# Supplementary material for: A Pooled shRNA Screen Identifies Rbm15, Spen, and Wtap as Factors Required for Xist RNA-Mediated Silencing
Source: Cell Rep. 2015 Jul 16;12(4):562–72. doi: 10.1016/j.celrep.2015.06.053 (PMC4534822; doi:10.1016/j.celrep.2015.06.053)
Supplement: Table S1. Unprocessed Sequencing Data — The excel file contains four sheets, one for the ubiquitylome and three for the three nucleome libraries. The hairpin count after high-throughput sequencing in the plasmid sample (used to transfect the 293T cells) in the Input population and the FACS-sorted population is indicated for each hairpin. [file mmc2.xlsx]

## Sheet: mUbiquitylome
HUGO Gene Name|RefSeq|Bar-code	Agilent Sequence	plasmid	plasmid_norm	UP-input	UP-input_norm	UP-sorted	UP-sorted_norm
Bcl2|NM_177410.2|48746	CCTGTAGAGCTGGAAGACTTACCGGGTGGATGATTGAGTACTTGAAGTTAATATTCATAGCTTCAGGTACTCAGTCATCCACTTTTTTGAATTCGCACCAGCACGCTACGCAACACTGTGACCAACACACTTCGGTGTCTTCTGACCA	2118	1356	1726	1332	1527	976
Bcl2|NM_177410.2|48747	CCTGTAGAGCTGGAAGACTTACCGGGAGATCGTGATGAAGTATATAGTTAATATTCATAGCTATGTACTTCATCACGATCTCTTTTTTGAATTCGCACCAGCACGCTACGCACAACTGTGACCAACACTGTTCGGTGTCTTCTGACCA	4511	2888	4747	3663	5057	3233
Bcl2|NM_177410.2|48748	CCTGTAGAGCTGGAAGACTTACCGGGCACACTTGGATCTAGGATAAGTTAATATTCATAGCTTATCCTGGATCCAGGTGTGCTTTTTTGAATTCGCACCAGCACGCTACGCAGTACTGTGACCAACTGGTTTCGGTGTCTTCTGACCA	4042	2588	3984	3074	5269	3368
Vcp|NM_009503.4|48749	CCTGTAGAGCTGGAAGACTTACCGGGCAGACAAATCTATCGGTTATGTTAATATTCATAGCATAGCCGATGGATTTGTCTGCTTTTTTGAATTCGCACCAGCACGCTACGCACAACTGTGACCAACTGCATTCGGTGTCTTCTGACCA	3094	1981	736	568	455	291
Vcp|NM_009503.4|48750	CCTGTAGAGCTGGAAGACTTACCGGCCTGTGGAATATCCAGATAAAGTTAATATTCATAGCTTTGTCTGGATGTTCCACAGGTTTTTTGAATTCGCACCAGCACGCTACGCATGACTGTGACCAACTGACTTCGGTGTCTTCTGACCA	2522	1615	1129	871	1239	792
Vcp|NM_009503.4|48751	CCTGTAGAGCTGGAAGACTTACCGGGCCGTTTAGATCAGCTTATTTGTTAATATTCATAGCAAATGAGCTGATCTAGACGGCTTTTTTGAATTCGCACCAGCACGCTACGCAACACTGTGACCAACTGTGTTCGGTGTCTTCTGACCA	3142	2012	3024	2334	3416	2184
Vcp|NM_009503.4|48752	CCTGTAGAGCTGGAAGACTTACCGGCCCATCTGTAAAGGAGATATTGTTAATATTCATAGCAATATCTCCTTTACGGATGGGTTTTTTGAATTCGCACCAGCACGCTACGCAGTACTGTGACCATGGTGTTTCGGTGTCTTCTGACCA	3808	2438	4547	3509	5678	3630
Hdac6|NM_010413.3|48753	CCTGTAGAGCTGGAAGACTTACCGGGAACCCATCTTGAATATCCTTGTTAATATTCATAGCAAGGGTATTCAAGATGGGTTCTTTTTTGAATTCGCACCAGCACGCTACGCACAACTGTGACCATGGTCATTCGGTGTCTTCTGACCA	4740	3035	4615	3561	5386	3443
Hdac6|NM_010413.3|48754	CCTGTAGAGCTGGAAGACTTACCGGCGCTGATTACATTGTTGCTTTGTTAATATTCATAGCAAAGCAGCAATGTAGTCAGCGTTTTTTGAATTCGCACCAGCACGCTACGCATGACTGTGACCATGGTACTTCGGTGTCTTCTGACCA	2238	1433	1765	1362	2192	1401
Hdac6|NM_010413.3|48755	CCTGTAGAGCTGGAAGACTTACCGGGCACAATCTTATGGGTGGGTGGTTAATATTCATAGCTACCCATCCATAAGATTGTGCTTTTTTGAATTCGCACCAGCACGCTACGCAACACTGTGACCATGGTTGTTCGGTGTCTTCTGACCA	5538	3546	5940	4584	6413	4100
Casp12|NM_009808.4|48756	CCTGTAGAGCTGGAAGACTTACCGGGCTCTCATCATCTGCAATAAAGTTAATATTCATAGCTTTGTTGCAGATGATGAGAGCTTTTTTGAATTCGCACCAGCACGCTACGCACAACTGTGACCATGCAGTTTCGGTGTCTTCTGACCA	3365	2155	3019	2330	3955	2528
Casp12|NM_009808.4|48757	CCTGTAGAGCTGGAAGACTTACCGGTGCCCATTATTGAGAGAGTATGTTAATATTCATAGCATACTCTCTCAATAGTGGGCATTTTTTGAATTCGCACCAGCACGCTACGCAACACTGTGACCATGCACATTCGGTGTCTTCTGACCA	3458	2214	2675	2064	3095	1979
Ube4b|NM_022022.3|48758	CCTGTAGAGCTGGAAGACTTACCGGCGCTATCACATTAGCATTATTGTTAATATTCATAGCAATAGTGCTAATGTGATAGCGTTTTTTGAATTCGCACCAGCACGCTACGCAGTACTGTGACCATGCAACTTCGGTGTCTTCTGACCA	1769	1133	1290	995	1670	1068
Ube4b|NM_022022.3|48759	CCTGTAGAGCTGGAAGACTTACCGGCCATCGTAATAGAGAAGTTTAGTTAATATTCATAGCTAAACTTCTCTATTGCGATGGTTTTTTGAATTCGCACCAGCACGCTACGCATGACTGTGACCATGCATGTTCGGTGTCTTCTGACCA	3026	1938	3168	2445	3735	2388
Ube4b|NM_022022.3|48760	CCTGTAGAGCTGGAAGACTTACCGGGCAGAAATAGACTACAGTGATGTTAATATTCATAGCATCGCTGTAGTCTATTTCTGCTTTTTTGAATTCGCACCAGCACGCTACGCAACACTGTGACCATGACGTTTCGGTGTCTTCTGACCA	3779	2420	3795	2929	4433	2834
Ube4b|NM_022022.3|48761	CCTGTAGAGCTGGAAGACTTACCGGCCGAATGGTGAGACATGGATAGTTAATATTCATAGCTATCCGTGTCTCATCATTCGGTTTTTTGAATTCGCACCAGCACGCTACGCATGACTGTGACCATGACCATTCGGTGTCTTCTGACCA	4029	2580	2581	1992	3128	2000
Ube2j1|NM_019586.3|48762	CCTGTAGAGCTGGAAGACTTACCGGGCTGTGACTTAGTTGCTTTATGTTAATATTCATAGCATGAAGCAACTGAGTCACAGCTTTTTTGAATTCGCACCAGCACGCTACGCACAACTGTGACCATGACACTTCGGTGTCTTCTGACCA	1546	990	1347	1039	1444	923
Ube2j1|NM_019586.3|48763	CCTGTAGAGCTGGAAGACTTACCGGGCTCTTATATTCCGATGAATAGTTAATATTCATAGCTATTCGTCGGAATATAAGAGCTTTTTTGAATTCGCACCAGCACGCTACGCAGTACTGTGACCATGACTGTTCGGTGTCTTCTGACCA	3367	2156	3305	2550	3717	2376
Ube2j1|NM_019586.3|48764	CCTGTAGAGCTGGAAGACTTACCGGCCATGAAACCACCAAGTATTAGTTAATATTCATAGCTAATGCTTGGTGGTTTCATGGTTTTTTGAATTCGCACCAGCACGCTACGCATGACTGTGACCATGTGGTTTCGGTGTCTTCTGACCA	4016	2571	3460	2670	4489	2870
Ube2j1|NM_019586.3|48765	CCTGTAGAGCTGGAAGACTTACCGGGCTAACAGCTAATGGATGATTGTTAATATTCATAGCAATCGTCCATTAGCTGTTAGCTTTTTTGAATTCGCACCAGCACGCTACGCAGTACTGTGACCATGTGCATTCGGTGTCTTCTGACCA	4093	2621	3270	2523	3963	2533
Ube2j1|NM_019586.3|48766	CCTGTAGAGCTGGAAGACTTACCGGCGACGAATATATCTGGTCAATGTTAATATTCATAGCATTGGCCAGATATATTCGTCGTTTTTTGAATTCGCACCAGCACGCTACGCAACACTGTGACCATGTGACTTCGGTGTCTTCTGACCA	2065	1322	1671	1289	1882	1203
Uchl1|NM_011670.2|48767	CCTGTAGAGCTGGAAGACTTACCGGCCGAAGGTAGAGCTAAGTGTTGTTAATATTCATAGCAACACTTGGCTCTATCTTCGGTTTTTTGAATTCGCACCAGCACGCTACGCACAACTGTGACCATGTGTGTTCGGTGTCTTCTGACCA	2950	1889	3195	2466	3747	2395
Uchl1|NM_011670.2|48768	CCTGTAGAGCTGGAAGACTTACCGGGCTGAATAAAGTGTTGGCTAAGTTAATATTCATAGCTTGGCCAACACTTTGTTCAGCTTTTTTGAATTCGCACCAGCACGCTACGCACAACTGTGACACGTGTGTTTCGGTGTCTTCTGACCA	3424	2192	3803	2935	4409	2819
Hspa5|NM_022310.3|48769	CCTGTAGAGCTGGAAGACTTACCGGCCCTTACATTTGGTATTGAAAGTTAATATTCATAGCTTTCAATACCAAGTGTAAGGGTTTTTTGAATTCGCACCAGCACGCTACGCAACACTGTGACACGTGTCATTCGGTGTCTTCTGACCA	6090	3899	5385	4155	6397	4089
Calr|NM_007591.3|48770	CCTGTAGAGCTGGAAGACTTACCGGGCTGGGTTGAATCCAAATATAGTTAATATTCATAGCTATGTTTGGATTCGACCCAGCTTTTTTGAATTCGCACCAGCACGCTACGCAGTACTGTGACACGTGTACTTCGGTGTCTTCTGACCA	1409	902	724	559	629	402
Calr|NM_007591.3|48771	CCTGTAGAGCTGGAAGACTTACCGGGCATGGAGACTTAGAATATAAGTTAATATTCATAGCTTATATTCTGAGTCTCCATGCTTTTTTGAATTCGCACCAGCACGCTACGCATGACTGTGACACGTGTTGTTCGGTGTCTTCTGACCA	1650	1056	2035	1570	2738	1750
Hspb1|NM_013560.2|48772	CCTGTAGAGCTGGAAGACTTACCGGCCCTGCACATAGCCGCTTCTTGTTAATATTCATAGCAAGAGGCGGCTGTGTGCAGGGTTTTTTGAATTCGCACCAGCACGCTACGCAACACTGTGACACGTCAGTTTCGGTGTCTTCTGACCA	3713	2377	4058	3131	5354	3423
Hspb1|NM_013560.2|48773	CCTGTAGAGCTGGAAGACTTACCGGTCTCGGTGTTTCACCTGGAAAGTTAATATTCATAGCTTTCCGGGTGAAGCACCGAGATTTTTTGAATTCGCACCAGCACGCTACGCATGACTGTGACACGTCACATTCGGTGTCTTCTGACCA	4076	2610	3746	2891	4439	2838
Hspb1|NM_013560.2|48774	CCTGTAGAGCTGGAAGACTTACCGGCCGCTTCTTCGATTAAGCTTTGTTAATATTCATAGCAAAGCTTGATCGAAGAGGCGGTTTTTTGAATTCGCACCAGCACGCTACGCACAACTGTGACACGTCAACTTCGGTGTCTTCTGACCA	992	635	633	488	702	449
Stub1|NM_019719.3|48775	CCTGTAGAGCTGGAAGACTTACCGGCCCTGTATGGTTTGTGTCTCTGTTAATATTCATAGCAGGGACACAAACTATACAGGGTTTTTTGAATTCGCACCAGCACGCTACGCAGTACTGTGACACGTCATGTTCGGTGTCTTCTGACCA	4446	2847	4472	3451	5269	3368
Stub1|NM_019719.3|48776	CCTGTAGAGCTGGAAGACTTACCGGGAGAGTTATGATGAGGTCATTGTTAATATTCATAGCAATGGCCTCATCATAACTCTCTTTTTTGAATTCGCACCAGCACGCTACGCATGACTGTGACACGTACGTTTCGGTGTCTTCTGACCA	2861	1832	2779	2144	3162	2021
Stub1|NM_019719.3|48777	CCTGTAGAGCTGGAAGACTTACCGGCACGATAAATACATGGTAGATGTTAATATTCATAGCATCTGCCATGTATTTATCGTGTTTTTTGAATTCGCACCAGCACGCTACGCAGTACTGTGACACGTACCATTCGGTGTCTTCTGACCA	3723	2384	3509	2708	4463	2853
Stub1|NM_019719.3|48778	CCTGTAGAGCTGGAAGACTTACCGGGAGAGTGAGCTGCATTTATATGTTAATATTCATAGCATATGAATGCAGCTCACTCTCTTTTTTGAATTCGCACCAGCACGCTACGCAACACTGTGACACGTACACTTCGGTGTCTTCTGACCA	1585	1015	852	657	737	471
Stub1|NM_019719.3|48779	CCTGTAGAGCTGGAAGACTTACCGGCCCTTTGCATTGTTAAGAAGAGTTAATATTCATAGCTCTTCTTAGCAATGCGAAGGGTTTTTTGAATTCGCACCAGCACGCTACGCACAACTGTGACACGTACTGTTCGGTGTCTTCTGACCA	4727	3027	5124	3954	6699	4282
Dnajc2|NM_009584.4|48780	CCTGTAGAGCTGGAAGACTTACCGGCGGGCATTTAATAGTGTAGATGTTAATATTCATAGCATCTACACTGTTAAATGCCCGTTTTTTGAATTCGCACCAGCACGCTACGCAGTACTGTGACACGTTGGTTTCGGTGTCTTCTGACCA	3406	2181	4192	3235	4215	2695
Dnajc2|NM_009584.4|48781	CCTGTAGAGCTGGAAGACTTACCGGGCTTGAATGAAATCCTGGTTTGTTAATATTCATAGCAAGCCAGGATTTCATTCAAGCTTTTTTGAATTCGCACCAGCACGCTACGCACAACTGTGACACGTTGCATTCGGTGTCTTCTGACCA	4250	2721	3540	2732	4198	2684
Dnajc2|NM_009584.4|48782	CCTGTAGAGCTGGAAGACTTACCGGCCCAAAGATTGGAAGAATTAAGTTAATATTCATAGCTTGATTCTTCCAATCTTTGGGTTTTTTGAATTCGCACCAGCACGCTACGCATGACTGTGACACGTTGACTTCGGTGTCTTCTGACCA	3207	2053	2395	1848	2434	1556
Dnajb9|NM_013760.4|48783	CCTGTAGAGCTGGAAGACTTACCGGCGACACATAGTACAGATTGAAGTTAATATTCATAGCTTCAGTCTGTACTGTGTGTCGTTTTTTGAATTCGCACCAGCACGCTACGCAACACTGTGACACGTTGTGTTCGGTGTCTTCTGACCA	3167	2028	2936	2266	3226	2062
Dnajb9|NM_013760.4|48784	CCTGTAGAGCTGGAAGACTTACCGGCACTGATTGTTCAGGATAATAGTTAATATTCATAGCTATTGTCCTGAACAATCAGTGTTTTTTGAATTCGCACCAGCACGCTACGCAGTACTGTGACACCAGTGTTTCGGTGTCTTCTGACCA	4043	2589	5368	4142	7835	5009
Ide|NM_031156.2|48785	CCTGTAGAGCTGGAAGACTTACCGGGCTTGCTATTAGAGAGATAAAGTTAATATTCATAGCTTTGTCTCTCTAATAGCAAGCTTTTTTGAATTCGCACCAGCACGCTACGCACAACTGTGACACCAGTCATTCGGTGTCTTCTGACCA	4737	3033	3166	2443	2936	1877
Ide|NM_031156.2|48786	CCTGTAGAGCTGGAAGACTTACCGGCCCTCGTGAAACCATATATTAGTTAATATTCATAGCTAATATGTGGTTTCACGAGGGTTTTTTGAATTCGCACCAGCACGCTACGCATGACTGTGACACCAGTACTTCGGTGTCTTCTGACCA	3731	2389	2108	1627	2068	1322
Ide|NM_031156.2|48787	CCTGTAGAGCTGGAAGACTTACCGGGCAGGAAAGTTGCATTATTATGTTAATATTCATAGCATAATAGTGCAACTTTCCTGCTTTTTTGAATTCGCACCAGCACGCTACGCAACACTGTGACACCAGTTGTTCGGTGTCTTCTGACCA	2913	1865	3075	2373	3648	2332
Ide|NM_031156.2|48788	CCTGTAGAGCTGGAAGACTTACCGGCGGGTGGTAATAGTTTCTAAAGTTAATATTCATAGCTTTGGAAACTATTGCCACCCGTTTTTTGAATTCGCACCAGCACGCTACGCACAACTGTGACACCACAGTTTCGGTGTCTTCTGACCA	2563	1641	2252	1738	2871	1835
Ide|NM_031156.2|48789	CCTGTAGAGCTGGAAGACTTACCGGCGGCTGTATATTGAAGCATTTGTTAATATTCATAGCAAGTGCTTCAATATGCAGCCGTTTTTTGAATTCGCACCAGCACGCTACGCAACACTGTGACACCACACATTCGGTGTCTTCTGACCA	4580	2933	3939	3040	4025	2573
Bace1|NM_011792.5|48790	CCTGTAGAGCTGGAAGACTTACCGGCGTGTGGAAATCAATGGTTAAGTTAATATTCATAGCTTGACCATTGATTTCCACACGTTTTTTGAATTCGCACCAGCACGCTACGCAGTACTGTGACACCACAACTTCGGTGTCTTCTGACCA	2032	1301	1505	1161	1568	1002
Bace1|NM_011792.5|48791	CCTGTAGAGCTGGAAGACTTACCGGCATCACTGAATCGGATAAGTTGTTAATATTCATAGCAACTTGTCCGATTCAGTGATGTTTTTTGAATTCGCACCAGCACGCTACGCATGACTGTGACACCACATGTTCGGTGTCTTCTGACCA	3975	2545	3788	2923	4701	3005
Bace1|NM_011792.5|48792	CCTGTAGAGCTGGAAGACTTACCGGCGTCATTATGGAAGGTTTCTAGTTAATATTCATAGCTAGAAACCTTCCATGATGACGTTTTTTGAATTCGCACCAGCACGCTACGCAACACTGTGACACCAACGTTTCGGTGTCTTCTGACCA	4383	2806	4883	3768	5740	3669
Bace1|NM_011792.5|48793	CCTGTAGAGCTGGAAGACTTACCGGCAGTGGAAGGTCTGTTTGTTGGTTAATATTCATAGCTAACAAACGGACCTTCCACTGTTTTTTGAATTCGCACCAGCACGCTACGCATGACTGTGACACCAACCATTCGGTGTCTTCTGACCA	4176	2674	3450	2662	4111	2628
Cdk5|NM_007668.3|48794	CCTGTAGAGCTGGAAGACTTACCGGCCCTCTGTGGACTTTATTTAAGTTAATATTCATAGCTTAAATAAAGTCCACGGAGGGTTTTTTGAATTCGCACCAGCACGCTACGCACAACTGTGACACCAACACTTCGGTGTCTTCTGACCA	2645	1694	2147	1657	2408	1539
Cdk5|NM_007668.3|48795	CCTGTAGAGCTGGAAGACTTACCGGCCCTGAGATTGTGAAGTTATTGTTAATATTCATAGCAATGACTTCACAATCTCAGGGTTTTTTGAATTCGCACCAGCACGCTACGCAGTACTGTGACACCAACTGTTCGGTGTCTTCTGACCA	4446	2847	4740	3658	5749	3675
Cdk5|NM_007668.3|48796	CCTGTAGAGCTGGAAGACTTACCGGCGGGAGATTTGTCTACTTAAAGTTAATATTCATAGCTTTGAGTAGACAGATCTCCCGTTTTTTGAATTCGCACCAGCACGCTACGCATGACTGTGACACCATGGTTTCGGTGTCTTCTGACCA	4120	2638	4390	3388	5249	3356
Cdk5|NM_007668.3|48797	CCTGTAGAGCTGGAAGACTTACCGGCCTATTGAAGTGTAACTCTGTGTTAATATTCATAGCACAGGGTTACACTTCAATAGGTTTTTTGAATTCGCACCAGCACGCTACGCAGTACTGTGACACCATGCATTCGGTGTCTTCTGACCA	4199	2689	3957	3054	4879	3119
Dnajb2|NM_020266.2|48798	CCTGTAGAGCTGGAAGACTTACCGGCCCTCATTTATGTTGAGTGTAGTTAATATTCATAGCTACACTCAGCATAAATGAGGGTTTTTTGAATTCGCACCAGCACGCTACGCAACACTGTGACACCATGACTTCGGTGTCTTCTGACCA	2845	1822	2360	1821	2433	1555
Dnajb2|NM_020266.2|48799	CCTGTAGAGCTGGAAGACTTACCGGCCAGATAAGAACCTGGATAATGTTAATATTCATAGCATTATCCGGGTTCTTGTCTGGTTTTTTGAATTCGCACCAGCACGCTACGCACAACTGTGACACCATGTGTTCGGTGTCTTCTGACCA	3978	2547	4626	3570	5314	3397
Dnajb2|NM_020266.2|48800	CCTGTAGAGCTGGAAGACTTACCGGGCAGAGGCTTATGAAGTATTAGTTAATATTCATAGCTAGTACTTCATAGGCCTCTGCTTTTTTGAATTCGCACCAGCACGCTACGCATGACTGTGACACACGTGTTTCGGTGTCTTCTGACCA	4312	2761	4929	3804	5466	3494
Dnajb2|NM_020266.2|48801	CCTGTAGAGCTGGAAGACTTACCGGCGATTTCTCCTCCTTATCTTTGTTAATATTCATAGCAAAGATGAGGAGGAGAAATCGTTTTTTGAATTCGCACCAGCACGCTACGCAGTACTGTGACACACGTCATTCGGTGTCTTCTGACCA	6169	3950	6767	5222	8602	5499
Dnaja3|NM_023646.4|48802	CCTGTAGAGCTGGAAGACTTACCGGGCGGTCAACTGGAAATTAAATGTTAATATTCATAGCATTTAGTTTCCAGTTGACCGCTTTTTTGAATTCGCACCAGCACGCTACGCAACACTGTGACACACGTACTTCGGTGTCTTCTGACCA	3097	1983	1344	1037	1353	865
Dnaja3|NM_023646.4|48803	CCTGTAGAGCTGGAAGACTTACCGGCGGGCATGGAAACTATTAATAGTTAATATTCATAGCTATTGATAGTTTCCATGCCCGTTTTTTGAATTCGCACCAGCACGCTACGCACAACTGTGACACACGTTGTTCGGTGTCTTCTGACCA	2773	1776	2631	2030	3597	2299
Dnaja3|NM_023646.4|48804	CCTGTAGAGCTGGAAGACTTACCGGCCGGATTAATAGCTATGGTTAGTTAATATTCATAGCTAGCCATAGCTATTAATCCGGTTTTTTGAATTCGCACCAGCACGCTACGCAGTACTGTGACACACCAGTTTCGGTGTCTTCTGACCA	2816	1803	2973	2294	3853	2463
Dnaja3|NM_023646.4|48805	CCTGTAGAGCTGGAAGACTTACCGGCCTCAGGAATACATTATGGAAGTTAATATTCATAGCTTCCATGATGTATTCCTGAGGTTTTTTGAATTCGCACCAGCACGCTACGCACAACTGTGACACACCACATTCGGTGTCTTCTGACCA	1726	1105	1537	1186	2058	1316
Dnaja3|NM_023646.4|48806	CCTGTAGAGCTGGAAGACTTACCGGCCCAAAGCTAAGGAGAGGTTTGTTAATATTCATAGCAAACTTCTCCTTGGCTTTGGGTTTTTTGAATTCGCACCAGCACGCTACGCATGACTGTGACACACCAACTTCGGTGTCTTCTGACCA	1858	1190	1317	1016	1795	1147
Pou5f1|NM_013633.3|48807	CCTGTAGAGCTGGAAGACTTACCGGGCCGACAATAATGAGAACTTTGTTAATATTCATAGCAAGGTTCTCATTGTTGTCGGCTTTTTTGAATTCGCACCAGCACGCTACGCAACACTGTGACACACCATGTTCGGTGTCTTCTGACCA	2814	1802	1685	1300	1858	1188
Pou5f1|NM_013633.3|48808	CCTGTAGAGCTGGAAGACTTACCGGCCTACAGCAGATTACTCATATGTTAATATTCATAGCATGTGAGTGATCTGCTGTAGGTTTTTTGAATTCGCACCAGCACGCTACGCACAACTGTGACACACACGTTTCGGTGTCTTCTGACCA	3234	2071	1707	1317	1524	974
Pou5f1|NM_013633.3|48809	CCTGTAGAGCTGGAAGACTTACCGGCGTTCTCTTTGGAAGGGTGTTGTTAATATTCATAGCAACACCTTTCCAAAGAGAACGTTTTTTGAATTCGCACCAGCACGCTACGCAACACTGTGACACACACCATTCGGTGTCTTCTGACCA	4037	2585	1843	1422	1879	1201
Pou5f1|NM_013633.3|48810	CCTGTAGAGCTGGAAGACTTACCGGCAAGGGAGGTAGATAAGAGAGGTTAATATTCATAGCTTCTCTTGTCTACCTCCCTTGTTTTTTGAATTCGCACCAGCACGCTACGCAGTACTGTGACACACACACTTCGGTGTCTTCTGACCA	2296	1470	797	615	793	507
Bid|NM_007544.3|48811	CCTGTAGAGCTGGAAGACTTACCGGGCTGATAATGACCATGTTGTTGTTAATATTCATAGCAACAGCATGGTCATTATCAGCTTTTTTGAATTCGCACCAGCACGCTACGCATGACTGTGACACACACTGTTCGGTGTCTTCTGACCA	3530	2260	3894	3005	5305	3391
Bid|NM_007544.3|48812	CCTGTAGAGCTGGAAGACTTACCGGGCTCTTTCAACTAAGGAAGAAGTTAATATTCATAGCTTCTTCCTTGGTTGAAGGAGCTTTTTTGAATTCGCACCAGCACGCTACGCAACACTGTGACACACTGGTTTCGGTGTCTTCTGACCA	2529	1619	2385	1840	3354	2144
Bid|NM_007544.3|48813	CCTGTAGAGCTGGAAGACTTACCGGCCACACGACTGTTAACTTTATGTTAATATTCATAGCATAAAGTTGACAGTCGTGTGGTTTTTTGAATTCGCACCAGCACGCTACGCATGACTGTGACACACTGCATTCGGTGTCTTCTGACCA	2976	1905	2769	2137	3356	2145
Bid|NM_007544.3|48814	CCTGTAGAGCTGGAAGACTTACCGGGCCAGACATTTCGCCTAAATAGTTAATATTCATAGCTATTTGGGCGAGATGTCTGGCTTTTTTGAATTCGCACCAGCACGCTACGCACAACTGTGACACACTGACTTCGGTGTCTTCTGACCA	3245	2078	2106	1625	2161	1381
Pmaip1|NM_021451.2|48815	CCTGTAGAGCTGGAAGACTTACCGGCCACCTGAGTTTGCAGCTTAAGTTAATATTCATAGCTTGAGCTGCGAACTCAGGTGGTTTTTTGAATTCGCACCAGCACGCTACGCAGTACTGTGACACACTGTGTTCGGTGTCTTCTGACCA	3829	2452	4459	3441	5310	3395
Pmaip1|NM_021451.2|48816	CCTGTAGAGCTGGAAGACTTACCGGGCACTGGACATAATTGTGGTTGTTAATATTCATAGCAACCACAGTTATGTCCGGTGCTTTTTTGAATTCGCACCAGCACGCTACGCAACACTGTGACACTGGTGTTTCGGTGTCTTCTGACCA	2550	1633	2921	2254	3409	2179
Vhl|NM_009507.3|48817	CCTGTAGAGCTGGAAGACTTACCGGCCCTGGGCTTTGTGGTGTTTGGTTAATATTCATAGCTAAACACTACAAAGCCCAGGGTTTTTTGAATTCGCACCAGCACGCTACGCATGACTGTGACACTGGTCATTCGGTGTCTTCTGACCA	4779	3060	4085	3152	5028	3214
Vhl|NM_009507.3|48818	CCTGTAGAGCTGGAAGACTTACCGGGAACTATAGGAGACTGGATATGTTAATATTCATAGCATGTCCAGTCTCCTGTAGTTCTTTTTTGAATTCGCACCAGCACGCTACGCACAACTGTGACACTGGTACTTCGGTGTCTTCTGACCA	2967	1900	2112	1630	2622	1676
Vhl|NM_009507.3|48819	CCTGTAGAGCTGGAAGACTTACCGGGTTAACCAAACGGAGTTGTTTGTTAATATTCATAGCAAACAGCTCCGTTTGGTTAACTTTTTTGAATTCGCACCAGCACGCTACGCAGTACTGTGACACTGGTTGTTCGGTGTCTTCTGACCA	4741	3036	4611	3558	6826	4364
Vhl|NM_009507.3|48820	CCTGTAGAGCTGGAAGACTTACCGGGACATCGTTAGGTCACTTTATGTTAATATTCATAGCATAGAGTGACCTGACGATGTCTTTTTTGAATTCGCACCAGCACGCTACGCATGACTGTGACACTGCAGTTTCGGTGTCTTCTGACCA	5645	3614	6001	4631	7538	4819
Sox4|NM_009238.2|48821	CCTGTAGAGCTGGAAGACTTACCGGCAGCTCAAACTTTGAGAGTATGTTAATATTCATAGCATGCTCTCAAAGTTTGAGCTGTTTTTTGAATTCGCACCAGCACGCTACGCAGTACTGTGACACTGCACATTCGGTGTCTTCTGACCA	4029	2580	3123	2410	3952	2526
Sox4|NM_009238.2|48822	CCTGTAGAGCTGGAAGACTTACCGGGCATCGTTCTCTTCAGAGTAAGTTAATATTCATAGCTTGCTCTGGAGAGAACGATGCTTTTTTGAATTCGCACCAGCACGCTACGCAACACTGTGACACTGCAACTTCGGTGTCTTCTGACCA	3209	2055	2404	1855	2984	1908
Sirt2|NM_001122765.1|48823	CCTGTAGAGCTGGAAGACTTACCGGCCTCTATGTAAACTTGGAGAAGTTAATATTCATAGCTTCTCCAGGTTTGCATAGAGGTTTTTTGAATTCGCACCAGCACGCTACGCACAACTGTGACACTGCATGTTCGGTGTCTTCTGACCA	2261	1448	2253	1739	2690	1720
Sirt2|NM_001122765.1|48824	CCTGTAGAGCTGGAAGACTTACCGGCGGCTGCTTATTAATAAGGAAGTTAATATTCATAGCTTCCTTGTTAATGAGCAGCCGTTTTTTGAATTCGCACCAGCACGCTACGCAGTACTGTGACACTGACGTTTCGGTGTCTTCTGACCA	5268	3373	5466	4218	6266	4006
Sirt2|NM_001122765.1|48825	CCTGTAGAGCTGGAAGACTTACCGGCAGAATATAGACACGTTGGAAGTTAATATTCATAGCTTCCAGCGTGTCTATGTTCTGTTTTTTGAATTCGCACCAGCACGCTACGCACAACTGTGACACTGACCATTCGGTGTCTTCTGACCA	5253	3363	4692	3621	5579	3566
Habp2|NM_146101.1|48826	CCTGTAGAGCTGGAAGACTTACCGGCCGTTCTGATAAGTGTACTTTGTTAATATTCATAGCAAGGTACACTTGTCAGAACGGTTTTTTGAATTCGCACCAGCACGCTACGCATGACTGTGACACTGACACTTCGGTGTCTTCTGACCA	2153	1379	1716	1324	2025	1295
Habp2|NM_146101.1|48827	CCTGTAGAGCTGGAAGACTTACCGGCGTCAAGGTGAATAGTGAGAGGTTAATATTCATAGCTTCTCACTGTTCACCTTGACGTTTTTTGAATTCGCACCAGCACGCTACGCAACACTGTGACACTGACTGTTCGGTGTCTTCTGACCA	4164	2666	4520	3488	5096	3258
Habp2|NM_146101.1|48828	CCTGTAGAGCTGGAAGACTTACCGGGCAGGAGACTTATAATATGTTGTTAATATTCATAGCAACATGTTATAAGTCTCCTGCTTTTTTGAATTCGCACCAGCACGCTACGCACAACTGTGACACTGTGGTTTCGGTGTCTTCTGACCA	2028	1299	1889	1458	2425	1550
Habp2|NM_146101.1|48829	CCTGTAGAGCTGGAAGACTTACCGGGCTCCTGGATGTTAAAGTTAAGTTAATATTCATAGCTTGACTTTAGCATCCAGGAGCTTTTTTGAATTCGCACCAGCACGCTACGCAACACTGTGACACTGTGCATTCGGTGTCTTCTGACCA	3189	2042	2315	1786	2884	1844
Habp2|NM_146101.1|48830	CCTGTAGAGCTGGAAGACTTACCGGGACGATTGTTATGTTGGTGATGTTAATATTCATAGCATCACCGACATAACAGTCGTCTTTTTTGAATTCGCACCAGCACGCTACGCAGTACTGTGACACTGTGACTTCGGTGTCTTCTGACCA	1670	1069	1140	880	1348	862
Casp7|NM_007611.2|48831	CCTGTAGAGCTGGAAGACTTACCGGCGTTCGTTGATGAATCTAGTTGTTAATATTCATAGCAACTGGATTCATCAACGAACGTTTTTTGAATTCGCACCAGCACGCTACGCATGACTGTGACACTGTGTGTTCGGTGTCTTCTGACCA	5045	3230	5562	4292	6825	4363
Casp7|NM_007611.2|48832	CCTGTAGAGCTGGAAGACTTACCGGCCCTCTTTAAGTGCTTCTAAAGTTAATATTCATAGCTTTGGAAGCACTTGAAGAGGGTTTTTTGAATTCGCACCAGCACGCTACGCAACACTGTGACTGGTGTGTTTCGGTGTCTTCTGACCA	4865	3115	5413	4177	6496	4153
Casp7|NM_007611.2|48833	CCTGTAGAGCTGGAAGACTTACCGGCCGCATGGATTTCTAGAAGGTGTTAATATTCATAGCATCTTCTGGAAATCCATGCGGTTTTTTGAATTCGCACCAGCACGCTACGCATGACTGTGACTGGTGTCATTCGGTGTCTTCTGACCA	3316	2123	2597	2004	2672	1708
Casp7|NM_007611.2|48834	CCTGTAGAGCTGGAAGACTTACCGGGACCTGATTTATGGGAAAGATGTTAATATTCATAGCATCTTTCCCGTAAATCAGGTCTTTTTTGAATTCGCACCAGCACGCTACGCACAACTGTGACTGGTGTACTTCGGTGTCTTCTGACCA	2364	1514	1892	1460	1967	1257
Casp7|NM_007611.2|48835	CCTGTAGAGCTGGAAGACTTACCGGCGGTTCCAGGTTATTATTCATGTTAATATTCATAGCATGAGTAATAACCTGGAACCGTTTTTTGAATTCGCACCAGCACGCTACGCAGTACTGTGACTGGTGTTGTTCGGTGTCTTCTGACCA	4087	2617	5243	4046	6268	4007
Casp2|NM_007610.1|48836	CCTGTAGAGCTGGAAGACTTACCGGCCTCCTAGAGAAGGATATTATGTTAATATTCATAGCATAATGTCCTTCTCTAGGAGGTTTTTTGAATTCGCACCAGCACGCTACGCATGACTGTGACTGGTCAGTTTCGGTGTCTTCTGACCA	3336	2136	3460	2670	4430	2832
Casp2|NM_007610.1|48837	CCTGTAGAGCTGGAAGACTTACCGGGCTATGGAACACTCTTTAGATGTTAATATTCATAGCATCTAAGGAGTGTTCCGTAGCTTTTTTGAATTCGCACCAGCACGCTACGCAGTACTGTGACTGGTCACATTCGGTGTCTTCTGACCA	3652	2338	2935	2265	3227	2063
Casp2|NM_007610.1|48838	CCTGTAGAGCTGGAAGACTTACCGGGCCCTTATTAAGGAGTGTGAAGTTAATATTCATAGCTTCACGCTCCTTGATAAGGGCTTTTTTGAATTCGCACCAGCACGCTACGCAACACTGTGACTGGTCAACTTCGGTGTCTTCTGACCA	2009	1286	1531	1181	1789	1144
Casp2|NM_007610.1|48839	CCTGTAGAGCTGGAAGACTTACCGGCCTTAAAGGTAATGCTGTCATGTTAATATTCATAGCATGGCAGCATTACCTTTAAGGTTTTTTGAATTCGCACCAGCACGCTACGCACAACTGTGACTGGTCATGTTCGGTGTCTTCTGACCA	3199	2048	3249	2507	4320	2762
Casp8|NM_009812.2|48840	CCTGTAGAGCTGGAAGACTTACCGGCCCAAATGTAAGTTGGAAGATGTTAATATTCATAGCATCTTCCAGCTTACATTTGGGTTTTTTGAATTCGCACCAGCACGCTACGCAGTACTGTGACTGGTACGTTTCGGTGTCTTCTGACCA	5025	3217	5016	3871	6304	4030
Casp8|NM_009812.2|48841	CCTGTAGAGCTGGAAGACTTACCGGCCTCCATTTATGACCTGATATGTTAATATTCATAGCATGTCAGGTCATAGATGGAGGTTTTTTGAATTCGCACCAGCACGCTACGCACAACTGTGACTGGTACCATTCGGTGTCTTCTGACCA	4258	2726	3677	2837	4551	2909
Casp8|NM_009812.2|48842	CCTGTAGAGCTGGAAGACTTACCGGGCAAATGAAATCCATGAGATTGTTAATATTCATAGCAATCTCGTGGATTTCATTTGCTTTTTTGAATTCGCACCAGCACGCTACGCATGACTGTGACTGGTACACTTCGGTGTCTTCTGACCA	2134	1366	1516	1170	2012	1286
Casp8|NM_009812.2|48843	CCTGTAGAGCTGGAAGACTTACCGGCCAAGGAAGTAACTTCTAGAAGTTAATATTCATAGCTTCTGGAAGTTACTTCCTTGGTTTTTTGAATTCGCACCAGCACGCTACGCAACACTGTGACTGGTACTGTTCGGTGTCTTCTGACCA	4186	2680	3927	3030	4314	2758
Casp3|NM_009810.2|48844	CCTGTAGAGCTGGAAGACTTACCGGGCACATTCTTACTCGTGTTAAGTTAATATTCATAGCTTAACGCGAGTGAGAATGTGCTTTTTTGAATTCGCACCAGCACGCTACGCACAACTGTGACTGGTTGGTTTCGGTGTCTTCTGACCA	4490	2875	5529	4267	5753	3678
Casp3|NM_009810.2|48845	CCTGTAGAGCTGGAAGACTTACCGGCTCACGAAAGAATTGTACTTTGTTAATATTCATAGCAAAGTACAGTTCTTTCGTGAGTTTTTTGAATTCGCACCAGCACGCTACGCAACACTGTGACTGGTTGCATTCGGTGTCTTCTGACCA	4227	2706	3973	3066	5459	3490
Casp3|NM_009810.2|48846	CCTGTAGAGCTGGAAGACTTACCGGCTGGGATTTATCTGGATAGTAGTTAATATTCATAGCTACTGTCCAGATAGATCCCAGTTTTTTGAATTCGCACCAGCACGCTACGCAGTACTGTGACTGGTTGACTTCGGTGTCTTCTGACCA	1836	1176	1503	1160	1529	977
Casp3|NM_009810.2|48847	CCTGTAGAGCTGGAAGACTTACCGGCGCGCACAAGTTAGAATTTATGTTAATATTCATAGCATAAATTCTAGCTTGTGCGCGTTTTTTGAATTCGCACCAGCACGCTACGCATGACTGTGACTGGTTGTGTTCGGTGTCTTCTGACCA	2815	1802	3033	2341	3915	2503
Casp6|NM_009811.3|48848	CCTGTAGAGCTGGAAGACTTACCGGCCTCAGGAAATTACTATGTATGTTAATATTCATAGCATGCATAGTAATTTCCTGAGGTTTTTTGAATTCGCACCAGCACGCTACGCACAACTGTGACTGCAGTGTTTCGGTGTCTTCTGACCA	4157	2662	5650	4360	6434	4113
Casp6|NM_009811.3|48849	CCTGTAGAGCTGGAAGACTTACCGGGCAGTATAAGATGGACCATAAGTTAATATTCATAGCTTGTGGTCCATCTTGTACTGCTTTTTTGAATTCGCACCAGCACGCTACGCAACACTGTGACTGCAGTCATTCGGTGTCTTCTGACCA	4523	2896	3735	2882	4698	3003
Casp6|NM_009811.3|48850	CCTGTAGAGCTGGAAGACTTACCGGCGATTGCTTCATTTGTGTCTTGTTAATATTCATAGCAAGACACAGATGAAGCAATCGTTTTTTGAATTCGCACCAGCACGCTACGCAGTACTGTGACTGCAGTACTTCGGTGTCTTCTGACCA	2596	1662	2225	1717	2675	1710
Casp6|NM_009811.3|48851	CCTGTAGAGCTGGAAGACTTACCGGGCTCTTGGTACATTTAGGATTGTTAATATTCATAGCAATCCTGAATGTACCAGGAGCTTTTTTGAATTCGCACCAGCACGCTACGCATGACTGTGACTGCAGTTGTTCGGTGTCTTCTGACCA	3972	2543	4384	3383	5324	3403
Casp6|NM_009811.3|48852	CCTGTAGAGCTGGAAGACTTACCGGCCCGGATGTAATCGGTAAGAAGTTAATATTCATAGCTTCTTGCCGATTGCATCCGGGTTTTTTGAATTCGCACCAGCACGCTACGCAACACTGTGACTGCACAGTTTCGGTGTCTTCTGACCA	3929	2516	3933	3035	4857	3105
Casp1|NM_009807.2|48853	CCTGTAGAGCTGGAAGACTTACCGGCCCAGAAGTTGTGGAAAGGAAGTTAATATTCATAGCTTTCTTTCCATAACTTCTGGGTTTTTTGAATTCGCACCAGCACGCTACGCATGACTGTGACTGCACACATTCGGTGTCTTCTGACCA	3640	2331	3592	2772	4201	2686
Casp1|NM_009807.2|48854	CCTGTAGAGCTGGAAGACTTACCGGCAGTGAGTATAGGGATAATAAGTTAATATTCATAGCTTATTGTCCCTATACTCACTGTTTTTTGAATTCGCACCAGCACGCTACGCACAACTGTGACTGCACAACTTCGGTGTCTTCTGACCA	1877	1202	1363	1052	1682	1075
Casp1|NM_009807.2|48855	CCTGTAGAGCTGGAAGACTTACCGGCATGGTATCTAGGAGGGAATGGTTAATATTCATAGCTATTCCCTCCTGGATACCATGTTTTTTGAATTCGCACCAGCACGCTACGCAGTACTGTGACTGCACATGTTCGGTGTCTTCTGACCA	4066	2603	2974	2295	3539	2262
Casp4|NM_007609.2|48856	CCTGTAGAGCTGGAAGACTTACCGGGCTCTTGTCATTTCTTTGATAGTTAATATTCATAGCTATCAAAGAGATGACAAGAGCTTTTTTGAATTCGCACCAGCACGCTACGCATGACTGTGACTGCAACGTTTCGGTGTCTTCTGACCA	3934	2519	3998	3085	4718	3016
Casp4|NM_007609.2|48857	CCTGTAGAGCTGGAAGACTTACCGGCCGTACATGAAAGGTTCTTATGTTAATATTCATAGCATAAGAGCCTTTCGTGTACGGTTTTTTGAATTCGCACCAGCACGCTACGCAGTACTGTGACTGCAACCATTCGGTGTCTTCTGACCA	1763	1129	1853	1430	2160	1381
Casp4|NM_007609.2|48858	CCTGTAGAGCTGGAAGACTTACCGGCCTGAAGAGTTTACAAGGTTTGTTAATATTCATAGCAAGCCTTGTGAACTCTTCAGGTTTTTTGAATTCGCACCAGCACGCTACGCAACACTGTGACTGCAACACTTCGGTGTCTTCTGACCA	2025	1297	1781	1374	1966	1257
Casp14|NM_009809.5|48859	CCTGTAGAGCTGGAAGACTTACCGGCCCACTTCTTTGGTATCTATTGTTAATATTCATAGCAATGGATACCAAGGAAGTGGGTTTTTTGAATTCGCACCAGCACGCTACGCACAACTGTGACTGCAACTGTTCGGTGTCTTCTGACCA	4611	2952	5421	4183	6816	4357
Casp14|NM_009809.5|48860	CCTGTAGAGCTGGAAGACTTACCGGGCAGGAGGAAAGATGTGATGTGTTAATATTCATAGCATATCATATCTTTCCTCCTGCTTTTTTGAATTCGCACCAGCACGCTACGCAGTACTGTGACTGCATGGTTTCGGTGTCTTCTGACCA	3138	2009	4587	3540	6301	4028
Casp14|NM_009809.5|48861	CCTGTAGAGCTGGAAGACTTACCGGCCAGTAATTTCTGGAAGAGTTGTTAATATTCATAGCAACTCTTCCAGAAATTGCTGGTTTTTTGAATTCGCACCAGCACGCTACGCACAACTGTGACTGCATGCATTCGGTGTCTTCTGACCA	3694	2365	2872	2216	3712	2373
Casp14|NM_009809.5|48862	CCTGTAGAGCTGGAAGACTTACCGGCTGACGGATGTGTTCATTTATGTTAATATTCATAGCATGAATGAACACATCCGTCAGTTTTTTGAATTCGCACCAGCACGCTACGCATGACTGTGACTGCATGACTTCGGTGTCTTCTGACCA	2051	1313	1549	1195	1823	1165
Casp14|NM_009809.5|48863	CCTGTAGAGCTGGAAGACTTACCGGCAGACTATAGATAATTGGGAAGTTAATATTCATAGCTTCCCAATTATCTATGGTCTGTTTTTTGAATTCGCACCAGCACGCTACGCAACACTGTGACTGCATGTGTTCGGTGTCTTCTGACCA	4134	2647	4204	3244	5541	3542
Xiap|NM_009688.2|48864	CCTGTAGAGCTGGAAGACTTACCGGGCAATAGATAGATGGTAGTATGTTAATATTCATAGCATACTGCCATCTATCTATTGCTTTTTTGAATTCGCACCAGCACGCTACGCAGTACTGTGACTGACGTGTTTCGGTGTCTTCTGACCA	4754	3044	6056	4673	7401	4731
Xiap|NM_009688.2|48865	CCTGTAGAGCTGGAAGACTTACCGGGCTTTAGGTGAAGGTGATAAAGTTAATATTCATAGCTTTATCGCCTTCACCTAAAGCTTTTTTGAATTCGCACCAGCACGCTACGCACAACTGTGACTGACGTCATTCGGTGTCTTCTGACCA	3769	2413	2663	2055	2697	1724
Birc3|NM_007464.3|48866	CCTGTAGAGCTGGAAGACTTACCGGCCTGCGTTATATAGAGATATAGTTAATATTCATAGCTATATCTCTGTATAACGCAGGTTTTTTGAATTCGCACCAGCACGCTACGCATGACTGTGACTGACGTACTTCGGTGTCTTCTGACCA	3008	1926	2578	1989	2787	1782
Birc3|NM_007464.3|48867	CCTGTAGAGCTGGAAGACTTACCGGGCCAGATTACTCACTTATGAAGTTAATATTCATAGCTTCATAGGTGAGTAATCTGGCTTTTTTGAATTCGCACCAGCACGCTACGCAACACTGTGACTGACGTTGTTCGGTGTCTTCTGACCA	2339	1498	2863	2209	2909	1860
Birc3|NM_007464.3|48868	CCTGTAGAGCTGGAAGACTTACCGGGCTGGCTATCCTTATCTATTTGTTAATATTCATAGCAAGTAGATGAGGATAGCCAGCTTTTTTGAATTCGCACCAGCACGCTACGCACAACTGTGACTGACCAGTTTCGGTGTCTTCTGACCA	3360	2151	3971	3064	4504	2879
Birc2|NM_007465.2|48869	CCTGTAGAGCTGGAAGACTTACCGGGCAGGACATTCTACTTTCTTTGTTAATATTCATAGCAAAGAGAGTAGAATGTCCTGCTTTTTTGAATTCGCACCAGCACGCTACGCAACACTGTGACTGACCACATTCGGTGTCTTCTGACCA	4073	2608	3294	2542	3784	2419
Birc2|NM_007465.2|48870	CCTGTAGAGCTGGAAGACTTACCGGCCTGGATAGAATACGCTAAATGTTAATATTCATAGCATTTGGCGTGTTCTATCCAGGTTTTTTGAATTCGCACCAGCACGCTACGCAGTACTGTGACTGACCAACTTCGGTGTCTTCTGACCA	2493	1596	2068	1596	2620	1675
Birc2|NM_007465.2|48871	CCTGTAGAGCTGGAAGACTTACCGGGCTGGATTCTATTATGTGGATGTTAATATTCATAGCATCCACGTAATAGAATCCAGCTTTTTTGAATTCGCACCAGCACGCTACGCATGACTGTGACTGACCATGTTCGGTGTCTTCTGACCA	3085	1975	4118	3178	4739	3030
Birc2|NM_007465.2|48872	CCTGTAGAGCTGGAAGACTTACCGGCCTTACAAGCAAGAGAGTTTAGTTAATATTCATAGCTAAGCTCTCTTGCTTGTAAGGTTTTTTGAATTCGCACCAGCACGCTACGCAACACTGTGACTGACACGTTTCGGTGTCTTCTGACCA	4232	2710	4183	3228	4965	3174
Birc2|NM_007465.2|48873	CCTGTAGAGCTGGAAGACTTACCGGCCCATTGTCTATTTCTGGAAAGTTAATATTCATAGCTTTCCAGAAATGGACAGTGGGTTTTTTGAATTCGCACCAGCACGCTACGCATGACTGTGACTGACACCATTCGGTGTCTTCTGACCA	3972	2543	3794	2928	4577	2926
Htra2|NM_019752.3|48874	CCTGTAGAGCTGGAAGACTTACCGGCCTCTTTGCTTTCCTAGCTTAGTTAATATTCATAGCTAGGCTAGGAAAGCAAGGAGGTTTTTTGAATTCGCACCAGCACGCTACGCACAACTGTGACTGACACACTTCGGTGTCTTCTGACCA	2222	1423	1810	1397	2051	1311
Htra2|NM_019752.3|48875	CCTGTAGAGCTGGAAGACTTACCGGCAGTACAATTTCATCGTAGATGTTAATATTCATAGCATCTGCGATGAAATTGTACTGTTTTTTGAATTCGCACCAGCACGCTACGCAGTACTGTGACTGACACTGTTCGGTGTCTTCTGACCA	5418	3469	6473	4995	7734	4944
Htra2|NM_019752.3|48876	CCTGTAGAGCTGGAAGACTTACCGGGTGGAATACATTCAGATCGATGTTAATATTCATAGCATCGGTCTGAATGTATTCCACTTTTTTGAATTCGCACCAGCACGCTACGCATGACTGTGACTGACTGGTTTCGGTGTCTTCTGACCA	4381	2805	5422	4184	7152	4572
Htra2|NM_019752.3|48877	CCTGTAGAGCTGGAAGACTTACCGGCCATCTTAAACGGATTAGGATGTTAATATTCATAGCATCCTGATCCGTTTGAGATGGTTTTTTGAATTCGCACCAGCACGCTACGCAGTACTGTGACTGACTGCATTCGGTGTCTTCTGACCA	3388	2169	2729	2106	3352	2143
Htra2|NM_019752.3|48878	CCTGTAGAGCTGGAAGACTTACCGGCCATCCTTTCTGATCGCTTTAGTTAATATTCATAGCTAAGGCGATCAGAAGGGATGGTTTTTTGAATTCGCACCAGCACGCTACGCAACACTGTGACTGACTGACTTCGGTGTCTTCTGACCA	2013	1289	1681	1297	1934	1236
Trp53|NM_011640.3|48879	CCTGTAGAGCTGGAAGACTTACCGGCGAAATTCTATCCAGCTAGTTGTTAATATTCATAGCAACTGGCTGGATAGAATTTCGTTTTTTGAATTCGCACCAGCACGCTACGCACAACTGTGACTGACTGTGTTCGGTGTCTTCTGACCA	2977	1906	3705	2859	4419	2825
Trp53|NM_011640.3|48880	CCTGTAGAGCTGGAAGACTTACCGGCCGACCTATCTTTACCATTATGTTAATATTCATAGCATGATGGTAAGGATAGGTCGGTTTTTTGAATTCGCACCAGCACGCTACGCATGACTGTGACTGTGGTGTTTCGGTGTCTTCTGACCA	2414	1546	3698	2854	4119	2633
Trp53|NM_011640.3|48881	CCTGTAGAGCTGGAAGACTTACCGGCCAGTCTATTTCCCGCTATAAGTTAATATTCATAGCTTATGGCGGGAAGTAGACTGGTTTTTTGAATTCGCACCAGCACGCTACGCAGTACTGTGACTGTGGTCATTCGGTGTCTTCTGACCA	4669	2989	5419	4182	6782	4336
Trp53|NM_011640.3|48882	CCTGTAGAGCTGGAAGACTTACCGGCCACTACAAGTATATGTGTAAGTTAATATTCATAGCTTACACATGTACTTGTAGTGGTTTTTTGAATTCGCACCAGCACGCTACGCAACACTGTGACTGTGGTACTTCGGTGTCTTCTGACCA	3033	1942	2628	2028	3010	1924
Trp53|NM_011640.3|48883	CCTGTAGAGCTGGAAGACTTACCGGCTACAAGAAGTCACAGTACATGTTAATATTCATAGCATGTGCTGTGACTTCTTGTAGTTTTTTGAATTCGCACCAGCACGCTACGCACAACTGTGACTGTGGTTGTTCGGTGTCTTCTGACCA	4444	2845	6153	4748	8942	5716
Ppp2cb|NM_017374.3|48884	CCTGTAGAGCTGGAAGACTTACCGGCGGCAGATTACATAAGTGTATGTTAATATTCATAGCATACACTTGTGTGATCTGCCGTTTTTTGAATTCGCACCAGCACGCTACGCAGTACTGTGACTGTGCAGTTTCGGTGTCTTCTGACCA	5791	3708	5136	3963	5816	3718
Ppp2cb|NM_017374.3|48885	CCTGTAGAGCTGGAAGACTTACCGGGCTGCTATTATGGAATTAGATGTTAATATTCATAGCATCTAATTCCATGATAGCAGCTTTTTTGAATTCGCACCAGCACGCTACGCACAACTGTGACTGTGCACATTCGGTGTCTTCTGACCA	4111	2632	2924	2256	4134	2643
Ppp2cb|NM_017374.3|48886	CCTGTAGAGCTGGAAGACTTACCGGGCCCAATGTGTGATTTCTTATGTTAATATTCATAGCATAAGAGATCACACATTGGGCTTTTTTGAATTCGCACCAGCACGCTACGCATGACTGTGACTGTGCAACTTCGGTGTCTTCTGACCA	1995	1277	1575	1215	1853	1185
Prkaca|NM_008854.4|48887	CCTGTAGAGCTGGAAGACTTACCGGCCTGTGTTTATTCCTCTTGTAGTTAATATTCATAGCTACGAGAGGGATAAACACAGGTTTTTTGAATTCGCACCAGCACGCTACGCAACACTGTGACTGTGCATGTTCGGTGTCTTCTGACCA	4555	2917	4892	3775	5659	3618
Prkaca|NM_008854.4|48888	CCTGTAGAGCTGGAAGACTTACCGGCCCGAGATTATTCTGAGTAAAGTTAATATTCATAGCTTTGCTCAGGATAATCTCGGGTTTTTTGAATTCGCACCAGCACGCTACGCACAACTGTGACTGTGACGTTTCGGTGTCTTCTGACCA	4873	3120	4891	3774	6319	4040
Prkaca|NM_008854.4|48889	CCTGTAGAGCTGGAAGACTTACCGGCCCAGTTGGATTAGTTTGATAGTTAATATTCATAGCTATCAAACTGATCCAACTGGGTTTTTTGAATTCGCACCAGCACGCTACGCAACACTGTGACTGTGACCATTCGGTGTCTTCTGACCA	4133	2646	3893	3004	4499	2876
Prkaca|NM_008854.4|48890	CCTGTAGAGCTGGAAGACTTACCGGCCACTTCAGTTCTGATTTGAAGTTAATATTCATAGCTTCAAGTCAGAGCTGAAGTGGTTTTTTGAATTCGCACCAGCACGCTACGCAGTACTGTGACTGTGACACTTCGGTGTCTTCTGACCA	1664	1065	1167	901	1440	921
Prkaca|NM_008854.4|48891	CCTGTAGAGCTGGAAGACTTACCGGCACGAGTAACTTTGATGACTAGTTAATATTCATAGCTAGTCGTCAAAGTTACTCGTGTTTTTTGAATTCGCACCAGCACGCTACGCATGACTGTGACTGTGACTGTTCGGTGTCTTCTGACCA	5033	3223	5895	4549	6494	4151
Fkbp1a|NM_008019.2|48892	CCTGTAGAGCTGGAAGACTTACCGGCCTGTTAAACTGAAAGTCCTAGTTAATATTCATAGCTAGGGCTTTCAGTTTAACAGGTTTTTTGAATTCGCACCAGCACGCTACGCAACACTGTGACTGTGTGGTTTCGGTGTCTTCTGACCA	3846	2463	3844	2966	4669	2985
Fkbp1a|NM_008019.2|48893	CCTGTAGAGCTGGAAGACTTACCGGCCAGGCATCATCTCACCATATGTTAATATTCATAGCATGTGGTGGGATGATGCCTGGTTTTTTGAATTCGCACCAGCACGCTACGCATGACTGTGACTGTGTGCATTCGGTGTCTTCTGACCA	3235	2071	3139	2422	4085	2611
Fkbp1a|NM_008019.2|48894	CCTGTAGAGCTGGAAGACTTACCGGGCCAAACTGATAATCTTCTCAGTTAATATTCATAGCTGAGGAGATTATCAGTTTGGCTTTTTTGAATTCGCACCAGCACGCTACGCACAACTGTGACTGTGTGACTTCGGTGTCTTCTGACCA	2720	1742	2149	1658	2889	1847
Fkbp1a|NM_008019.2|48895	CCTGTAGAGCTGGAAGACTTACCGGTGATTCCTTTCGGGATAGAAAGTTAATATTCATAGCTTTCTGTCCCGAGAGGAATCATTTTTTGAATTCGCACCAGCACGCTACGCAGTACTGTGACTGTGTGTGTTCGGTGTCTTCTGACCA	4195	2686	4590	3542	5508	3521
Bmi1|NM_007552.4|48896	CCTGTAGAGCTGGAAGACTTACCGGCCAGCAAGTATTGTCTTATTTGTTAATATTCATAGCAAATAGGACAATACTTGCTGGTTTTTTGAATTCGCACCAGCACGCTACGCATGACTGTGTGGTGTGTGTTTCGGTGTCTTCTGACCA	3983	2550	5347	4126	5414	3461
Bmi1|NM_007552.4|48897	CCTGTAGAGCTGGAAGACTTACCGGCCTGAACATAAGGTTAGATAAGTTAATATTCATAGCTTATCTGACCTTATGTTCAGGTTTTTTGAATTCGCACCAGCACGCTACGCAGTACTGTGTGGTGTGTCATTCGGTGTCTTCTGACCA	3954	2532	3497	2699	4134	2643
Bmi1|NM_007552.4|48898	CCTGTAGAGCTGGAAGACTTACCGGGCAGATTGGATTGGAAAGTAAGTTAATATTCATAGCTTACTTTCCGATCCAATCTGCTTTTTTGAATTCGCACCAGCACGCTACGCAACACTGTGTGGTGTGTACTTCGGTGTCTTCTGACCA	2779	1779	1915	1478	2240	1432
Pcgf2|NM_009545.2|48899	CCTGTAGAGCTGGAAGACTTACCGGACCCTCTCCTTCTGCAGCTATGTTAATATTCATAGCATGGCTGCGGAAGGAGAGGGTTTTTTTGAATTCGCACCAGCACGCTACGCACAACTGTGTGGTGTGTTGTTCGGTGTCTTCTGACCA	2840	1818	3119	2407	4240	2711
Pcgf2|NM_009545.2|48900	CCTGTAGAGCTGGAAGACTTACCGGCGCTATTTGGAGACCAATAAAGTTAATATTCATAGCTTTGTTGGTCTCCAAGTAGCGTTTTTTGAATTCGCACCAGCACGCTACGCAGTACTGTGTGGTGTCAGTTTCGGTGTCTTCTGACCA	4536	2904	3711	2864	4828	3086
Pcgf2|NM_009545.2|48901	CCTGTAGAGCTGGAAGACTTACCGGGCAAAGTTCCTTCGCAATAAAGTTAATATTCATAGCTTTGTTGCGGAGGAACTTTGCTTTTTTGAATTCGCACCAGCACGCTACGCACAACTGTGTGGTGTCACATTCGGTGTCTTCTGACCA	3260	2087	3966	3060	6502	4157
Pcgf2|NM_009545.2|48902	CCTGTAGAGCTGGAAGACTTACCGGTGACTGTTAATGGTGCTCTTTGTTAATATTCATAGCAAGGAGCGCCATTAACAGTCATTTTTTGAATTCGCACCAGCACGCTACGCATGACTGTGTGGTGTCAACTTCGGTGTCTTCTGACCA	2754	1763	2239	1728	2370	1515
Pcgf2|NM_009545.2|48903	CCTGTAGAGCTGGAAGACTTACCGGGCTGAGCATTAGATCAGATAAGTTAATATTCATAGCTTGTCTGATCTGATGCTCAGCTTTTTTGAATTCGCACCAGCACGCTACGCAACACTGTGTGGTGTCATGTTCGGTGTCTTCTGACCA	2507	1605	2642	2039	3348	2140
Pin1|NM_023371.3|48904	CCTGTAGAGCTGGAAGACTTACCGGGCCATGTGATTTGGTATTTATGTTAATATTCATAGCATAGATACCAAATCACATGGCTTTTTTGAATTCGCACCAGCACGCTACGCACAACTGTGTGGTGTACGTTTCGGTGTCTTCTGACCA	2574	1648	3310	2554	3902	2494
Pin1|NM_023371.3|48905	CCTGTAGAGCTGGAAGACTTACCGGGAGGTCAGATGTAGAAACTATGTTAATATTCATAGCATGGTTTCTGCATCTGACCTCTTTTTTGAATTCGCACCAGCACGCTACGCAACACTGTGTGGTGTACCATTCGGTGTCTTCTGACCA	3100	1985	3058	2360	4938	3157
Pin1|NM_023371.3|48906	CCTGTAGAGCTGGAAGACTTACCGGCCATTTGAGGATGTGTTGTTTGTTAATATTCATAGCAAACGACGCATCCTCAAATGGTTTTTTGAATTCGCACCAGCACGCTACGCAGTACTGTGTGGTGTACACTTCGGTGTCTTCTGACCA	1535	983	1273	982	1432	915
Pin1|NM_023371.3|48907	CCTGTAGAGCTGGAAGACTTACCGGGCTGGGAGAAGTGTATGAGTTGTTAATATTCATAGCGACTCATACGCTTCTCCCAGCTTTTTTGAATTCGCACCAGCACGCTACGCATGACTGTGTGGTGTACTGTTCGGTGTCTTCTGACCA	2601	1665	3027	2336	3717	2376
Pin1|NM_023371.3|48908	CCTGTAGAGCTGGAAGACTTACCGGCAATGGCTATATCTAGAAGATGTTAATATTCATAGCATCTTCTGGATATAGCCATTGTTTTTTGAATTCGCACCAGCACGCTACGCAACACTGTGTGGTGTTGGTTTCGGTGTCTTCTGACCA	3056	1957	3398	2622	4620	2953
Mapk9|NM_207692.2|48909	CCTGTAGAGCTGGAAGACTTACCGGCTACTCCTTCTTAGTCGTTATGTTAATATTCATAGCATGACGACTGAGAAGGAGTAGTTTTTTGAATTCGCACCAGCACGCTACGCATGACTGTGTGGTGTTGCATTCGGTGTCTTCTGACCA	3420	2190	2867	2212	3004	1920
Mapk9|NM_207692.2|48910	CCTGTAGAGCTGGAAGACTTACCGGCCCGTATATTATTGTTTGGTAGTTAATATTCATAGCTACCAAACAGTAATATACGGGTTTTTTGAATTCGCACCAGCACGCTACGCACAACTGTGTGGTGTTGACTTCGGTGTCTTCTGACCA	2147	1375	1832	1414	2190	1400
Mapk9|NM_207692.2|48911	CCTGTAGAGCTGGAAGACTTACCGGGCCTAGCAATATTGTAGTAAAGTTAATATTCATAGCTTTACTACAATGTTGCTAGGCTTTTTTGAATTCGCACCAGCACGCTACGCAGTACTGTGTGGTGTTGTGTTCGGTGTCTTCTGACCA	3195	2046	3761	2902	5268	3368
Dnm1l|NM_152816.2|48912	CCTGTAGAGCTGGAAGACTTACCGGGCTTCAGATCAGAGAATTTATGTTAATATTCATAGCATAAGTTCTCTGATCTGAAGCTTTTTTGAATTCGCACCAGCACGCTACGCAACACTGTGTGGTCAGTGTTTCGGTGTCTTCTGACCA	2144	1373	2116	1633	3481	2225
Dnm1l|NM_152816.2|48913	CCTGTAGAGCTGGAAGACTTACCGGCGGTGGTGTTAGGATTTGTTGGTTAATATTCATAGCTAACAAATCCTAGCACCACCGTTTTTTGAATTCGCACCAGCACGCTACGCATGACTGTGTGGTCAGTCATTCGGTGTCTTCTGACCA	3240	2075	2629	2029	4209	2691
Dnm1l|NM_152816.2|48914	CCTGTAGAGCTGGAAGACTTACCGGCCTGCTTTATTTGTGCTTGAAGTTAATATTCATAGCTTCAGGCACAAATAAAGCAGGTTTTTTGAATTCGCACCAGCACGCTACGCACAACTGTGTGGTCAGTACTTCGGTGTCTTCTGACCA	1579	1011	1293	998	1432	915
Gsk3b|NM_019827.6|48915	CCTGTAGAGCTGGAAGACTTACCGGCCACTCAAGAACTGTTAAGTAGTTAATATTCATAGCTACTTGACAGTTCTTGAGTGGTTTTTTGAATTCGCACCAGCACGCTACGCAGTACTGTGTGGTCAGTTGTTCGGTGTCTTCTGACCA	6219	3982	6156	4750	7131	4559
Gsk3b|NM_019827.6|48916	CCTGTAGAGCTGGAAGACTTACCGGCCACAGAACTTCTTGTTGGGTGTTAATATTCATAGCATCCAACAAGAGGTTCTGTGGTTTTTTGAATTCGCACCAGCACGCTACGCATGACTGTGTGGTCACAGTTTCGGTGTCTTCTGACCA	3499	2240	3577	2760	4264	2726
Gsk3b|NM_019827.6|48917	CCTGTAGAGCTGGAAGACTTACCGGCGGGACCTAAATGTCAAATTAGTTAATATTCATAGCTAGTTTGACATTTGGGTCCCGTTTTTTGAATTCGCACCAGCACGCTACGCAGTACTGTGTGGTCACACATTCGGTGTCTTCTGACCA	2024	1296	1582	1221	2155	1378
Axin2|NM_015732.4|48918	CCTGTAGAGCTGGAAGACTTACCGGCGCTTGGGTTTGTGTTAGGTTGTTAATATTCATAGCAACTTAACACAAACCCGAGCGTTTTTTGAATTCGCACCAGCACGCTACGCAACACTGTGTGGTCACAACTTCGGTGTCTTCTGACCA	2199	1408	1410	1088	1523	974
Axin2|NM_015732.4|48919	CCTGTAGAGCTGGAAGACTTACCGGGCTATGAAGAGGATCCATAAAGTTAATATTCATAGCTTTGTGGGTCCTCTTCATAGCTTTTTTGAATTCGCACCAGCACGCTACGCACAACTGTGTGGTCACATGTTCGGTGTCTTCTGACCA	2552	1634	1547	1194	1809	1156
Axin2|NM_015732.4|48920	CCTGTAGAGCTGGAAGACTTACCGGGAGCTGGTTGTTACTTACTTTGTTAATATTCATAGCAAAGTAGGTGACAACCAGCTCTTTTTTGAATTCGCACCAGCACGCTACGCAGTACTGTGTGGTCAACGTTTCGGTGTCTTCTGACCA	3080	1972	2724	2102	3394	2170
Axin2|NM_015732.4|48921	CCTGTAGAGCTGGAAGACTTACCGGCCAGTCAATCCTTATCATGTAGTTAATATTCATAGCTACGTGATAAGGATTGACTGGTTTTTTGAATTCGCACCAGCACGCTACGCACAACTGTGTGGTCAACCATTCGGTGTCTTCTGACCA	4922	3151	4008	3093	5054	3231
Gnb2l1|NM_008143.3|48922	CCTGTAGAGCTGGAAGACTTACCGGGCTTTCTGAAACTGGTTTCTAGTTAATATTCATAGCTAGAAGCCAGTTTCAGAAAGCTTTTTTGAATTCGCACCAGCACGCTACGCATGACTGTGTGGTCAACACTTCGGTGTCTTCTGACCA	2024	1296	1658	1279	1848	1181
Gnb2l1|NM_008143.3|48923	CCTGTAGAGCTGGAAGACTTACCGGCCGAGACAAGACTATAAAGTTGTTAATATTCATAGCAACTTTATGGTCTTGTCTCGGTTTTTTGAATTCGCACCAGCACGCTACGCAACACTGTGTGGTCAACTGTTCGGTGTCTTCTGACCA	3727	2386	3497	2699	4647	2971
Gnb2l1|NM_008143.3|48924	CCTGTAGAGCTGGAAGACTTACCGGGATGTTGTTATCTCCTTTGATGTTAATATTCATAGCATCAGAGGAGATAACAACATCTTTTTTGAATTCGCACCAGCACGCTACGCACAACTGTGTGGTCATGGTTTCGGTGTCTTCTGACCA	4108	2630	3860	2979	4386	2804
Gnb2l1|NM_008143.3|48925	CCTGTAGAGCTGGAAGACTTACCGGTCTGGCTAACTGCAAGTTAAAGTTAATATTCATAGCTTTAGCTTGCAGTTAGCCAGATTTTTTGAATTCGCACCAGCACGCTACGCAACACTGTGTGGTCATGCATTCGGTGTCTTCTGACCA	4305	2756	2770	2138	2913	1862
Cul7|NM_025611.5|48926	CCTGTAGAGCTGGAAGACTTACCGGCTCGTCTATTTGGTGTTAGAAGTTAATATTCATAGCTTCTAGCACCAGATAGACGAGTTTTTTGAATTCGCACCAGCACGCTACGCAGTACTGTGTGGTCATGACTTCGGTGTCTTCTGACCA	2613	1673	1809	1396	2153	1376
Cul7|NM_025611.5|48927	CCTGTAGAGCTGGAAGACTTACCGGCCTCAGACATACTTACAAGTTGTTAATATTCATAGCAGCTTGTAGGTATGTCTGAGGTTTTTTGAATTCGCACCAGCACGCTACGCATGACTGTGTGGTCATGTGTTCGGTGTCTTCTGACCA	3563	2281	3287	2537	4294	2745
Cul7|NM_025611.5|48928	CCTGTAGAGCTGGAAGACTTACCGGGCTTAGAGAAAGAGTCATAGAGTTAATATTCATAGCTCTGTGGCTCTTTCTCTAAGCTTTTTTGAATTCGCACCAGCACGCTACGCACAACTGTGTGGTACGTGTTTCGGTGTCTTCTGACCA	3816	2443	2874	2218	3088	1974
Fbxw8|NM_172721.2|48929	CCTGTAGAGCTGGAAGACTTACCGGGCTGGCTTAGTGTTATTGTTTGTTAATATTCATAGCAAACAGTAACACTAAGCCAGCTTTTTTGAATTCGCACCAGCACGCTACGCAACACTGTGTGGTACGTCATTCGGTGTCTTCTGACCA	3100	1985	2635	2033	2986	1909
Fbxw8|NM_172721.2|48930	CCTGTAGAGCTGGAAGACTTACCGGGCTGGTTGACTACTTTGAAATGTTAATATTCATAGCATTTCAAGGTAGTCAACCAGCTTTTTTGAATTCGCACCAGCACGCTACGCAGTACTGTGTGGTACGTACTTCGGTGTCTTCTGACCA	850	544	440	340	445	284
Skp1a|NM_011543.4|48931	CCTGTAGAGCTGGAAGACTTACCGGCCTGTCACTGTAACATTAGAAGTTAATATTCATAGCTTCTAGTGTTACAGTGACAGGTTTTTTGAATTCGCACCAGCACGCTACGCATGACTGTGTGGTACGTTGTTCGGTGTCTTCTGACCA	4701	3010	4057	3131	4420	2826
Skp1a|NM_011543.4|48932	CCTGTAGAGCTGGAAGACTTACCGGCGGACAGATGATATTCTTGTTGTTAATATTCATAGCAACAGGAATATCATCTGTCCGTTTTTTGAATTCGCACCAGCACGCTACGCAACACTGTGTGGTACCAGTTTCGGTGTCTTCTGACCA	4386	2808	4091	3157	4329	2767
Skp1a|NM_011543.4|48933	CCTGTAGAGCTGGAAGACTTACCGGGAACTAATGGTGTGAAGAGAAGTTAATATTCATAGCTTCTCTTCACACCATTGGTTCTTTTTTGAATTCGCACCAGCACGCTACGCATGACTGTGTGGTACCACATTCGGTGTCTTCTGACCA	2872	1839	2376	1834	2920	1867
Nedd8|NM_008683.3|48934	CCTGTAGAGCTGGAAGACTTACCGGCTGCCAATCATAATGTGGTATGTTAATATTCATAGCATGCCACATTATGATTGGCAGTTTTTTGAATTCGCACCAGCACGCTACGCACAACTGTGTGGTACCAACTTCGGTGTCTTCTGACCA	2133	1366	1422	1097	1520	972
Nedd8|NM_008683.3|48935	CCTGTAGAGCTGGAAGACTTACCGGGAGATTGAGATAGACATTGAAGTTAATATTCATAGCTTCGATGTCTATCTCAATCTCTTTTTTGAATTCGCACCAGCACGCTACGCAGTACTGTGTGGTACCATGTTCGGTGTCTTCTGACCA	2043	1308	1078	832	1181	755
Nedd8|NM_008683.3|48936	CCTGTAGAGCTGGAAGACTTACCGGCCACAGATAAGGTGGAGTGAAGTTAATATTCATAGCTTCGCTCCACCTTGTCTGTGGTTTTTTGAATTCGCACCAGCACGCTACGCATGACTGTGTGGTACACGTTTCGGTGTCTTCTGACCA	4462	2857	4078	3147	5023	3211
Uba1|NM_009457.3|48937	CCTGTAGAGCTGGAAGACTTACCGGCCGCTGCTTTGTACTTTGTTTGTTAATATTCATAGCAAACAAGGTACAAAGCAGCGGTTTTTTGAATTCGCACCAGCACGCTACGCAGTACTGTGTGGTACACCATTCGGTGTCTTCTGACCA	2669	1709	2144	1654	2698	1725
Uba1|NM_009457.3|48938	CCTGTAGAGCTGGAAGACTTACCGGCCAGATAAGTTACCTGGATTTGTTAATATTCATAGCAAATCCGGGTAACTTGTCTGGTTTTTTGAATTCGCACCAGCACGCTACGCAACACTGTGTGGTACACACTTCGGTGTCTTCTGACCA	1325	848	991	765	979	626
Uba1|NM_009457.3|48939	CCTGTAGAGCTGGAAGACTTACCGGGCTGAACTCAACAGTTATGTAGTTAATATTCATAGCTACATAGCTGTTGAGTTCAGCTTTTTTGAATTCGCACCAGCACGCTACGCACAACTGTGTGGTACACTGTTCGGTGTCTTCTGACCA	3252	2082	1284	991	1213	775
Uba1|NM_009457.3|48940	CCTGTAGAGCTGGAAGACTTACCGGCCGATGTGTGTATTATTGGAAGTTAATATTCATAGCTTCCGATAGTACACACATCGGTTTTTTGAATTCGCACCAGCACGCTACGCAGTACTGTGTGGTACTGGTTTCGGTGTCTTCTGACCA	2429	1555	2457	1896	2777	1775
Uba1|NM_009457.3|48941	CCTGTAGAGCTGGAAGACTTACCGGGCTTGGGTGTAGAAATTGTTAGTTAATATTCATAGCTAGCAATTTCTACACCCAAGCTTTTTTGAATTCGCACCAGCACGCTACGCACAACTGTGTGGTACTGCATTCGGTGTCTTCTGACCA	1995	1277	1430	1104	1564	1000
Cul1|NM_012042.3|48942	CCTGTAGAGCTGGAAGACTTACCGGGCCGTATGTATAATCTTGTATGTTAATATTCATAGCATACAAGATTATACATGCGGCTTTTTTGAATTCGCACCAGCACGCTACGCATGACTGTGTGGTACTGACTTCGGTGTCTTCTGACCA	1811	1160	1158	894	1515	968
Cul1|NM_012042.3|48943	CCTGTAGAGCTGGAAGACTTACCGGGCTTGGAGTTATACAAGTGATGTTAATATTCATAGCATCGCTTGTATAACTCCAAGCTTTTTTGAATTCGCACCAGCACGCTACGCAACACTGTGTGGTACTGTGTTCGGTGTCTTCTGACCA	2832	1813	2163	1669	2311	1477
Cul2|NM_029402.3|48944	CCTGTAGAGCTGGAAGACTTACCGGCGGAATACTATGCAGTGATTTGTTAATATTCATAGCAAGTCACTGCATAGTATTCCGTTTTTTGAATTCGCACCAGCACGCTACGCAGTACTGTGTGGTTGGTGTTTCGGTGTCTTCTGACCA	4014	2570	5614	4332	6136	3923
Cul2|NM_029402.3|48945	CCTGTAGAGCTGGAAGACTTACCGGGCCGATTATATGGACTGTTTAGTTAATATTCATAGCTAAGCAGTCCATATAGTCGGCTTTTTTGAATTCGCACCAGCACGCTACGCACAACTGTGTGGTTGGTCATTCGGTGTCTTCTGACCA	3038	1945	2655	2049	3299	2109
Cul2|NM_029402.3|48946	CCTGTAGAGCTGGAAGACTTACCGGGCTGATATACAGTATGGTTATGTTAATATTCATAGCATAGCCATACTGTATATCAGCTTTTTTGAATTCGCACCAGCACGCTACGCATGACTGTGTGGTTGGTACTTCGGTGTCTTCTGACCA	977	626	1403	1083	1272	813
Cul3|NM_016716.4|48947	CCTGTAGAGCTGGAAGACTTACCGGCGTGTTATAGACCACTTAGATGTTAATATTCATAGCATCTGAGTGGTCTATAACACGTTTTTTGAATTCGCACCAGCACGCTACGCAACACTGTGTGGTTGGTTGTTCGGTGTCTTCTGACCA	4388	2810	4715	3638	4413	2821
Cul3|NM_016716.4|48948	CCTGTAGAGCTGGAAGACTTACCGGCCTCCAAGAATCCTTTAATAAGTTAATATTCATAGCTTATTGAAGGATTCTTGGAGGTTTTTTGAATTCGCACCAGCACGCTACGCACAACTGTGTGGTTGCAGTTTCGGTGTCTTCTGACCA	4128	2643	4142	3196	4648	2971
Cul3|NM_016716.4|48949	CCTGTAGAGCTGGAAGACTTACCGGGCGAATAATGAAGTTTAGGAAGTTAATATTCATAGCTTCCTAGACTTCATTATTCGCTTTTTTGAATTCGCACCAGCACGCTACGCAACACTGTGTGGTTGCACATTCGGTGTCTTCTGACCA	1925	1233	1752	1352	2138	1367
Cul3|NM_016716.4|48950	CCTGTAGAGCTGGAAGACTTACCGGCGAGATCAAGTTGTATGGTATGTTAATATTCATAGCATACCGTACAACTTGATCTCGTTTTTTGAATTCGCACCAGCACGCTACGCAGTACTGTGTGGTTGCAACTTCGGTGTCTTCTGACCA	1743	1116	1058	816	1123	718
Cul3|NM_016716.4|48951	CCTGTAGAGCTGGAAGACTTACCGGCCAGGGCTTATTGGATTTAAAGTTAATATTCATAGCTTTAGATCCAATAAGCCCTGGTTTTTTGAATTCGCACCAGCACGCTACGCATGACTGTGTGGTTGCATGTTCGGTGTCTTCTGACCA	2541	1627	1825	1408	2151	1375
Cul4a|NM_146207.2|48952	CCTGTAGAGCTGGAAGACTTACCGGCGAGACAAAGACAGTCTAAATGTTAATATTCATAGCATTTGGACTGTCTTTGTCTCGTTTTTTGAATTCGCACCAGCACGCTACGCAACACTGTGTGGTTGACGTTTCGGTGTCTTCTGACCA	5862	3753	3933	3035	4862	3108
Cul4a|NM_146207.2|48953	CCTGTAGAGCTGGAAGACTTACCGGGCTTTGGAGTTTGCTAAGTATGTTAATATTCATAGCATGCTTAGCAAACTCCGAAGCTTTTTTGAATTCGCACCAGCACGCTACGCATGACTGTGTGGTTGACCATTCGGTGTCTTCTGACCA	3253	2083	2813	2171	3282	2098
Cul4a|NM_146207.2|48954	CCTGTAGAGCTGGAAGACTTACCGGCCAGGATAGATAGTACTAGATGTTAATATTCATAGCATCTGGTACTGTCTATCCTGGTTTTTTGAATTCGCACCAGCACGCTACGCACAACTGTGTGGTTGACACTTCGGTGTCTTCTGACCA	2284	1462	1751	1351	1991	1273
Cul4a|NM_146207.2|48955	CCTGTAGAGCTGGAAGACTTACCGGCCAGGTGTACAAAGACTTATTGTTAATATTCATAGCAATGAGTCTTTGTACACCTGGTTTTTTGAATTCGCACCAGCACGCTACGCAGTACTGTGTGGTTGACTGTTCGGTGTCTTCTGACCA	4038	2585	4644	3584	5738	3668
Cul4b|NM_028288.5|48956	CCTGTAGAGCTGGAAGACTTACCGGTGGGAATAGTTGTGTGGATTTGTTAATATTCATAGCAAGTCCACACAACTATTCCCATTTTTTGAATTCGCACCAGCACGCTACGCATGACTGTGTGGTTGTGGTTTCGGTGTCTTCTGACCA	4483	2870	4549	3510	5589	3573
Cul4b|NM_028288.5|48957	CCTGTAGAGCTGGAAGACTTACCGGGCTGAATTTAAAGAGGGTAAAGTTAATATTCATAGCTTTGCCCTCTTTAAATTCAGCTTTTTTGAATTCGCACCAGCACGCTACGCAGTACTGTGTGGTTGTGCATTCGGTGTCTTCTGACCA	2239	1434	1965	1516	2436	1557
Cul4b|NM_028288.5|48958	CCTGTAGAGCTGGAAGACTTACCGGCCACGTACCTATATAGAAGAAGTTAATATTCATAGCTTCTTCTGTATAGGTACGTGGTTTTTTGAATTCGCACCAGCACGCTACGCAACACTGTGTGGTTGTGACTTCGGTGTCTTCTGACCA	2358	1510	2066	1594	2188	1399
Cul5|NM_001161618.1|48959	CCTGTAGAGCTGGAAGACTTACCGGCCCTTTATGTTGCACATTCTTGTTAATATTCATAGCAAGAGTGTGCAACATGAAGGGTTTTTTGAATTCGCACCAGCACGCTACGCACAACTGTGTGGTTGTGTGTTCGGTGTCTTCTGACCA	3566	2283	3921	3026	5377	3437
Cul5|NM_001161618.1|48960	CCTGTAGAGCTGGAAGACTTACCGGCCATCTCATGTTAAATGGAATGTTAATATTCATAGCATTCCATTTGACATGAGATGGTTTTTTGAATTCGCACCAGCACGCTACGCAACACTGTGTGCAGTGTGTTTCGGTGTCTTCTGACCA	4275	2737	4621	3566	5340	3414
Cul5|NM_001161618.1|48961	CCTGTAGAGCTGGAAGACTTACCGGCGAGAGTCTTATGTTAATCTTGTTAATATTCATAGCAAGATTAACATAGGACTCTCGTTTTTTGAATTCGCACCAGCACGCTACGCATGACTGTGTGCAGTGTCATTCGGTGTCTTCTGACCA	4582	2934	4432	3420	5457	3489
Cul5|NM_001161618.1|48962	CCTGTAGAGCTGGAAGACTTACCGGGCTTGCCAATTACTGTGATATGTTAATATTCATAGCATGTCACAGTAATTGGCAAGCTTTTTTGAATTCGCACCAGCACGCTACGCACAACTGTGTGCAGTGTACTTCGGTGTCTTCTGACCA	3181	2037	2843	2194	3393	2169
Anapc2|NM_175300.4|48963	CCTGTAGAGCTGGAAGACTTACCGGCCCATGAATACAAATAGGTTTGTTAATATTCATAGCAAACCTGTTTGTATTCATGGGTTTTTTGAATTCGCACCAGCACGCTACGCAGTACTGTGTGCAGTGTTGTTCGGTGTCTTCTGACCA	5213	3338	6783	5234	8132	5199
Anapc2|NM_175300.4|48964	CCTGTAGAGCTGGAAGACTTACCGGGCGACGTTCTTTAGACATTATGTTAATATTCATAGCATGATGTCTGAAGAACGTCGCTTTTTTGAATTCGCACCAGCACGCTACGCATGACTGTGTGCAGTCAGTTTCGGTGTCTTCTGACCA	4283	2742	4327	3339	5419	3464
Anapc2|NM_175300.4|48965	CCTGTAGAGCTGGAAGACTTACCGGCCACGTATAGAGATTCTTCTAGTTAATATTCATAGCTAGAAGAATCTCTGTACGTGGTTTTTTGAATTCGCACCAGCACGCTACGCAGTACTGTGTGCAGTCACATTCGGTGTCTTCTGACCA	3895	2494	3352	2587	4598	2939
Btrc|NM_009771.3|48966	CCTGTAGAGCTGGAAGACTTACCGGCGTCAGGGTGTGGGATGTGAAGTTAATATTCATAGCTTTACATCCCACACTCTGACGTTTTTTGAATTCGCACCAGCACGCTACGCAACACTGTGTGCAGTCAACTTCGGTGTCTTCTGACCA	3272	2095	2748	2121	3025	1934
Btrc|NM_009771.3|48967	CCTGTAGAGCTGGAAGACTTACCGGCCGCTTCTAGTTTGATGAATTGTTAATATTCATAGCAATTCATCAAACTGGAGGCGGTTTTTTGAATTCGCACCAGCACGCTACGCACAACTGTGTGCAGTCATGTTCGGTGTCTTCTGACCA	3802	2434	3073	2371	3390	2167
Btrc|NM_009771.3|48968	CCTGTAGAGCTGGAAGACTTACCGGGCGACATAGTTTATAGAGAATGTTAATATTCATAGCATTCTCTGTAAACTATGTCGCTTTTTTGAATTCGCACCAGCACGCTACGCAGTACTGTGTGCAGTACGTTTCGGTGTCTTCTGACCA	2566	1643	2881	2223	3369	2154
Btrc|NM_009771.3|48969	CCTGTAGAGCTGGAAGACTTACCGGGCCAGGCTTTGTATAAACTAAGTTAATATTCATAGCTTGGTTTATGCAAAGCCTGGCTTTTTTGAATTCGCACCAGCACGCTACGCACAACTGTGTGCAGTACCATTCGGTGTCTTCTGACCA	2253	1443	1699	1311	2310	1477
Fbxw11|NM_134015.2|48970	CCTGTAGAGCTGGAAGACTTACCGGGCGCTTTGGTTTGGTATTAAAGTTAATATTCATAGCTTTAGTACCAAACCAAGGCGCTTTTTTGAATTCGCACCAGCACGCTACGCATGACTGTGTGCAGTACACTTCGGTGTCTTCTGACCA	1976	1265	1116	861	1314	840
Fbxw11|NM_134015.2|48971	CCTGTAGAGCTGGAAGACTTACCGGCCGGGACAATTCTATTAAGATGTTAATATTCATAGCATCTTGATAGAGTTGTCCCGGTTTTTTGAATTCGCACCAGCACGCTACGCAACACTGTGTGCAGTACTGTTCGGTGTCTTCTGACCA	3268	2092	3368	2599	4044	2585
Fbxw11|NM_134015.2|48972	CCTGTAGAGCTGGAAGACTTACCGGGCTCCCATGATGACATTATTTGTTAATATTCATAGCAAATAGTGTCATCATGGGAGCTTTTTTGAATTCGCACCAGCACGCTACGCACAACTGTGTGCAGTTGGTTTCGGTGTCTTCTGACCA	3045	1950	3140	2423	3623	2316
Fbxw11|NM_134015.2|48973	CCTGTAGAGCTGGAAGACTTACCGGGCTTTACTAGAGCAAGGTTTAGTTAATATTCATAGCTAAGCCTTGCTCTGGTAAAGCTTTTTTGAATTCGCACCAGCACGCTACGCAACACTGTGTGCAGTTGCATTCGGTGTCTTCTGACCA	2708	1734	2148	1658	2484	1588
Fbxw5|NM_013908.4|48974	CCTGTAGAGCTGGAAGACTTACCGGGCGGTTCTTTAAGATCTAGAAGTTAATATTCATAGCTTCTGGATCTTAAAGAGCCGCTTTTTTGAATTCGCACCAGCACGCTACGCAGTACTGTGTGCAGTTGACTTCGGTGTCTTCTGACCA	1606	1028	1296	1000	1446	924
Fbxw5|NM_013908.4|48975	CCTGTAGAGCTGGAAGACTTACCGGCCGGGATGGGTTCTTATGGGAGTTAATATTCATAGCTTCCATAAGAACTCATCCCGGTTTTTTGAATTCGCACCAGCACGCTACGCATGACTGTGTGCAGTTGTGTTCGGTGTCTTCTGACCA	2713	1737	3573	2757	4298	2748
Fbxw5|NM_013908.4|48976	CCTGTAGAGCTGGAAGACTTACCGGGCGTGTGTTTGGTAGTGTCTTGTTAATATTCATAGCAAGACGCTATCAAACACACGCTTTTTTGAATTCGCACCAGCACGCTACGCACAACTGTGTGCACAGTGTTTCGGTGTCTTCTGACCA	2047	1311	2735	2111	3705	2368
Fbxw5|NM_013908.4|48977	CCTGTAGAGCTGGAAGACTTACCGGCGAGTGCTTCTTTATCTTCTTGTTAATATTCATAGCAAGAAGATGAAGAAGCACTCGTTTTTTGAATTCGCACCAGCACGCTACGCAACACTGTGTGCACAGTCATTCGGTGTCTTCTGACCA	3597	2303	3754	2897	4567	2920
Fbxw7|NM_001177773.1|48978	CCTGTAGAGCTGGAAGACTTACCGGCCAGTCATTAATGAGTGGAATGTTAATATTCATAGCATTCCACTCGTTAATGACTGGTTTTTTGAATTCGCACCAGCACGCTACGCAGTACTGTGTGCACAGTACTTCGGTGTCTTCTGACCA	1490	954	1093	843	1793	1146
Fbxw7|NM_001177773.1|48979	CCTGTAGAGCTGGAAGACTTACCGGCCAGTGTTTATACGTCTTGATGTTAATATTCATAGCATCAGGACGTGTAAACACTGGTTTTTTGAATTCGCACCAGCACGCTACGCATGACTGTGTGCACAGTTGTTCGGTGTCTTCTGACCA	3624	2320	5114	3946	7203	4605
Fbxw7|NM_001177773.1|48980	CCTGTAGAGCTGGAAGACTTACCGGCGGAGGATTATATCTGTCTAAGTTAATATTCATAGCTTGGACAGATGTAATCCTCCGTTTTTTGAATTCGCACCAGCACGCTACGCAACACTGTGTGCACACAGTTTCGGTGTCTTCTGACCA	2740	1754	2926	2258	4066	2599
Fbxw7|NM_001177773.1|48981	CCTGTAGAGCTGGAAGACTTACCGGCGCATAGTTGGTGGTTCTGGTGTTAATATTCATAGCATCAGAACCACTAACTATGCGTTTTTTGAATTCGCACCAGCACGCTACGCATGACTGTGTGCACACACATTCGGTGTCTTCTGACCA	3604	2308	3902	3011	5417	3463
Mad2l1|NM_019499.4|48982	CCTGTAGAGCTGGAAGACTTACCGGCCAGGATATAAAGAAGTGTTTGTTAATATTCATAGCAAACGCTTCTTTATATCCTGGTTTTTTGAATTCGCACCAGCACGCTACGCACAACTGTGTGCACACAACTTCGGTGTCTTCTGACCA	1564	1001	1146	884	1404	898
Mad2l1|NM_019499.4|48983	CCTGTAGAGCTGGAAGACTTACCGGGCTCAGTGATTAGATAGATTAGTTAATATTCATAGCTAATCTGTCTAATCACTGAGCTTTTTTGAATTCGCACCAGCACGCTACGCAGTACTGTGTGCACACATGTTCGGTGTCTTCTGACCA	4397	2815	5216	4025	5853	3742
Mad2l1|NM_019499.4|48984	CCTGTAGAGCTGGAAGACTTACCGGGCAGAAATATGGACTCATCTTGTTAATATTCATAGCAAGGTGAGTCCATATTTCTGCTTTTTTGAATTCGCACCAGCACGCTACGCATGACTGTGTGCACAACGTTTCGGTGTCTTCTGACCA	3792	2428	5098	3934	5755	3679
Mad2l1|NM_019499.4|48985	CCTGTAGAGCTGGAAGACTTACCGGGTGGTATTTATCCGTTGGAAAGTTAATATTCATAGCTTTCCGACGGATAAATGCCACTTTTTTGAATTCGCACCAGCACGCTACGCAGTACTGTGTGCACAACCATTCGGTGTCTTCTGACCA	3880	2484	4322	3335	5207	3329
Mad2l2|NM_027985.2|48986	CCTGTAGAGCTGGAAGACTTACCGGCCAGACTCTAAGTGTTCTTATGTTAATATTCATAGCATAAGAGCACTTGGAGTCTGGTTTTTTGAATTCGCACCAGCACGCTACGCAACACTGTGTGCACAACACTTCGGTGTCTTCTGACCA	3536	2264	2667	2058	2904	1856
Mad2l2|NM_027985.2|48987	CCTGTAGAGCTGGAAGACTTACCGGCGAGCCTTCATCTTTAAGATTGTTAATATTCATAGCAATCTTAAGGATGAAGGCTCGTTTTTTGAATTCGCACCAGCACGCTACGCACAACTGTGTGCACAACTGTTCGGTGTCTTCTGACCA	4860	3112	4752	3667	6339	4052
Mad2l2|NM_027985.2|48988	CCTGTAGAGCTGGAAGACTTACCGGCATCTTCTAGAAGCGTAAGAAGTTAATATTCATAGCTTCTTGCGCTTCTGGAAGATGTTTTTTGAATTCGCACCAGCACGCTACGCAGTACTGTGTGCACATGGTTTCGGTGTCTTCTGACCA	4558	2918	5212	4022	6566	4197
Mad2l2|NM_027985.2|48989	CCTGTAGAGCTGGAAGACTTACCGGGATACAGGTCATCAAGGATTTGTTAATATTCATAGCAAGTCCTTGATGACCTGTATCTTTTTTGAATTCGCACCAGCACGCTACGCACAACTGTGTGCACATGCATTCGGTGTCTTCTGACCA	3709	2375	3290	2539	3855	2464
Rbx1|NM_019712.3|48990	CCTGTAGAGCTGGAAGACTTACCGGCCGTGTTTAATTGCTGGTATAGTTAATATTCATAGCTATGCCAGCAATTGAACACGGTTTTTTGAATTCGCACCAGCACGCTACGCATGACTGTGTGCACATGACTTCGGTGTCTTCTGACCA	2851	1825	2890	2230	3845	2458
Rbx1|NM_019712.3|48991	CCTGTAGAGCTGGAAGACTTACCGGGAGTGGGAGTTCTAGAAGTGTGTTAATATTCATAGCATACTTCTGGAACTCCCACTCTTTTTTGAATTCGCACCAGCACGCTACGCAACACTGTGTGCACATGTGTTCGGTGTCTTCTGACCA	2902	1858	2121	1637	2302	1472
Rbx1|NM_019712.3|48992	CCTGTAGAGCTGGAAGACTTACCGGCCGAAGAGTGTATGGTTGTATGTTAATATTCATAGCATGCAACCGTACACTCTTCGGTTTTTTGAATTCGCACCAGCACGCTACGCAGTACTGTGTGCAACGTGTTTCGGTGTCTTCTGACCA	3880	2484	3928	3031	4339	2774
Rnf7|NM_011279.2|48993	CCTGTAGAGCTGGAAGACTTACCGGGCCTGGATTGTTTAACCATTTGTTAATATTCATAGCAAGTGGTTGAACAATCCAGGCTTTTTTGAATTCGCACCAGCACGCTACGCACAACTGTGTGCAACGTCATTCGGTGTCTTCTGACCA	4674	2993	4472	3451	5591	3574
Rnf7|NM_011279.2|48994	CCTGTAGAGCTGGAAGACTTACCGGGTGTAACCATTCCTTCTACAAGTTAATATTCATAGCTTGTGGAAGGAATGGTTACACTTTTTTGAATTCGCACCAGCACGCTACGCATGACTGTGTGCAACGTACTTCGGTGTCTTCTGACCA	2856	1829	1488	1148	1748	1117
Rnf7|NM_011279.2|48995	CCTGTAGAGCTGGAAGACTTACCGGGTAGTCCAAAGAATCGGTAAAGTTAATATTCATAGCTTTGCCGATTCTTTGGACTACTTTTTTGAATTCGCACCAGCACGCTACGCAACACTGTGTGCAACGTTGTTCGGTGTCTTCTGACCA	3096	1982	3594	2773	4545	2905
Anapc11|NM_001038230.2|48996	CCTGTAGAGCTGGAAGACTTACCGGCCCATCACATTGATACTTTATGTTAATATTCATAGCATAAAGTGTCAATGTGATGGGTTTTTTGAATTCGCACCAGCACGCTACGCACAACTGTGTGCAACCAGTTTCGGTGTCTTCTGACCA	4472	2863	4739	3657	5615	3590
Anapc11|NM_001038230.2|48997	CCTGTAGAGCTGGAAGACTTACCGGCAATGATGAGAATTGCGGTATGTTAATATTCATAGCATGCCGCAGTTCTCATCATTGTTTTTTGAATTCGCACCAGCACGCTACGCAACACTGTGTGCAACCACATTCGGTGTCTTCTGACCA	5465	3499	4908	3787	5968	3815
Anapc11|NM_001038230.2|48998	CCTGTAGAGCTGGAAGACTTACCGGCTGGGTAGCTAATGATGAGAGGTTAATATTCATAGCTTCTCATCATTGGCTACCCAGTTTTTTGAATTCGCACCAGCACGCTACGCAGTACTGTGTGCAACCAACTTCGGTGTCTTCTGACCA	1502	962	1153	890	1357	867
Sumo1|NM_009460.2|48999	CCTGTAGAGCTGGAAGACTTACCGGGCTCCTTTAATACTGCTCTTTGTTAATATTCATAGCAAAGGGCAGTATTAAGGGAGCTTTTTTGAATTCGCACCAGCACGCTACGCATGACTGTGTGCAACCATGTTCGGTGTCTTCTGACCA	3968	2541	5322	4107	6891	4405
Sumo1|NM_009460.2|49000	CCTGTAGAGCTGGAAGACTTACCGGGCTGATAATCATACTCTGAAAGTTAATATTCATAGCTTTCGGAGTATGATTATCAGCTTTTTTGAATTCGCACCAGCACGCTACGCAACACTGTGTGCAACACGTTTCGGTGTCTTCTGACCA	3895	2494	2773	2140	3498	2236
Sumo1|NM_009460.2|49001	CCTGTAGAGCTGGAAGACTTACCGGCCAATGAATTCACTTAGGTTTGTTAATATTCATAGCAAACCTGAGTGAATTCATTGGTTTTTTGAATTCGCACCAGCACGCTACGCATGACTGTGTGCAACACCATTCGGTGTCTTCTGACCA	5246	3359	6602	5095	9165	5859
Sumo1|NM_009460.2|49002	CCTGTAGAGCTGGAAGACTTACCGGTGAGGACTTAGGTGATAAGAAGTTAATATTCATAGCTTCTTATCGCCTAAGTCCTCATTTTTTGAATTCGCACCAGCACGCTACGCACAACTGTGTGCAACACACTTCGGTGTCTTCTGACCA	1730	1108	1103	851	1049	671
Sumo1|NM_009460.2|49003	CCTGTAGAGCTGGAAGACTTACCGGCTCAAAGTTATTGGATAGGATGTTAATATTCATAGCATCCTGTCCAATAACTTTGAGTTTTTTGAATTCGCACCAGCACGCTACGCAGTACTGTGTGCAACACTGTTCGGTGTCTTCTGACCA	3672	2351	4502	3474	5685	3634
Ube3a|NM_173010.3|49004	CCTGTAGAGCTGGAAGACTTACCGGCGGAGAATGATGGAAATATTTGTTAATATTCATAGCAAATGTTTCCATCATTCTCCGTTTTTTGAATTCGCACCAGCACGCTACGCATGACTGTGTGCAACTGGTTTCGGTGTCTTCTGACCA	4614	2954	6735	5197	8258	5279
Ube3a|NM_173010.3|49005	CCTGTAGAGCTGGAAGACTTACCGGCCTTCCTGAATGCATTTGTATGTTAATATTCATAGCATACAAGTGCATTCAGGAAGGTTTTTTGAATTCGCACCAGCACGCTACGCAGTACTGTGTGCAACTGCATTCGGTGTCTTCTGACCA	4709	3015	4795	3700	5535	3538
Ube3a|NM_173010.3|49006	CCTGTAGAGCTGGAAGACTTACCGGCCGGTTAGAGATGATTGTTATGTTAATATTCATAGCATAGCAATCATCTCTAGCCGGTTTTTTGAATTCGCACCAGCACGCTACGCAACACTGTGTGCAACTGACTTCGGTGTCTTCTGACCA	1748	1119	1307	1009	1572	1005
Pigk|NM_178016.3|49007	CCTGTAGAGCTGGAAGACTTACCGGGCGGTTCTACTTTCCTAATATGTTAATATTCATAGCATGTTAGGAGAGTAGAACCGCTTTTTTGAATTCGCACCAGCACGCTACGCACAACTGTGTGCAACTGTGTTCGGTGTCTTCTGACCA	2533	1622	2256	1741	2499	1598
Pigk|NM_178016.3|49008	CCTGTAGAGCTGGAAGACTTACCGGCACACAAATAACTGGGTTGTTGTTAATATTCATAGCAACAGCCCAGTTATTTGTGTGTTTTTTGAATTCGCACCAGCACGCTACGCATGACTGTGTGCATGGTGTTTCGGTGTCTTCTGACCA	3990	2555	5922	4570	7280	4654
Pigk|NM_178016.3|49009	CCTGTAGAGCTGGAAGACTTACCGGCCTGTGATTGGAGTTTATCTTGTTAATATTCATAGCAAGATGAACTCCAATCGCAGGTTTTTTGAATTCGCACCAGCACGCTACGCAGTACTGTGTGCATGGTCATTCGGTGTCTTCTGACCA	2554	1635	2496	1926	2890	1847
Pigk|NM_178016.3|49010	CCTGTAGAGCTGGAAGACTTACCGGCCACAAGAATATGGAGCTTAAGTTAATATTCATAGCTTGAGCTCCATGTTCTTGTGGTTTTTTGAATTCGCACCAGCACGCTACGCAACACTGTGTGCATGGTACTTCGGTGTCTTCTGACCA	2925	1873	2094	1616	2630	1681
Edem1|NM_138677.2|49011	CCTGTAGAGCTGGAAGACTTACCGGGCCCTTAAAGAGCATTTACATGTTAATATTCATAGCATGTAGATGCTCTTTAAGGGCTTTTTTGAATTCGCACCAGCACGCTACGCACAACTGTGTGCATGGTTGTTCGGTGTCTTCTGACCA	4889	3130	4865	3754	5316	3398
Edem1|NM_138677.2|49012	CCTGTAGAGCTGGAAGACTTACCGGCGGAGTAACGATATAGGATTAGTTAATATTCATAGCTAATCCTGTATCGTTGCTCCGTTTTTTGAATTCGCACCAGCACGCTACGCAGTACTGTGTGCATGCAGTTTCGGTGTCTTCTGACCA	2991	1915	1611	1243	1716	1097
Edem1|NM_138677.2|49013	CCTGTAGAGCTGGAAGACTTACCGGCCATATCATATCTGTGGATAAGTTAATATTCATAGCTTGTCCACAGATATGATATGGTTTTTTGAATTCGCACCAGCACGCTACGCACAACTGTGTGCATGCACATTCGGTGTCTTCTGACCA	4019	2573	3208	2476	3036	1941
Edem1|NM_138677.2|49014	CCTGTAGAGCTGGAAGACTTACCGGCCTTCCAATCTGAACATTAATGTTAATATTCATAGCATTGATGTTCAGATTGGAAGGTTTTTTGAATTCGCACCAGCACGCTACGCATGACTGTGTGCATGCAACTTCGGTGTCTTCTGACCA	2472	1583	2052	1583	2300	1470
Edem1|NM_138677.2|49015	CCTGTAGAGCTGGAAGACTTACCGGCCTTGGATACATTGGTAATAAGTTAATATTCATAGCTTATTGCCAATGTATCCAAGGTTTTTTGAATTCGCACCAGCACGCTACGCAACACTGTGTGCATGCATGTTCGGTGTCTTCTGACCA	2250	1441	2305	1779	2888	1846
Tgfbr1|NM_009370.2|49016	CCTGTAGAGCTGGAAGACTTACCGGGCAGAGATTTATCAGATTGTAGTTAATATTCATAGCTACAGTCTGATAAATCTCTGCTTTTTTGAATTCGCACCAGCACGCTACGCACAACTGTGTGCATGACGTTTCGGTGTCTTCTGACCA	4648	2976	5007	3864	7816	4997
Tgfbr1|NM_009370.2|49017	CCTGTAGAGCTGGAAGACTTACCGGGCCTTGAGGGTGATGGTTAAAGTTAATATTCATAGCTTTAGCCATCACTCTCAAGGCTTTTTTGAATTCGCACCAGCACGCTACGCAACACTGTGTGCATGACCATTCGGTGTCTTCTGACCA	2775	1777	2702	2085	3326	2126
Tgfbr1|NM_009370.2|49018	CCTGTAGAGCTGGAAGACTTACCGGGCACTTATGCTGATGGTTTATGTTAATATTCATAGCATAGACCATCAGCATAAGTGCTTTTTTGAATTCGCACCAGCACGCTACGCAGTACTGTGTGCATGACACTTCGGTGTCTTCTGACCA	1811	1160	1574	1215	1824	1166
Tgfbr1|NM_009370.2|49019	CCTGTAGAGCTGGAAGACTTACCGGGCTGACAGCTTTGTGAATTAAGTTAATATTCATAGCTTAATTCGCAAAGCTGTCAGCTTTTTTGAATTCGCACCAGCACGCTACGCATGACTGTGTGCATGACTGTTCGGTGTCTTCTGACCA	3386	2168	4559	3518	6382	4080
Ripk2|NM_138952.3|49020	CCTGTAGAGCTGGAAGACTTACCGGGCTGCTAGATATGTCTGATATGTTAATATTCATAGCATGTCAGACGTATCTAGCAGCTTTTTTGAATTCGCACCAGCACGCTACGCAACACTGTGTGCATGTGGTTTCGGTGTCTTCTGACCA	2568	1644	3175	2450	5018	3208
Ripk2|NM_138952.3|49021	CCTGTAGAGCTGGAAGACTTACCGGGCCAGTGTGAAGTATGATATAGTTAATATTCATAGCTATATCATGCTTCACACTGGCTTTTTTGAATTCGCACCAGCACGCTACGCATGACTGTGTGCATGTGCATTCGGTGTCTTCTGACCA	4573	2928	2607	2012	2955	1889
Ripk2|NM_138952.3|49022	CCTGTAGAGCTGGAAGACTTACCGGGCATGATGTCACTCTCTTAATGTTAATATTCATAGCATTGAGAGAGTGACATCATGCTTTTTTGAATTCGCACCAGCACGCTACGCACAACTGTGTGCATGTGACTTCGGTGTCTTCTGACCA	2692	1724	1375	1061	1644	1051
Ripk2|NM_138952.3|49023	CCTGTAGAGCTGGAAGACTTACCGGCCAGATGAAAGACCATTCTTTGTTAATATTCATAGCAAAGGATGGTCTTTCATCTGGTTTTTTGAATTCGCACCAGCACGCTACGCAGTACTGTGTGCATGTGTGTTCGGTGTCTTCTGACCA	2716	1739	3026	2335	3495	2234
Limk1|NM_010717.2|49024	CCTGTAGAGCTGGAAGACTTACCGGGCTAAACTTCATCATAGAGTAGTTAATATTCATAGCTACTCTGTGATGAAGTTTAGCTTTTTTGAATTCGCACCAGCACGCTACGCAGTACTGTGTGACGTGTGTTTCGGTGTCTTCTGACCA	3637	2329	4958	3826	6858	4384
Limk1|NM_010717.2|49025	CCTGTAGAGCTGGAAGACTTACCGGCCTCCATTCGATGAATATCATGTTAATATTCATAGCATGATGTTCATCGAATGGAGGTTTTTTGAATTCGCACCAGCACGCTACGCACAACTGTGTGACGTGTCATTCGGTGTCTTCTGACCA	5040	3227	4214	3252	5278	3374
Limk1|NM_010717.2|49026	CCTGTAGAGCTGGAAGACTTACCGGGATGGTGATGAAGGAATTTATGTTAATATTCATAGCATAAGTTCCTTCATCACCATCTTTTTTGAATTCGCACCAGCACGCTACGCATGACTGTGTGACGTGTACTTCGGTGTCTTCTGACCA	3099	1984	1809	1396	1823	1165
Limk1|NM_010717.2|49027	CCTGTAGAGCTGGAAGACTTACCGGTGTGGAAACTTCATTGGTGATGTTAATATTCATAGCATCGCCAATGAAGTTTCCACATTTTTTGAATTCGCACCAGCACGCTACGCAACACTGTGTGACGTGTTGTTCGGTGTCTTCTGACCA	2673	1711	3238	2499	3594	2298
Acvr1b|NM_007395.3|49028	CCTGTAGAGCTGGAAGACTTACCGGGCTTTATTGCTGCTGATAATAGTTAATATTCATAGCTATTGTCAGCAGCAATAAAGCTTTTTTGAATTCGCACCAGCACGCTACGCACAACTGTGTGACGTCAGTTTCGGTGTCTTCTGACCA	3735	2391	4327	3339	5735	3666
Acvr1b|NM_007395.3|49029	CCTGTAGAGCTGGAAGACTTACCGGGTGACTATTGAGGGAATGATTGTTAATATTCATAGCAATCATTCCCTCAATGGTCACTTTTTTGAATTCGCACCAGCACGCTACGCAACACTGTGTGACGTCACATTCGGTGTCTTCTGACCA	3976	2546	2589	1998	2769	1770
Acvr1b|NM_007395.3|49030	CCTGTAGAGCTGGAAGACTTACCGGGCTGCTATATTGACTTCTGTAGTTAATATTCATAGCTGCAGAAGTCAATATAGCAGCTTTTTTGAATTCGCACCAGCACGCTACGCAGTACTGTGTGACGTCAACTTCGGTGTCTTCTGACCA	1803	1154	1337	1032	1653	1057
Acvr1b|NM_007395.3|49031	CCTGTAGAGCTGGAAGACTTACCGGGCAGGAAGATGTGAGGATTTGGTTAATATTCATAGCTAAATCTTCACATCTTCCTGCTTTTTTGAATTCGCACCAGCACGCTACGCATGACTGTGTGACGTCATGTTCGGTGTCTTCTGACCA	2894	1853	2212	1707	2291	1465
Lrrk2|NM_025730.3|49032	CCTGTAGAGCTGGAAGACTTACCGGGCCCTGTATATTGCTAAGAAAGTTAATATTCATAGCTTTCTTGGCAATATACAGGGCTTTTTTGAATTCGCACCAGCACGCTACGCAACACTGTGTGACGTACGTTTCGGTGTCTTCTGACCA	3400	2177	3527	2722	3789	2422
Lrrk2|NM_025730.3|49033	CCTGTAGAGCTGGAAGACTTACCGGCGCAGCTTTCAGTGATTCTAGGTTAATATTCATAGCTTAGAATCGCTGAAAGCTGCGTTTTTTGAATTCGCACCAGCACGCTACGCATGACTGTGTGACGTACCATTCGGTGTCTTCTGACCA	5548	3552	4964	3831	6416	4102
Lrrk2|NM_025730.3|49034	CCTGTAGAGCTGGAAGACTTACCGGGCTGCTATCATTGTGAAGATTGTTAATATTCATAGCAATCTTCGCAATGATGGCAGCTTTTTTGAATTCGCACCAGCACGCTACGCACAACTGTGTGACGTACACTTCGGTGTCTTCTGACCA	1942	1243	1293	998	1498	958
Akt1|NM_009652.3|49035	CCTGTAGAGCTGGAAGACTTACCGGGCACATCAAGATAACGGATTTGTTAATATTCATAGCAAGTCCGTTATCTTGATGTGCTTTTTTGAATTCGCACCAGCACGCTACGCAGTACTGTGTGACGTACTGTTCGGTGTCTTCTGACCA	3235	2071	3180	2454	3738	2390
Akt1|NM_009652.3|49036	CCTGTAGAGCTGGAAGACTTACCGGCGTGTGACTATGAATGAGTTTGTTAATATTCATAGCAAACTCGTTCATGGTCACACGTTTTTTGAATTCGCACCAGCACGCTACGCATGACTGTGTGACGTTGGTTTCGGTGTCTTCTGACCA	6145	3935	6324	4880	7096	4536
Akt1|NM_009652.3|49037	CCTGTAGAGCTGGAAGACTTACCGGTGGCACCTTTATTGGTTACAAGTTAATATTCATAGCTTGTAGCCAATAAAGGTGCCATTTTTTGAATTCGCACCAGCACGCTACGCAGTACTGTGTGACGTTGCATTCGGTGTCTTCTGACCA	3876	2482	4663	3598	5733	3665
Akt1|NM_009652.3|49038	CCTGTAGAGCTGGAAGACTTACCGGTCTGAGATTGACACTAGGTATGTTAATATTCATAGCATACCTGGTGTCAGTCTCAGATTTTTTGAATTCGCACCAGCACGCTACGCAACACTGTGTGACGTTGACTTCGGTGTCTTCTGACCA	2794	1789	1920	1482	1706	1091
Akt1|NM_009652.3|49039	CCTGTAGAGCTGGAAGACTTACCGGCCGCTTCTGTGGTGTGGAGATGTTAATATTCATAGCATCTCCGCACCATAGAAGCGGTTTTTTGAATTCGCACCAGCACGCTACGCACAACTGTGTGACGTTGTGTTCGGTGTCTTCTGACCA	3313	2121	3026	2335	3808	2434
Mapk15|NM_177922.2|49040	CCTGTAGAGCTGGAAGACTTACCGGGCTTGATGTAATTCCAGTGAAGTTAATATTCATAGCTTCGCTGGGATTACATCAAGCTTTTTTGAATTCGCACCAGCACGCTACGCATGACTGTGTGACCAGTGTTTCGGTGTCTTCTGACCA	3198	2048	4619	3564	5660	3618
Mapk15|NM_177922.2|49041	CCTGTAGAGCTGGAAGACTTACCGGCGAAGAATGATAGGGATATTTGTTAATATTCATAGCAAATATCCCTGTCATTCTTCGTTTTTTGAATTCGCACCAGCACGCTACGCAGTACTGTGTGACCAGTCATTCGGTGTCTTCTGACCA	4702	3011	2749	2121	2802	1791
Mapk15|NM_177922.2|49042	CCTGTAGAGCTGGAAGACTTACCGGACCAGATTATCCTGGAGTAAAGTTAATATTCATAGCTTTGCTCCAGGATAATCTGGTTTTTTTGAATTCGCACCAGCACGCTACGCAACACTGTGTGACCAGTACTTCGGTGTCTTCTGACCA	2526	1617	2309	1782	3260	2084
Mapk15|NM_177922.2|49043	CCTGTAGAGCTGGAAGACTTACCGGGCCAATGTTCTATTGGATTCTGTTAATATTCATAGCAGAATCCAGTAGAACATTGGCTTTTTTGAATTCGCACCAGCACGCTACGCACAACTGTGTGACCAGTTGTTCGGTGTCTTCTGACCA	2084	1334	2038	1573	2528	1616
Mapk15|NM_177922.2|49044	CCTGTAGAGCTGGAAGACTTACCGGCGGCTGAAGGATGTTTGGTATGTTAATATTCATAGCATGCCAAACATCCTTCGGCCGTTTTTTGAATTCGCACCAGCACGCTACGCAGTACTGTGTGACCACAGTTTCGGTGTCTTCTGACCA	4045	2590	3886	2999	4820	3081
Nlk|NM_008702.3|49045	CCTGTAGAGCTGGAAGACTTACCGGCCGTCATTACAGCAATGTTATGTTAATATTCATAGCATAGCATTGCTGTAATGACGGTTTTTTGAATTCGCACCAGCACGCTACGCACAACTGTGTGACCACACATTCGGTGTCTTCTGACCA	3437	2201	2399	1851	3012	1925
Nlk|NM_008702.3|49046	CCTGTAGAGCTGGAAGACTTACCGGGCTCGGATCATGTTAAAGTTTGTTAATATTCATAGCAAACTTTGACATGATCCGAGCTTTTTTGAATTCGCACCAGCACGCTACGCATGACTGTGTGACCACAACTTCGGTGTCTTCTGACCA	2296	1470	1662	1283	1850	1183
Nlk|NM_008702.3|49047	CCTGTAGAGCTGGAAGACTTACCGGGCTGAGATACCATATGTGTATGTTAATATTCATAGCATACACGTATGGTATCTCAGCTTTTTTGAATTCGCACCAGCACGCTACGCAACACTGTGTGACCACATGTTCGGTGTCTTCTGACCA	4188	2682	4282	3304	4893	3128
Nlk|NM_008702.3|49048	CCTGTAGAGCTGGAAGACTTACCGGGCCGGATAGACTAATTGGATGGTTAATATTCATAGCTATCCAATTGGTCTATCCGGCTTTTTTGAATTCGCACCAGCACGCTACGCACAACTGTGTGACCAACGTTTCGGTGTCTTCTGACCA	4247	2719	4112	3173	4865	3110
Erbb2|NM_001003817.1|49049	CCTGTAGAGCTGGAAGACTTACCGGCCCACTATAAGGACTTATCTTGTTAATATTCATAGCAAGATGAGTCCTTGTAGTGGGTTTTTTGAATTCGCACCAGCACGCTACGCAACACTGTGTGACCAACCATTCGGTGTCTTCTGACCA	6673	4273	6164	4757	8077	5163
Erbb2|NM_001003817.1|49050	CCTGTAGAGCTGGAAGACTTACCGGGCTGGTTGTAAGAAGATCTTTGTTAATATTCATAGCAAAGATCTTCTTGCAGCCAGCTTTTTTGAATTCGCACCAGCACGCTACGCAGTACTGTGTGACCAACACTTCGGTGTCTTCTGACCA	2248	1439	1761	1359	2173	1389
Erbb2|NM_001003817.1|49051	CCTGTAGAGCTGGAAGACTTACCGGCGTCCTGTTGTTTCTGATTATGTTAATATTCATAGCATGATCAGGAACAACAGGACGTTTTTTGAATTCGCACCAGCACGCTACGCATGACTGTGTGACCAACTGTTCGGTGTCTTCTGACCA	5087	3257	5225	4032	6103	3901
Erbb2|NM_001003817.1|49052	CCTGTAGAGCTGGAAGACTTACCGGCCTCTGTAAGAATAACCAGTTGTTAATATTCATAGCAGCTGGTTATTCTTACGGAGGTTTTTTGAATTCGCACCAGCACGCTACGCAACACTGTGTGACCATGGTTTCGGTGTCTTCTGACCA	2580	1652	2725	2103	3443	2201
Fgfr3|NM_001163217.2|49053	CCTGTAGAGCTGGAAGACTTACCGGCCTTGGAATCTAACTCTTCTAGTTAATATTCATAGCTAGAGGAGTTAGATTCCAAGGTTTTTTGAATTCGCACCAGCACGCTACGCATGACTGTGTGACCATGCATTCGGTGTCTTCTGACCA	4220	2702	4046	3122	4598	2939
Fgfr3|NM_001163217.2|49054	CCTGTAGAGCTGGAAGACTTACCGGGCCACTTTAGTGTGTGTGTAAGTTAATATTCATAGCTTACACGCACACTGAAGTGGCTTTTTTGAATTCGCACCAGCACGCTACGCACAACTGTGTGACCATGACTTCGGTGTCTTCTGACCA	2621	1678	1804	1392	2255	1442
Ptk2|NM_007982.2|49055	CCTGTAGAGCTGGAAGACTTACCGGGCCTTAACAATGCGTTAGTTTGTTAATATTCATAGCAAACTGACGCATTGTTAAGGCTTTTTTGAATTCGCACCAGCACGCTACGCAGTACTGTGTGACCATGTGTTCGGTGTCTTCTGACCA	3325	2129	4204	3244	5064	3237
Ptk2b|NM_001162365.1|49056	CCTGTAGAGCTGGAAGACTTACCGGCCAACTTTGAACTCTTGGAAAGTTAATATTCATAGCTTTCCAGGAGTTCAAAGTTGGTTTTTTGAATTCGCACCAGCACGCTACGCAACACTGTGTGACACGTGTTTCGGTGTCTTCTGACCA	4710	3016	4024	3105	5074	3244
Ptk2b|NM_001162365.1|49057	CCTGTAGAGCTGGAAGACTTACCGGGCCTGTCCTTTATACACTTATGTTAATATTCATAGCATGAGTGTGTAAAGGACAGGCTTTTTTGAATTCGCACCAGCACGCTACGCATGACTGTGTGACACGTCATTCGGTGTCTTCTGACCA	4119	2637	3944	3044	5802	3709
Ptk2b|NM_001162365.1|49058	CCTGTAGAGCTGGAAGACTTACCGGCCTCAGTGACATTTATTAGATGTTAATATTCATAGCATCTGATAAATGTCACTGAGGTTTTTTGAATTCGCACCAGCACGCTACGCACAACTGTGTGACACGTACTTCGGTGTCTTCTGACCA	3954	2532	2419	1867	2968	1897
Ptk2b|NM_001162365.1|49059	CCTGTAGAGCTGGAAGACTTACCGGGCTGACAAGTCAAGATATAAAGTTAATATTCATAGCTTTGTATCTTGACTTGTCAGCTTTTTTGAATTCGCACCAGCACGCTACGCAGTACTGTGTGACACGTTGTTCGGTGTCTTCTGACCA	3767	2412	4380	3380	4981	3184
Ptk2b|NM_001162365.1|49060	CCTGTAGAGCTGGAAGACTTACCGGCCTCGTGTACCATAATGTTATGTTAATATTCATAGCATGACATTGTGGTACACGAGGTTTTTTGAATTCGCACCAGCACGCTACGCATGACTGTGTGACACCAGTTTCGGTGTCTTCTGACCA	4677	2995	4217	3254	5348	3419
Lyn|NM_010747.2|49061	CCTGTAGAGCTGGAAGACTTACCGGCGCGAGAGTTATTGAAGATAAGTTAATATTCATAGCTTATCTTCGATGACTCTCGCGTTTTTTGAATTCGCACCAGCACGCTACGCAGTACTGTGTGACACCACATTCGGTGTCTTCTGACCA	4213	2698	4148	3201	4877	3118
Lyn|NM_010747.2|49062	CCTGTAGAGCTGGAAGACTTACCGGGTGGCCTTATACCTTTATGATGTTAATATTCATAGCATCATAAGGGTATAAGGCCACTTTTTTGAATTCGCACCAGCACGCTACGCAACACTGTGTGACACCAACTTCGGTGTCTTCTGACCA	3227	2066	2555	1972	2893	1849
Lyn|NM_010747.2|49063	CCTGTAGAGCTGGAAGACTTACCGGGCCAAGGTTAACACTTTAGAAGTTAATATTCATAGCTTCTAAGGTGTTGACCTTGGCTTTTTTGAATTCGCACCAGCACGCTACGCACAACTGTGTGACACCATGTTCGGTGTCTTCTGACCA	5535	3544	5847	4512	9213	5890
Lyn|NM_010747.2|49064	CCTGTAGAGCTGGAAGACTTACCGGGAGTCACTCATGTGTAAGATTGTTAATATTCATAGCAATCTTGCACATGAGTGACTCTTTTTTGAATTCGCACCAGCACGCTACGCAGTACTGTGTGACACACGTTTCGGTGTCTTCTGACCA	1999	1280	1566	1208	1606	1027
Tnk2|NM_001110147.1|49065	CCTGTAGAGCTGGAAGACTTACCGGCGAAACCTCATTCGTTTGTATGTTAATATTCATAGCATACAAGCGAATGAGGTTTCGTTTTTTGAATTCGCACCAGCACGCTACGCACAACTGTGTGACACACCATTCGGTGTCTTCTGACCA	5563	3562	4445	3430	5166	3302
Tnk2|NM_001110147.1|49066	CCTGTAGAGCTGGAAGACTTACCGGGCCTCTACAGAATAGTTTCATGTTAATATTCATAGCATGAAGCTATTCTGTAGAGGCTTTTTTGAATTCGCACCAGCACGCTACGCATGACTGTGTGACACACACTTCGGTGTCTTCTGACCA	3142	2012	2129	1643	2634	1684
Tnk2|NM_001110147.1|49067	CCTGTAGAGCTGGAAGACTTACCGGGAGACCAATTACGTCTTTGTAGTTAATATTCATAGCTACAAAGGCGTAATTGGTCTCTTTTTTGAATTCGCACCAGCACGCTACGCAACACTGTGTGACACACTGTTCGGTGTCTTCTGACCA	3233	2070	2805	2165	3211	2053
Tnk2|NM_001110147.1|49068	CCTGTAGAGCTGGAAGACTTACCGGCCTAAGTATGCTACTCCATAAGTTAATATTCATAGCTTGTGGAGTGGCATACTTAGGTTTTTTGAATTCGCACCAGCACGCTACGCACAACTGTGTGACACTGGTTTCGGTGTCTTCTGACCA	4003	2563	3772	2911	4471	2858
Tnk2|NM_001110147.1|49069	CCTGTAGAGCTGGAAGACTTACCGGGACCACTATGTCATGTAAGAAGTTAATATTCATAGCTTCTTGCATGACATAGTGGTCTTTTTTGAATTCGCACCAGCACGCTACGCAACACTGTGTGACACTGCATTCGGTGTCTTCTGACCA	4712	3017	4066	3138	4805	3072
Csnk1d|NM_027874.2|49070	CCTGTAGAGCTGGAAGACTTACCGGGCAAGGGTTATCTTTCTGAATGTTAATATTCATAGCATTCAGAAGGATAGCCCTTGCTTTTTTGAATTCGCACCAGCACGCTACGCAGTACTGTGTGACACTGACTTCGGTGTCTTCTGACCA	1350	864	1038	801	1007	644
Csnk1d|NM_027874.2|49071	CCTGTAGAGCTGGAAGACTTACCGGCGGGATTGAGAAGAATGATTAGTTAATATTCATAGCTAATCGTTCTTCTCGATCCCGTTTTTTGAATTCGCACCAGCACGCTACGCATGACTGTGTGACACTGTGTTCGGTGTCTTCTGACCA	2963	1897	3001	2316	3939	2518
Csnk1e|NM_013767.6|49072	CCTGTAGAGCTGGAAGACTTACCGGCGCATCCAATAAACTGGTAATGTTAATATTCATAGCATTGCCAGTTTGTTGGATGCGTTTTTTGAATTCGCACCAGCACGCTACGCACAACTGTGTGACTGGTGTTTCGGTGTCTTCTGACCA	3538	2265	3755	2898	4825	3084
Csnk1e|NM_013767.6|49073	CCTGTAGAGCTGGAAGACTTACCGGCGAGTTCTCAACATACTTCAAGTTAATATTCATAGCTTGAGGTATGTTGAGAACTCGTTTTTTGAATTCGCACCAGCACGCTACGCAACACTGTGTGACTGGTCATTCGGTGTCTTCTGACCA	5510	3528	6255	4827	6963	4451
Csnk1e|NM_013767.6|49074	CCTGTAGAGCTGGAAGACTTACCGGCGAGTACATACACTCTAAGAAGTTAATATTCATAGCTTCTTGGAGTGTATGTACTCGTTTTTTGAATTCGCACCAGCACGCTACGCAGTACTGTGTGACTGGTACTTCGGTGTCTTCTGACCA	2617	1676	1834	1415	1956	1250
Csnk1e|NM_013767.6|49075	CCTGTAGAGCTGGAAGACTTACCGGGCCCGCACATACCAGTATATTGTTAATATTCATAGCAATATGCTGGTGTGTGCGGGCTTTTTTGAATTCGCACCAGCACGCTACGCATGACTGTGTGACTGGTTGTTCGGTGTCTTCTGACCA	3501	2242	3246	2505	4260	2723
Adam22|NM_001098225.1|49076	CCTGTAGAGCTGGAAGACTTACCGGGCCAAGATTAAAGAGGAGAAAGTTAATATTCATAGCTTTCTCCTCTTTAGTCTTGGCTTTTTTGAATTCGCACCAGCACGCTACGCAACACTGTGTGACTGCAGTTTCGGTGTCTTCTGACCA	4407	2822	4644	3584	5611	3587
Adam22|NM_001098225.1|49077	CCTGTAGAGCTGGAAGACTTACCGGCGTCTGAATTTCAACGTGTAAGTTAATATTCATAGCTTACGCGTTGAAATTCAGACGTTTTTTGAATTCGCACCAGCACGCTACGCATGACTGTGTGACTGCACATTCGGTGTCTTCTGACCA	4313	2762	4123	3182	5235	3347
Trib2|NM_144551.5|49078	CCTGTAGAGCTGGAAGACTTACCGGCCATAGCAACATCAACTAAATGTTAATATTCATAGCATTTGGTTGATGTTGCTATGGTTTTTTGAATTCGCACCAGCACGCTACGCACAACTGTGTGACTGCAACTTCGGTGTCTTCTGACCA	2502	1602	1919	1481	2374	1518
Trib2|NM_144551.5|49079	CCTGTAGAGCTGGAAGACTTACCGGCGTTACCCTTTCCATGATATTGTTAATATTCATAGCAATGTCATGGAAAGGGTAACGTTTTTTGAATTCGCACCAGCACGCTACGCAGTACTGTGTGACTGCATGTTCGGTGTCTTCTGACCA	4576	2930	4056	3130	4580	2928
Trib2|NM_144551.5|49080	CCTGTAGAGCTGGAAGACTTACCGGGCGTTTCTTGTATTGGGAAATGTTAATATTCATAGCATTTCCCGATGCAAGAAACGCTTTTTTGAATTCGCACCAGCACGCTACGCATGACTGTGTGACTGACGTTTCGGTGTCTTCTGACCA	3141	2011	4364	3368	5029	3215
Trib2|NM_144551.5|49081	CCTGTAGAGCTGGAAGACTTACCGGAGTGTCTCAAATTTGGGATTTGTTAATATTCATAGCAAATCCCGAATTTGAGACACTTTTTTTGAATTCGCACCAGCACGCTACGCAGTACTGTGTGACTGACCATTCGGTGTCTTCTGACCA	4830	3093	4986	3848	6236	3986
Trib3|NM_175093.2|49082	CCTGTAGAGCTGGAAGACTTACCGGCCGTTGGAGTTTGATGATAATGTTAATATTCATAGCATTGTCATCAAACTCCAACGGTTTTTTGAATTCGCACCAGCACGCTACGCAACACTGTGTGACTGACACTTCGGTGTCTTCTGACCA	2446	1566	1659	1280	1580	1010
Trib3|NM_175093.2|49083	CCTGTAGAGCTGGAAGACTTACCGGTCTCGGCTCCTTTATATCTTTGTTAATATTCATAGCAAAGATGTAAAGGAGCCGAGATTTTTTGAATTCGCACCAGCACGCTACGCACAACTGTGTGACTGACTGTTCGGTGTCTTCTGACCA	4611	2952	5648	4358	6208	3969
Trib3|NM_175093.2|49084	CCTGTAGAGCTGGAAGACTTACCGGAGAGTATACCTGTAAGGTGTAGTTAATATTCATAGCTACACCTTGCAGGTGTACTCTTTTTTTGAATTCGCACCAGCACGCTACGCAGTACTGTGTGACTGTGGTTTCGGTGTCTTCTGACCA	3237	2073	2867	2212	3534	2259
Trib3|NM_175093.2|49085	CCTGTAGAGCTGGAAGACTTACCGGCCTGGAAGATGTCTGTGTGATGTTAATATTCATAGCATCACGCAGGCATCTTCCAGGTTTTTTGAATTCGCACCAGCACGCTACGCACAACTGTGTGACTGTGCATTCGGTGTCTTCTGACCA	3642	2332	2674	2063	3226	2062
Trib1|NM_144549.4|49086	CCTGTAGAGCTGGAAGACTTACCGGCGGGTTATGTTGACTTAGAAAGTTAATATTCATAGCTTTCTGAGTCAACATAGCCCGTTTTTTGAATTCGCACCAGCACGCTACGCATGACTGTGTGACTGTGACTTCGGTGTCTTCTGACCA	1842	1179	1412	1090	1765	1128
Trib1|NM_144549.4|49087	CCTGTAGAGCTGGAAGACTTACCGGCCATAGCAACATTACTGGTATGTTAATATTCATAGCATGCCAGTGATGTTGCTATGGTTTTTTGAATTCGCACCAGCACGCTACGCAACACTGTGTGACTGTGTGTTCGGTGTCTTCTGACCA	3674	2352	3554	2743	4162	2661
Trib1|NM_144549.4|49088	CCTGTAGAGCTGGAAGACTTACCGGCAGTGACATAAGTTCTTTCTTGTTAATATTCATAGCAAGAAGGAACTTATGTCACTGTTTTTTGAATTCGCACCAGCACGCTACGCACAACTGTGTGTGGTGTGTTTCGGTGTCTTCTGACCA	4368	2797	4847	3740	6172	3946
Sphk1|NM_011451.3|49089	CCTGTAGAGCTGGAAGACTTACCGGGCACCTAAACTATCTTTGGATGTTAATATTCATAGCATCCAAAGGTAGTTTGGGTGCTTTTTTGAATTCGCACCAGCACGCTACGCAACACTGTGTGTGGTGTCATTCGGTGTCTTCTGACCA	2951	1889	2912	2247	3627	2319
Sphk1|NM_011451.3|49090	CCTGTAGAGCTGGAAGACTTACCGGCCTTCTTATTGGATTGTGGTAGTTAATATTCATAGCTACCACAGTCCAATGAGAAGGTTTTTTGAATTCGCACCAGCACGCTACGCAGTACTGTGTGTGGTGTACTTCGGTGTCTTCTGACCA	2469	1581	2056	1587	2257	1443
Sphk1|NM_011451.3|49091	CCTGTAGAGCTGGAAGACTTACCGGGCACTTTCTTTCGCCTAGTAAGTTAATATTCATAGCTTGCTAGGCGAAAGAAGGTGCTTTTTTGAATTCGCACCAGCACGCTACGCATGACTGTGTGTGGTGTTGTTCGGTGTCTTCTGACCA	3284	2103	3882	2996	4731	3024
Sphk1|NM_011451.3|49092	CCTGTAGAGCTGGAAGACTTACCGGGAGGCAGAGATAATCTTTAAAGTTAATATTCATAGCTTTAAAGGTTATCTCTGCCTCTTTTTTGAATTCGCACCAGCACGCTACGCAACACTGTGTGTGGTCAGTTTCGGTGTCTTCTGACCA	3007	1925	2687	2074	3250	2078
Prkar2a|NM_008924.2|49093	CCTGTAGAGCTGGAAGACTTACCGGGCCGACAGCTTCTATATTATAGTTAATATTCATAGCTATGATATAGAAGCTGTCGGCTTTTTTGAATTCGCACCAGCACGCTACGCATGACTGTGTGTGGTCACATTCGGTGTCTTCTGACCA	3619	2317	3436	2651	4049	2588
Prkar2a|NM_008924.2|49094	CCTGTAGAGCTGGAAGACTTACCGGCCAGGAATCAGATACGTTTATGTTAATATTCATAGCATGAACGTGTCTGATTCCTGGTTTTTTGAATTCGCACCAGCACGCTACGCACAACTGTGTGTGGTCAACTTCGGTGTCTTCTGACCA	2427	1554	1718	1326	1920	1227
Aurka|NM_011497.3|49095	CCTGTAGAGCTGGAAGACTTACCGGCCTCAGGTTGTATGGTTATTTGTTAATATTCATAGCAAATAGCCATACAGCCTGAGGTTTTTTGAATTCGCACCAGCACGCTACGCAGTACTGTGTGTGGTCATGTTCGGTGTCTTCTGACCA	3946	2527	4369	3371	5328	3406
Aurka|NM_011497.3|49096	CCTGTAGAGCTGGAAGACTTACCGGGCAGTGGGCTTTGGAAGGTTTGTTAATATTCATAGCAAATCTTCCAAAGTCCACTGCTTTTTTGAATTCGCACCAGCACGCTACGCATGACTGTGTGTGGTACGTTTCGGTGTCTTCTGACCA	2148	1375	2611	2015	2815	1800
Aurka|NM_011497.3|49097	CCTGTAGAGCTGGAAGACTTACCGGCGAGCAGAGAATAGCTATTTAGTTAATATTCATAGCTAAGTAGCTGTTCTCTGCTCGTTTTTTGAATTCGCACCAGCACGCTACGCAGTACTGTGTGTGGTACCATTCGGTGTCTTCTGACCA	3108	1990	1552	1198	1793	1146
Aurka|NM_011497.3|49098	CCTGTAGAGCTGGAAGACTTACCGGGCACCTTTGGATCAAAGTTAAGTTAATATTCATAGCTTAGCTTTGATCCAAGGGTGCTTTTTTGAATTCGCACCAGCACGCTACGCAACACTGTGTGTGGTACACTTCGGTGTCTTCTGACCA	2847	1823	2065	1594	2406	1538
Map3k1|NM_011945.2|49099	CCTGTAGAGCTGGAAGACTTACCGGGCGCCATTATAGAAATGGTTTGTTAATATTCATAGCAAGCCATTTCTATAATGGCGCTTTTTTGAATTCGCACCAGCACGCTACGCACAACTGTGTGTGGTACTGTTCGGTGTCTTCTGACCA	2849	1824	3202	2471	4108	2626
Map3k1|NM_011945.2|49100	CCTGTAGAGCTGGAAGACTTACCGGCGGTTGAGAGATGGAGAATAGGTTAATATTCATAGCTTATTCTCCATCTCTCGACCGTTTTTTGAATTCGCACCAGCACGCTACGCAGTACTGTGTGTGGTTGGTTTCGGTGTCTTCTGACCA	2835	1815	3260	2516	3467	2216
Map3k1|NM_011945.2|49101	CCTGTAGAGCTGGAAGACTTACCGGCCTCTGTCTTATAGATAGGTTGTTAATATTCATAGCAACCTGTCTATAAGACAGAGGTTTTTTGAATTCGCACCAGCACGCTACGCACAACTGTGTGTGGTTGCATTCGGTGTCTTCTGACCA	3247	2079	2967	2290	4051	2590
Map3k1|NM_011945.2|49102	CCTGTAGAGCTGGAAGACTTACCGGCCAGTAACATATACAGGCTAAGTTAATATTCATAGCTTGGCCTGTGTATGTTACTGGTTTTTTGAATTCGCACCAGCACGCTACGCATGACTGTGTGTGGTTGACTTCGGTGTCTTCTGACCA	2867	1836	2428	1874	2680	1713
Map3k1|NM_011945.2|49103	CCTGTAGAGCTGGAAGACTTACCGGGCAGATTCCTTCTGCTTATAAGTTAATATTCATAGCTTGTAAGCGGAAGGAATCTGCTTTTTTGAATTCGCACCAGCACGCTACGCAACACTGTGTGTGGTTGTGTTCGGTGTCTTCTGACCA	3171	2030	3486	2690	4419	2825
Prkar2b|NM_011158.3|49104	CCTGTAGAGCTGGAAGACTTACCGGCGCCACCTATGAAGAATAATTGTTAATATTCATAGCAATTGTTCTTCATAGGTGGCGTTTTTTGAATTCGCACCAGCACGCTACGCAGTACTGTGTGTGCAGTGTTTCGGTGTCTTCTGACCA	4890	3131	6411	4947	7765	4964
Prkar2b|NM_011158.3|49105	CCTGTAGAGCTGGAAGACTTACCGGCGTCATTGACAGAGGAATATTGTTAATATTCATAGCAATGTTCCTCTGTCAATGACGTTTTTTGAATTCGCACCAGCACGCTACGCACAACTGTGTGTGCAGTCATTCGGTGTCTTCTGACCA	5624	3601	4413	3405	5139	3285
Prkar2b|NM_011158.3|49106	CCTGTAGAGCTGGAAGACTTACCGGCGATGTAGAGTCTAGGATAATGTTAATATTCATAGCATTATCCTGGACTCTGCATCGTTTTTTGAATTCGCACCAGCACGCTACGCATGACTGTGTGTGCAGTACTTCGGTGTCTTCTGACCA	3150	2017	2001	1544	2521	1612
Prkar2b|NM_011158.3|49107	CCTGTAGAGCTGGAAGACTTACCGGCGCTCTAGTTATAAACTGGTTGTTAATATTCATAGCAACCGGTTTATAACTGGAGCGTTTTTTGAATTCGCACCAGCACGCTACGCAACACTGTGTGTGCAGTTGTTCGGTGTCTTCTGACCA	3130	2004	3681	2841	4777	3054
Prkar1a|NM_021880.2|49108	CCTGTAGAGCTGGAAGACTTACCGGCCCTTTGAAGTGTGTTAAGTTGTTAATATTCATAGCAACTTAACGCACTTCAAAGGGTTTTTTGAATTCGCACCAGCACGCTACGCACAACTGTGTGTGCACAGTTTCGGTGTCTTCTGACCA	4643	2973	4303	3321	5306	3392
Prkar1a|NM_021880.2|49109	CCTGTAGAGCTGGAAGACTTACCGGCCTCCTATGTTAGAAAGGTTAGTTAATATTCATAGCTAACCTTTCTAACGTAGGAGGTTTTTTGAATTCGCACCAGCACGCTACGCAACACTGTGTGTGCACACATTCGGTGTCTTCTGACCA	3836	2456	3078	2375	3937	2517
Prkar1a|NM_021880.2|49110	CCTGTAGAGCTGGAAGACTTACCGGCCACTGTCAAAGCAAAGATAAGTTAATATTCATAGCTTGTCTTTGCTTTGACAGTGGTTTTTTGAATTCGCACCAGCACGCTACGCAGTACTGTGTGTGCACAACTTCGGTGTCTTCTGACCA	2153	1379	1358	1048	1513	967
Prkar1a|NM_021880.2|49111	CCTGTAGAGCTGGAAGACTTACCGGGCATTCCTTTGGGAATACTTTGTTAATATTCATAGCAAAGTATTCCCGAAGGAATGCTTTTTTGAATTCGCACCAGCACGCTACGCATGACTGTGTGTGCACATGTTCGGTGTCTTCTGACCA	5023	3216	4974	3838	6696	4281
Prkar1a|NM_021880.2|49112	CCTGTAGAGCTGGAAGACTTACCGGCAAGGAGAAATGGATGTTTATGTTAATATTCATAGCATAGACATCCATTTCTCCTTGTTTTTTGAATTCGCACCAGCACGCTACGCAACACTGTGTGTGCAACGTTTCGGTGTCTTCTGACCA	2679	1715	3102	2394	3729	2384
Pink1|NM_026880.2|49113	CCTGTAGAGCTGGAAGACTTACCGGGCGGTAATTGACTACAGTAAAGTTAATATTCATAGCTTTGCTGTAGTCAATTACCGCTTTTTTGAATTCGCACCAGCACGCTACGCATGACTGTGTGTGCAACCATTCGGTGTCTTCTGACCA	3585	2295	4094	3159	5521	3529
Pink1|NM_026880.2|49114	CCTGTAGAGCTGGAAGACTTACCGGGCTGTAAATGTGCTGCATTTAGTTAATATTCATAGCTAAGTGCAGCACATTTGCAGCTTTTTTGAATTCGCACCAGCACGCTACGCACAACTGTGTGTGCAACACTTCGGTGTCTTCTGACCA	1906	1220	1386	1070	1276	816
Pink1|NM_026880.2|49115	CCTGTAGAGCTGGAAGACTTACCGGCCTGGTTGACTATCTTGATATGTTAATATTCATAGCATATCAGGATAGTCAGCCAGGTTTTTTGAATTCGCACCAGCACGCTACGCAGTACTGTGTGTGCAACTGTTCGGTGTCTTCTGACCA	5735	3672	6595	5089	8187	5234
Pink1|NM_026880.2|49116	CCTGTAGAGCTGGAAGACTTACCGGGCCTATGAAATCTTTGGGTTTGTTAATATTCATAGCAAGCCCAAAGATTTCATAGGCTTTTTTGAATTCGCACCAGCACGCTACGCATGACTGTGTGTGCATGGTTTCGGTGTCTTCTGACCA	2864	1834	3161	2439	3985	2547
Pink1|NM_026880.2|49117	CCTGTAGAGCTGGAAGACTTACCGGGAGGATTATCTGATAGGGTAAGTTAATATTCATAGCTTGCCCTATCAGATAATCCTCTTTTTTGAATTCGCACCAGCACGCTACGCAGTACTGTGTGTGCATGCATTCGGTGTCTTCTGACCA	4743	3037	4693	3621	5970	3816
Plk1|NM_011121.3|49118	CCTGTAGAGCTGGAAGACTTACCGGCCTCTCAAAGTCCTTAATAAAGTTAATATTCATAGCTTTATTGAGGACTTTGAGAGGTTTTTTGAATTCGCACCAGCACGCTACGCAACACTGTGTGTGCATGACTTCGGTGTCTTCTGACCA	2005	1284	1384	1068	1643	1050
Plk1|NM_011121.3|49119	CCTGTAGAGCTGGAAGACTTACCGGCCTCAACTATTTCCGTAATTAGTTAATATTCATAGCTAATTGCGGAAATAGTTGAGGTTTTTTGAATTCGCACCAGCACGCTACGCACAACTGTGTGTGCATGTGTTCGGTGTCTTCTGACCA	3358	2150	3816	2945	4830	3088
Plk1|NM_011121.3|49120	CCTGTAGAGCTGGAAGACTTACCGGGCAACTAAAGTGGAATATGAAGTTAATATTCATAGCTTCATATTCCACTTTGGTTGCTTTTTTGAATTCGCACCAGCACGCTACGCATGACTGTGTGTGACGTGTTTCGGTGTCTTCTGACCA	4116	2635	5145	3970	5477	3501
Plk1|NM_011121.3|49121	CCTGTAGAGCTGGAAGACTTACCGGCTTCGCTAAATGCTTTGAGATGTTAATATTCATAGCATCTCGAAGCATTTGGCGAAGTTTTTTGAATTCGCACCAGCACGCTACGCAGTACTGTGTGTGACGTCATTCGGTGTCTTCTGACCA	3556	2277	3167	2444	3269	2090
Plk3|NM_013807.2|49122	CCTGTAGAGCTGGAAGACTTACCGGGCTGCATCAAGTAGGTTTATTGTTAATATTCATAGCAATGAACCTGCTTGATGCAGCTTTTTTGAATTCGCACCAGCACGCTACGCAACACTGTGTGTGACGTACTTCGGTGTCTTCTGACCA	2578	1651	1638	1264	1979	1265
Plk3|NM_013807.2|49123	CCTGTAGAGCTGGAAGACTTACCGGCACGGATAACATGGAATTGAAGTTAATATTCATAGCTTCAGTTCCATGTTATCCGTGTTTTTTGAATTCGCACCAGCACGCTACGCACAACTGTGTGTGACGTTGTTCGGTGTCTTCTGACCA	3426	2194	3801	2933	4785	3059
Plk3|NM_013807.2|49124	CCTGTAGAGCTGGAAGACTTACCGGGTTGACTACTCCAATAAGTTTGTTAATATTCATAGCAAACTTGTTGGAGTAGTCAACTTTTTTGAATTCGCACCAGCACGCTACGCAGTACTGTGTGTGACCAGTTTCGGTGTCTTCTGACCA	3215	2059	2755	2126	3449	2205
Plk3|NM_013807.2|49125	CCTGTAGAGCTGGAAGACTTACCGGCAAAGTTACCAAGAGCTTGTTGTTAATATTCATAGCAACAGGCTCTTGGTAACTTTGTTTTTTGAATTCGCACCAGCACGCTACGCACAACTGTGTGTGACCACATTCGGTGTCTTCTGACCA	5325	3410	4783	3691	5855	3743
Itch|NM_001243712.1|49126	CCTGTAGAGCTGGAAGACTTACCGGCCACTTGAAATACTTTCGTTTGTTAATATTCATAGCAAACGAAAGTATTTCAGGTGGTTTTTTGAATTCGCACCAGCACGCTACGCATGACTGTGTGTGACCAACTTCGGTGTCTTCTGACCA	1931	1236	1574	1215	1759	1124
Itch|NM_001243712.1|49127	CCTGTAGAGCTGGAAGACTTACCGGGCAGCAGTTTAACTAGAGATTGTTAATATTCATAGCAATCTCTGGTTAAACTGCTGCTTTTTTGAATTCGCACCAGCACGCTACGCAACACTGTGTGTGACCATGTTCGGTGTCTTCTGACCA	4187	2681	4069	3140	4863	3109
Itch|NM_001243712.1|49128	CCTGTAGAGCTGGAAGACTTACCGGCCAGGAGAAGAGGGTTTAGGTGTTAATATTCATAGCATCTAAACCTTCTTCTCCTGGTTTTTTGAATTCGCACCAGCACGCTACGCACAACTGTGTGTGACACGTTTCGGTGTCTTCTGACCA	4079	2612	4235	3268	5417	3463
Wwp1|NM_177327.3|49129	CCTGTAGAGCTGGAAGACTTACCGGGCAACAGTGGACTTGAAATAAGTTAATATTCATAGCTTGTTTCAAGTCCACTGTTGCTTTTTTGAATTCGCACCAGCACGCTACGCAACACTGTGTGTGACACCATTCGGTGTCTTCTGACCA	2873	1840	2288	1766	2173	1389
Wwp1|NM_177327.3|49130	CCTGTAGAGCTGGAAGACTTACCGGCACCACACTTTAAAGGTAGATGTTAATATTCATAGCATCTGCCTTTAAAGTGTGGTGTTTTTTGAATTCGCACCAGCACGCTACGCAGTACTGTGTGTGACACACTTCGGTGTCTTCTGACCA	2974	1904	2106	1625	2425	1550
Wwp1|NM_177327.3|49131	CCTGTAGAGCTGGAAGACTTACCGGTGCTGTTAACACACAATAGAAGTTAATATTCATAGCTTCTGTTGTGTGTTAACAGCATTTTTTGAATTCGCACCAGCACGCTACGCATGACTGTGTGTGACACTGTTCGGTGTCTTCTGACCA	4197	2687	4398	3394	5207	3329
Smurf2|NM_025481.2|49132	CCTGTAGAGCTGGAAGACTTACCGGGCCAAGATACAAGTGAGATTTGTTAATATTCATAGCAAATCTCGCTTGTATCTTGGCTTTTTTGAATTCGCACCAGCACGCTACGCAACACTGTGTGTGACTGGTTTCGGTGTCTTCTGACCA	3285	2103	3574	2758	4659	2978
Smurf2|NM_025481.2|49133	CCTGTAGAGCTGGAAGACTTACCGGCCACACTTGCTTCAATTGAATGTTAATATTCATAGCATTCGATTGAAGCAAGTGTGGTTTTTTGAATTCGCACCAGCACGCTACGCATGACTGTGTGTGACTGCATTCGGTGTCTTCTGACCA	3876	2482	4312	3327	5328	3406
Smurf2|NM_025481.2|49134	CCTGTAGAGCTGGAAGACTTACCGGCGCAATAGGAAGAGTTTATTTGTTAATATTCATAGCAAATAAACTCTTCCTGTTGCGTTTTTTGAATTCGCACCAGCACGCTACGCACAACTGTGTGTGACTGACTTCGGTGTCTTCTGACCA	2041	1307	1401	1081	1562	999
Fzr1|NM_019757.1|49135	CCTGTAGAGCTGGAAGACTTACCGGCTCACCTTGTGACATTCTTAAGTTAATATTCATAGCTTAAGAGTGTCACAGGGTGAGTTTTTTGAATTCGCACCAGCACGCTACGCAGTACTGTGTGTGACTGTGTTCGGTGTCTTCTGACCA	3074	1968	4313	3328	6524	4171
Fzr1|NM_019757.1|49136	CCTGTAGAGCTGGAAGACTTACCGGCGGCAGATTATCATCTAGAATGTTAATATTCATAGCATTCTGGATGATGATCTGCCGTTTTTTGAATTCGCACCAGCACGCTACGCAACACTGTGTGTGTGGTGTTTCGGTGTCTTCTGACCA	2920	1870	3647	2814	5410	3458
Fzr1|NM_019757.1|49137	CCTGTAGAGCTGGAAGACTTACCGGGATCTCTAAGATTCCTTTCAAGTTAATATTCATAGCTTGAAGGGAATCTTAGAGATCTTTTTTGAATTCGCACCAGCACGCTACGCATGACTGTGTGTGTGGTCATTCGGTGTCTTCTGACCA	5493	3517	5133	3961	6348	4058
Fzr1|NM_019757.1|49138	CCTGTAGAGCTGGAAGACTTACCGGGTGTGGAACCATTCTAGTTTAGTTAATATTCATAGCTAGACTAGAGTGGTTCCACACTTTTTTGAATTCGCACCAGCACGCTACGCACAACTGTGTGTGTGGTACTTCGGTGTCTTCTGACCA	1808	1158	1412	1090	1838	1175
Cdc20|NM_023223.2|49139	CCTGTAGAGCTGGAAGACTTACCGGCCTCAGTTGGAACAGTTATATGTTAATATTCATAGCATATAGCTGTTCCAACTGAGGTTTTTTGAATTCGCACCAGCACGCTACGCAGTACTGTGTGTGTGGTTGTTCGGTGTCTTCTGACCA	5434	3479	5682	4385	7050	4507
Cdc20|NM_023223.2|49140	CCTGTAGAGCTGGAAGACTTACCGGCGGAATGACTACTACTTGAATGTTAATATTCATAGCATTCAGGTAGTAGTCATTCCGTTTTTTGAATTCGCACCAGCACGCTACGCATGACTGTGTGTGTGCAGTTTCGGTGTCTTCTGACCA	5123	3280	4481	3458	6106	3903
Cdc20|NM_023223.2|49141	CCTGTAGAGCTGGAAGACTTACCGGCCCATTATAAGGAGCTGATTTGTTAATATTCATAGCAGATCAGCTCCTTATAGTGGGTTTTTTGAATTCGCACCAGCACGCTACGCAGTACTGTGTGTGTGCACATTCGGTGTCTTCTGACCA	2838	1817	2701	2084	3586	2292
Cdc20|NM_023223.2|49142	CCTGTAGAGCTGGAAGACTTACCGGGCCGAACTCTTGGCAAATTTAGTTAATATTCATAGCTAGATTTGCCAGGAGTTCGGCTTTTTTGAATTCGCACCAGCACGCTACGCAACACTGTGTGTGTGCAACTTCGGTGTCTTCTGACCA	1775	1137	1182	912	1542	986
Cxcr4|NM_009911.3|49143	CCTGTAGAGCTGGAAGACTTACCGGCCTGACTATACCTGATTTCATGTTAATATTCATAGCATGAAGTCAGGTATAGTCAGGTTTTTTGAATTCGCACCAGCACGCTACGCACAACTGTGTGTGTGCATGTTCGGTGTCTTCTGACCA	3153	2019	3277	2529	4469	2857
Cxcr4|NM_009911.3|49144	CCTGTAGAGCTGGAAGACTTACCGGCCATATCATCTACACTGTTAAGTTAATATTCATAGCTTGACAGTGTAGATGATATGGTTTTTTGAATTCGCACCAGCACGCTACGCAGTACTGTGTGTGTGACGTTTCGGTGTCTTCTGACCA	2825	1809	2965	2288	3644	2330
Cxcr4|NM_009911.3|49145	CCTGTAGAGCTGGAAGACTTACCGGCAAGATCCTTTCTAAAGGAAAGTTAATATTCATAGCTTTCCTTTGGAAAGGATCTTGTTTTTTGAATTCGCACCAGCACGCTACGCACAACTGTGTGTGTGACCATTCGGTGTCTTCTGACCA	4518	2893	3910	3017	4205	2688
Mc1r|NM_008559.2|49146	CCTGTAGAGCTGGAAGACTTACCGGCATCCCTTCTTGATCTCTATTGTTAATATTCATAGCAATGGAGATCAGGAAGGGATGTTTTTTGAATTCGCACCAGCACGCTACGCATGACTGTGTGTGTGACACTTCGGTGTCTTCTGACCA	1955	1252	1563	1206	1833	1172
Mc1r|NM_008559.2|49147	CCTGTAGAGCTGGAAGACTTACCGGCGTCACTTTCTTTCTAGTCATGTTAATATTCATAGCATGGCTAGAAAGAAAGTGACGTTTTTTGAATTCGCACCAGCACGCTACGCAACACTGTGTGTGTGACTGTTCGGTGTCTTCTGACCA	3083	1974	3263	2518	4008	2562
Mc1r|NM_008559.2|49148	CCTGTAGAGCTGGAAGACTTACCGGCCTGATGGTAAGTGTTAGTATGTTAATATTCATAGCATGCTGACACTTACCATCAGGTTTTTTGAATTCGCACCAGCACGCTACGCACAACTGTGTGTGTGTGGTTTCGGTGTCTTCTGACCA	4080	2612	4351	3358	5617	3591
Mc1r|NM_008559.2|49149	CCTGTAGAGCTGGAAGACTTACCGGCGTGCTGGAGATTACTATTATGTTAATATTCATAGCATGATAGTAGTCTCCAGCACGTTTTTTGAATTCGCACCAGCACGCTACGCAACACTGTGTGTGTGTGCATTCGGTGTCTTCTGACCA	3808	2438	2969	2291	3901	2494
Mc1r|NM_008559.2|49150	CCTGTAGAGCTGGAAGACTTACCGGGAGAATGTGTTGGTTGTGATAGTTAATATTCATAGCTATCACAACCAGCACATTCTCTTTTTTGAATTCGCACCAGCACGCTACGCAGTACTGTGTGTGTGTGACTTCGGTGTCTTCTGACCA	1974	1264	1496	1154	1623	1038
Mc4r|NM_016977.3|49151	CCTGTAGAGCTGGAAGACTTACCGGCCCTGTTAAACAGTATGGATAGTTAATATTCATAGCTATCCGTACTGTTTAACAGGGTTTTTTGAATTCGCACCAGCACGCTACGCATGACTGTGTGTGTGTGTGTTCGGTGTCTTCTGACCA	3434	2199	3787	2922	4415	2822
Mc4r|NM_016977.3|49152	CCTGTAGAGCTGGAAGACTTACCGGCGTGTGCTTCATGTCTTATTTGTTAATATTCATAGCAAATGAGACATGAAGCACACGTTTTTTGAATTCGCACCAGCACGCTACGCAACTGGTGTGTGTGTGTGTTTCGGTGTCTTCTGACCA	3132	2005	4535	3500	4863	3109
Mc4r|NM_016977.3|49153	CCTGTAGAGCTGGAAGACTTACCGGCCATCGTCATTACCTTGTTAAGTTAATATTCATAGCTTAACAGGGTAATGACGATGGTTTTTTGAATTCGCACCAGCACGCTACGCATGTGGTGTGTGTGTGTCATTCGGTGTCTTCTGACCA	4308	2758	3545	2736	4540	2902
Mc4r|NM_016977.3|49154	CCTGTAGAGCTGGAAGACTTACCGGCGGGATCATTATAAGTTGTATGTTAATATTCATAGCATACAACTTATGATGATCCCGTTTTTTGAATTCGCACCAGCACGCTACGCACATGGTGTGTGTGTGTACTTCGGTGTCTTCTGACCA	1723	1103	1356	1046	1509	965
Mc4r|NM_016977.3|49155	CCTGTAGAGCTGGAAGACTTACCGGGAGGATGCTATGAGTAACTTTGTTAATATTCATAGCAAAGTTGCTCATAGCATCCTCTTTTTTGAATTCGCACCAGCACGCTACGCAGTTGGTGTGTGTGTGTTGTTCGGTGTCTTCTGACCA	2816	1803	2629	2029	2913	1862
Hpn|NM_008281.3|49156	CCTGTAGAGCTGGAAGACTTACCGGCCCATCATAAGCAATGAAGTTGTTAATATTCATAGCAACTTCGTTGCTTATGATGGGTTTTTTGAATTCGCACCAGCACGCTACGCATGTGGTGTGTGTGTCAGTTTCGGTGTCTTCTGACCA	3231	2069	3009	2322	3826	2446
Hpn|NM_008281.3|49157	CCTGTAGAGCTGGAAGACTTACCGGGCCATAAAGATTCACTCTGAAGTTAATATTCATAGCTTCGGAGTGAGTCTTTATGGCTTTTTTGAATTCGCACCAGCACGCTACGCAGTTGGTGTGTGTGTCACATTCGGTGTCTTCTGACCA	3712	2377	3115	2404	3849	2461
Hpn|NM_008281.3|49158	CCTGTAGAGCTGGAAGACTTACCGGCCTGCCTCTCATAGAATATATGTTAATATTCATAGCATGTATTCTGTGAGAGGCAGGTTTTTTGAATTCGCACCAGCACGCTACGCAACTGGTGTGTGTGTCAACTTCGGTGTCTTCTGACCA	1568	1004	1205	930	1228	785
Hpn|NM_008281.3|49159	CCTGTAGAGCTGGAAGACTTACCGGCGACTTCTATGGGAATTAGATGTTAATATTCATAGCATCTGATTCCCGTAGAAGTCGTTTTTTGAATTCGCACCAGCACGCTACGCACATGGTGTGTGTGTCATGTTCGGTGTCTTCTGACCA	1793	1148	1398	1079	1760	1125
Ppara|NM_011144.6|49160	CCTGTAGAGCTGGAAGACTTACCGGGCTATGAAGTTCAATGTCTTAGTTAATATTCATAGCTAAGGCATTGAACTTCATAGCTTTTTTGAATTCGCACCAGCACGCTACGCAGTTGGTGTGTGTGTACGTTTCGGTGTCTTCTGACCA	2919	1869	3072	2371	3313	2118
Ppara|NM_011144.6|49161	CCTGTAGAGCTGGAAGACTTACCGGGCAGAAATTCTTACTTGTGAAGTTAATATTCATAGCTTCACAGGTAAGAATTTCTGCTTTTTTGAATTCGCACCAGCACGCTACGCACATGGTGTGTGTGTACCATTCGGTGTCTTCTGACCA	2655	1700	2582	1992	3175	2030
Ppara|NM_011144.6|49162	CCTGTAGAGCTGGAAGACTTACCGGCCTTCTAAACATAGGTTACATGTTAATATTCATAGCATGTAGCCTATGTTTAGAAGGTTTTTTGAATTCGCACCAGCACGCTACGCATGTGGTGTGTGTGTACACTTCGGTGTCTTCTGACCA	2237	1432	1813	1399	2219	1419
Mep1b|NM_008586.2|49163	CCTGTAGAGCTGGAAGACTTACCGGCGGGATGATTACGTTATTATAGTTAATATTCATAGCTATAATGACGTAATCATCCCGTTTTTTGAATTCGCACCAGCACGCTACGCAACTGGTGTGTGTGTACTGTTCGGTGTCTTCTGACCA	2786	1784	2759	2129	3771	2411
Mep1b|NM_008586.2|49164	CCTGTAGAGCTGGAAGACTTACCGGGCTGGCAACTTCATTATGTAAGTTAATATTCATAGCTTACATAGTGAAGTTGCCAGCTTTTTTGAATTCGCACCAGCACGCTACGCACATGGTGTGTGTGTTGGTTTCGGTGTCTTCTGACCA	2062	1320	2033	1569	2291	1465
Mep1b|NM_008586.2|49165	CCTGTAGAGCTGGAAGACTTACCGGGCAGAGGTATAGGTTATGGAGGTTAATATTCATAGCTTCCATAGCCTATACCTCTGCTTTTTTGAATTCGCACCAGCACGCTACGCAACTGGTGTGTGTGTTGCATTCGGTGTCTTCTGACCA	2213	1417	1636	1262	1976	1263
Mep1b|NM_008586.2|49166	CCTGTAGAGCTGGAAGACTTACCGGCGTCATGAGAATCTTAGAGTTGTTAATATTCATAGCAACTCTGAGATTCTCGTGACGTTTTTTGAATTCGCACCAGCACGCTACGCAGTTGGTGTGTGTGTTGACTTCGGTGTCTTCTGACCA	1560	999	1119	864	1324	846
Pten|NM_008960.2|49167	CCTGTAGAGCTGGAAGACTTACCGGGCAGATAATGATAAGGAGTATGTTAATATTCATAGCATACTCCTTGTCATTATCTGCTTTTTTGAATTCGCACCAGCACGCTACGCATGTGGTGTGTGTGTTGTGTTCGGTGTCTTCTGACCA	2569	1645	2647	2043	3170	2026
Pten|NM_008960.2|49168	CCTGTAGAGCTGGAAGACTTACCGGGCCAGTTAAAGGTGAAGATATGTTAATATTCATAGCATATCTTCACCTTTAGCTGGCTTTTTTGAATTCGCACCAGCACGCTACGCACATGGTGTGTGTCAGTGTTTCGGTGTCTTCTGACCA	3821	2447	5033	3884	5872	3754
Pten|NM_008960.2|49169	CCTGTAGAGCTGGAAGACTTACCGGCGACTTAGACTTGACTTATATGTTAATATTCATAGCATATAGGTCAAGTCTAAGTCGTTTTTTGAATTCGCACCAGCACGCTACGCAACTGGTGTGTGTCAGTCATTCGGTGTCTTCTGACCA	2663	1705	2661	2053	3505	2241
Pten|NM_008960.2|49170	CCTGTAGAGCTGGAAGACTTACCGGGCTAGAACTTATCAAATCCTTGTTAATATTCATAGCAAGGGTTTGATAAGTTCTAGCTTTTTTGAATTCGCACCAGCACGCTACGCAGTTGGTGTGTGTCAGTACTTCGGTGTCTTCTGACCA	1656	1060	1267	978	1590	1016
Pten|NM_008960.2|49171	CCTGTAGAGCTGGAAGACTTACCGGCAACCGATACTTCTCTTCAAAGTTAATATTCATAGCTTTGGAGAGAAGTATCGGTTGTTTTTTGAATTCGCACCAGCACGCTACGCATGTGGTGTGTGTCAGTTGTTCGGTGTCTTCTGACCA	4340	2779	5467	4219	7295	4663
Ubxn2a|NM_145441.3|49172	CCTGTAGAGCTGGAAGACTTACCGGGCTCTTTCTTTCCTTAGGTTTGTTAATATTCATAGCAAACCTGAGGAAAGGAAGAGCTTTTTTGAATTCGCACCAGCACGCTACGCAACTGGTGTGTGTCACAGTTTCGGTGTCTTCTGACCA	3056	1957	3747	2891	4415	2822
Ubxn2a|NM_145441.3|49173	CCTGTAGAGCTGGAAGACTTACCGGGCAGATTTGAAGAATGTTGTAGTTAATATTCATAGCTACAGCATTCTTCAAATCTGCTTTTTTGAATTCGCACCAGCACGCTACGCATGTGGTGTGTGTCACACATTCGGTGTCTTCTGACCA	1790	1146	1858	1434	2350	1502
Ubxn2a|NM_145441.3|49174	CCTGTAGAGCTGGAAGACTTACCGGCTGAACAATTTGGAGCCTATTGTTAATATTCATAGCAATGGGCTCCAAGTTGTTCAGTTTTTTGAATTCGCACCAGCACGCTACGCACATGGTGTGTGTCACAACTTCGGTGTCTTCTGACCA	2822	1807	2553	1970	2980	1905
Cdc14b|NM_172587.3|49175	CCTGTAGAGCTGGAAGACTTACCGGCCAGCAATAGTTTCTGGTTATGTTAATATTCATAGCATGACCAGAAACTGTTGCTGGTTTTTTGAATTCGCACCAGCACGCTACGCAGTTGGTGTGTGTCACATGTTCGGTGTCTTCTGACCA	2486	1592	2455	1894	3125	1998
Cdc14b|NM_172587.3|49176	CCTGTAGAGCTGGAAGACTTACCGGGCTGGATTTGATCACTATGATGTTAATATTCATAGCATCATGGTGATCGAATCCAGCTTTTTTGAATTCGCACCAGCACGCTACGCATGTGGTGTGTGTCAACGTTTCGGTGTCTTCTGACCA	3093	1980	2750	2122	3215	2055
Cdc14b|NM_172587.3|49177	CCTGTAGAGCTGGAAGACTTACCGGCGAGCTAGAGTATGAGAATTTGTTAATATTCATAGCAAGTTCTCATACTCTAGCTCGTTTTTTGAATTCGCACCAGCACGCTACGCAGTTGGTGTGTGTCAACCATTCGGTGTCTTCTGACCA	3873	2480	3060	2361	3317	2120
Cdc14b|NM_172587.3|49178	CCTGTAGAGCTGGAAGACTTACCGGCCTGAGCTGTATAGTGATGGTGTTAATATTCATAGCATCATCACTATACGGCTCAGGTTTTTTGAATTCGCACCAGCACGCTACGCAACTGGTGTGTGTCAACACTTCGGTGTCTTCTGACCA	3137	2009	2411	1861	2895	1851
Nsfl1c|NM_198326.2|49179	CCTGTAGAGCTGGAAGACTTACCGGGTAGTGCTAAAGCTTTGGAAAGTTAATATTCATAGCTTTCCAGAGCTTTAGCACTACTTTTTTGAATTCGCACCAGCACGCTACGCACATGGTGTGTGTCAACTGTTCGGTGTCTTCTGACCA	2761	1768	2328	1796	2832	1810
Nsfl1c|NM_198326.2|49180	CCTGTAGAGCTGGAAGACTTACCGGAGCTACCAAGATCCATCTAATGTTAATATTCATAGCATTGGATGGGTCTTGGTAGCTTTTTTTGAATTCGCACCAGCACGCTACGCAGTTGGTGTGTGTCATGGTTTCGGTGTCTTCTGACCA	3098	1984	2306	1779	2668	1706
Nsfl1c|NM_198326.2|49181	CCTGTAGAGCTGGAAGACTTACCGGCCCAGGTATTAAATACCAGTTGTTAATATTCATAGCAGCTGGTGTTTAATACCTGGGTTTTTTGAATTCGCACCAGCACGCTACGCACATGGTGTGTGTCATGCATTCGGTGTCTTCTGACCA	2881	1845	2005	1547	2145	1371
Nsfl1c|NM_198326.2|49182	CCTGTAGAGCTGGAAGACTTACCGGGATATGGAGGATTATTGGGATGTTAATATTCATAGCATCCCGATGATCCTCCATATCTTTTTTGAATTCGCACCAGCACGCTACGCATGTGGTGTGTGTCATGACTTCGGTGTCTTCTGACCA	2105	1348	1594	1230	1847	1181
Nsfl1c|NM_198326.2|49183	CCTGTAGAGCTGGAAGACTTACCGGCCAGAGGAAGAGTTTGCTTATGTTAATATTCATAGCATAGGCAGACTCTTCCTCTGGTTTTTTGAATTCGCACCAGCACGCTACGCAACTGGTGTGTGTCATGTGTTCGGTGTCTTCTGACCA	4130	2644	4804	3707	6054	3870
Pgc|NM_025973.3|49184	CCTGTAGAGCTGGAAGACTTACCGGGCAGATCACTATTGACGATTTGTTAATATTCATAGCAAGTCGTCAATGGTGATCTGCTTTTTTGAATTCGCACCAGCACGCTACGCAGTTGGTGTGTGTACGTGTTTCGGTGTCTTCTGACCA	2754	1763	3984	3074	4590	2934
Pgc|NM_025973.3|49185	CCTGTAGAGCTGGAAGACTTACCGGCCTGGCTAGAAATACTACTTTGTTAATATTCATAGCAAAGTGGTATTTCTGGCCAGGTTTTTTGAATTCGCACCAGCACGCTACGCACATGGTGTGTGTACGTCATTCGGTGTCTTCTGACCA	3202	2050	2770	2138	3029	1936
Pgc|NM_025973.3|49186	CCTGTAGAGCTGGAAGACTTACCGGGAAGGAGAGTATGGATAGTATGTTAATATTCATAGCATACTGTCCATACTCTCCTTCTTTTTTGAATTCGCACCAGCACGCTACGCATGTGGTGTGTGTACGTACTTCGGTGTCTTCTGACCA	2152	1378	1006	776	1007	644
Pgc|NM_025973.3|49187	CCTGTAGAGCTGGAAGACTTACCGGCAGTGTACTTTATGAGCCTATGTTAATATTCATAGCATGGGCTCATAGAGTACACTGTTTTTTGAATTCGCACCAGCACGCTACGCAACTGGTGTGTGTACGTTGTTCGGTGTCTTCTGACCA	5282	3382	6482	5002	8520	5447
Ren2|NM_031193.2|49188	CCTGTAGAGCTGGAAGACTTACCGGCGCAAGTTCTATATAGAGTTTGTTAATATTCATAGCAAACTCTGTATAGAACTTGCGTTTTTTGAATTCGCACCAGCACGCTACGCACATGGTGTGTGTACCAGTTTCGGTGTCTTCTGACCA	4346	2783	4848	3741	5992	3831
Ren2|NM_031193.2|49189	CCTGTAGAGCTGGAAGACTTACCGGGCCAAGGAGAAGAGATTATATGTTAATATTCATAGCATGTAGTCTCTTCTCCTTGGCTTTTTTGAATTCGCACCAGCACGCTACGCAACTGGTGTGTGTACCACATTCGGTGTCTTCTGACCA	2972	1903	3064	2364	3483	2227
Ren1|NM_031192.3|49190	CCTGTAGAGCTGGAAGACTTACCGGCGCAGCATTATCAAGGTAATTGTTAATATTCATAGCAATTGCCTTGATAATGCTGCGTTTTTTGAATTCGCACCAGCACGCTACGCAGTTGGTGTGTGTACCAACTTCGGTGTCTTCTGACCA	1742	1115	1430	1104	1988	1271
Ren1|NM_031192.3|49191	CCTGTAGAGCTGGAAGACTTACCGGGCCAAGTTTGATGGTGTTCTGGTTAATATTCATAGCTAGAACACCGTCAAACTTGGCTTTTTTGAATTCGCACCAGCACGCTACGCATGTGGTGTGTGTACCATGTTCGGTGTCTTCTGACCA	3084	1975	2649	2044	3119	1994
Ren1|NM_031192.3|49192	CCTGTAGAGCTGGAAGACTTACCGGCCAGACCTTCAAAGTTATCTTGTTAATATTCATAGCAAGATGACTTTGAAGGTCTGGTTTTTTGAATTCGCACCAGCACGCTACGCAACTGGTGTGTGTACACGTTTCGGTGTCTTCTGACCA	5062	3241	5676	4380	6764	4324
Ren1|NM_031192.3|49193	CCTGTAGAGCTGGAAGACTTACCGGGCCAAGGAGAAGAGGATAGGAGTTAATATTCATAGCTTCTATTCTCTTCTCCTTGGCTTTTTTGAATTCGCACCAGCACGCTACGCATGTGGTGTGTGTACACCATTCGGTGTCTTCTGACCA	2673	1711	2217	1711	2580	1649
Ren1|NM_031192.3|49194	CCTGTAGAGCTGGAAGACTTACCGGGCATAACAATCGTATTGGATTGTTAATATTCATAGCAATCCAATGCGATTGTTATGCTTTTTTGAATTCGCACCAGCACGCTACGCACATGGTGTGTGTACACACTTCGGTGTCTTCTGACCA	1303	834	803	620	856	547
Ctsd|NM_009983.2|49195	CCTGTAGAGCTGGAAGACTTACCGGCCCTCCATTCATTGTAAGATAGTTAATATTCATAGCTATCTTGCAATGAATGGAGGGTTTTTTGAATTCGCACCAGCACGCTACGCAGTTGGTGTGTGTACACTGTTCGGTGTCTTCTGACCA	4334	2775	5182	3999	6369	4072
Ctsd|NM_009983.2|49196	CCTGTAGAGCTGGAAGACTTACCGGCCTCTTATCTAGGGTGAGTGTGTTAATATTCATAGCATACTCACCCTGGATAAGAGGTTTTTTGAATTCGCACCAGCACGCTACGCATGTGGTGTGTGTACTGGTTTCGGTGTCTTCTGACCA	2268	1452	2498	1928	2840	1816
Ctsd|NM_009983.2|49197	CCTGTAGAGCTGGAAGACTTACCGGCCCTCATATCTCTGTTAATAAGTTAATATTCATAGCTTGTTAACAGAGATATGAGGGTTTTTTGAATTCGCACCAGCACGCTACGCAGTTGGTGTGTGTACTGCATTCGGTGTCTTCTGACCA	3085	1975	2512	1938	2737	1750
Ctsd|NM_009983.2|49198	CCTGTAGAGCTGGAAGACTTACCGGCCAGTGTCAGAGTTACTTAAAGTTAATATTCATAGCTTTGAGTAACTCTGACACTGGTTTTTTGAATTCGCACCAGCACGCTACGCAACTGGTGTGTGTACTGACTTCGGTGTCTTCTGACCA	2328	1491	1549	1195	1991	1273
Ctsd|NM_009983.2|49199	CCTGTAGAGCTGGAAGACTTACCGGGACAATAATAGGGTTGGCTTTGTTAATATTCATAGCAAAGCCGACCCTATTGTTGTCTTTTTTGAATTCGCACCAGCACGCTACGCACATGGTGTGTGTACTGTGTTCGGTGTCTTCTGACCA	2325	1489	2601	2007	3438	2198
Ctse|NM_007799.3|49200	CCTGTAGAGCTGGAAGACTTACCGGCGACAGTTCTACTTAGTCTTTGTTAATATTCATAGCAAAGACTGAGTAGAACTGTCGTTTTTTGAATTCGCACCAGCACGCTACGCATGTGGTGTGTGTTGGTGTTTCGGTGTCTTCTGACCA	3442	2204	4102	3165	4904	3135
Ctse|NM_007799.3|49201	CCTGTAGAGCTGGAAGACTTACCGGCGAGGTTTCATATACCTTCAAGTTAATATTCATAGCTTGAGGGTATATGAAACCTCGTTTTTTGAATTCGCACCAGCACGCTACGCAGTTGGTGTGTGTTGGTCATTCGGTGTCTTCTGACCA	2997	1919	2716	2096	3744	2393
Ctse|NM_007799.3|49202	CCTGTAGAGCTGGAAGACTTACCGGGCAGAACTTCACTGTTATCTTGTTAATATTCATAGCAAGATGACAGTGAAGTTCTGCTTTTTTGAATTCGCACCAGCACGCTACGCAACTGGTGTGTGTTGGTACTTCGGTGTCTTCTGACCA	2635	1687	1794	1384	2080	1330
Ctse|NM_007799.3|49203	CCTGTAGAGCTGGAAGACTTACCGGGCGAGTCTTGTAATGTGTATTGTTAATATTCATAGCAATACACATTACAGGACTCGCTTTTTTGAATTCGCACCAGCACGCTACGCACATGGTGTGTGTTGGTTGTTCGGTGTCTTCTGACCA	3937	2521	2929	2260	3651	2334
Bace2|NM_019517.4|49204	CCTGTAGAGCTGGAAGACTTACCGGGCCCAAGTGTAGTAATCTAAAGTTAATATTCATAGCTTTGGATTGCTACACTTGGGCTTTTTTGAATTCGCACCAGCACGCTACGCAGTTGGTGTGTGTTGCAGTTTCGGTGTCTTCTGACCA	3816	2443	3627	2799	4785	3059
Bace2|NM_019517.4|49205	CCTGTAGAGCTGGAAGACTTACCGGCCAAGCAAAGATTCCAGATATGTTAATATTCATAGCATGTCTGGAATCTTTGCTTGGTTTTTTGAATTCGCACCAGCACGCTACGCACATGGTGTGTGTTGCACATTCGGTGTCTTCTGACCA	4816	3084	3052	2355	3393	2169
Bace2|NM_019517.4|49206	CCTGTAGAGCTGGAAGACTTACCGGCCGCAGGAGGTATAGATTCTTGTTAATATTCATAGCAAGAATCTGTACCTTCTGCGGTTTTTTGAATTCGCACCAGCACGCTACGCATGTGGTGTGTGTTGCAACTTCGGTGTCTTCTGACCA	1632	1045	1169	902	1324	846
Bace2|NM_019517.4|49207	CCTGTAGAGCTGGAAGACTTACCGGGAAGGTTTCTATGTGGTCTTTGTTAATATTCATAGCAAAGACCACGTAGAAGCCTTCTTTTTTGAATTCGCACCAGCACGCTACGCAACTGGTGTGTGTTGCATGTTCGGTGTCTTCTGACCA	2924	1872	3015	2327	3719	2377
Napsa|NM_008437.1|49208	CCTGTAGAGCTGGAAGACTTACCGGCGGGCTTTGAATAAAGCTATTGTTAATATTCATAGCAATGGCTTTATTCAAGGCCCGTTTTTTGAATTCGCACCAGCACGCTACGCACATGGTGTGTGTTGACGTTTCGGTGTCTTCTGACCA	2766	1771	2912	2247	3365	2151
Napsa|NM_008437.1|49209	CCTGTAGAGCTGGAAGACTTACCGGCGAGATGTCATTTCTTTAGTTGTTAATATTCATAGCAACTGAAGAAATGACATCTCGTTTTTTGAATTCGCACCAGCACGCTACGCAACTGGTGTGTGTTGACCATTCGGTGTCTTCTGACCA	3558	2278	3451	2663	4300	2749
Napsa|NM_008437.1|49210	CCTGTAGAGCTGGAAGACTTACCGGCCTTGGACATAGAATCTTAAAGTTAATATTCATAGCTTTAAGATTCTGTGTCCAAGGTTTTTTGAATTCGCACCAGCACGCTACGCAGTTGGTGTGTGTTGACACTTCGGTGTCTTCTGACCA	2727	1746	1755	1354	2055	1314
Napsa|NM_008437.1|49211	CCTGTAGAGCTGGAAGACTTACCGGCCTCCTTAGAATTTCACTGTTGTTAATATTCATAGCAACGGTGAAATTCTGAGGAGGTTTTTTGAATTCGCACCAGCACGCTACGCATGTGGTGTGTGTTGACTGTTCGGTGTCTTCTGACCA	3822	2447	4093	3158	5062	3236
Napsa|NM_008437.1|49212	CCTGTAGAGCTGGAAGACTTACCGGGCTGGTTTCATCATTGCTTTAGTTAATATTCATAGCTAAAGCGATGGTGAAACCAGCTTTTTTGAATTCGCACCAGCACGCTACGCAACTGGTGTGTGTTGTGGTTTCGGTGTCTTCTGACCA	1868	1196	2567	1981	4194	2681
Pga5|NM_021453.4|49213	CCTGTAGAGCTGGAAGACTTACCGGCCGTGTTTGATTGGGTAAATAGTTAATATTCATAGCTATTTGCCCGATCAAACACGGTTTTTTGAATTCGCACCAGCACGCTACGCATGTGGTGTGTGTTGTGCATTCGGTGTCTTCTGACCA	2657	1701	1949	1504	2417	1545
Pga5|NM_021453.4|49214	CCTGTAGAGCTGGAAGACTTACCGGCCAGAATCTAATTGGTGTCAAGTTAATATTCATAGCTTGGCACCAATTAGATTCTGGTTTTTTGAATTCGCACCAGCACGCTACGCACATGGTGTGTGTTGTGACTTCGGTGTCTTCTGACCA	1359	870	886	684	1065	681
Pga5|NM_021453.4|49215	CCTGTAGAGCTGGAAGACTTACCGGCGACTTGTGAATGTTGCTTATGTTAATATTCATAGCATAGGCAACATTCACAGGTCGTTTTTTGAATTCGCACCAGCACGCTACGCAGTTGGTGTGTGTTGTGTGTTCGGTGTCTTCTGACCA	1747	1119	1879	1450	2324	1486
Pga5|NM_021453.4|49216	CCTGTAGAGCTGGAAGACTTACCGGAGCCGTAACTTATGAGTCTATGTTAATATTCATAGCATAGGCTCATAAGTTACGGCTTTTTTTGAATTCGCACCAGCACGCTACGCACATGGTGTGTCAGTGTGTTTCGGTGTCTTCTGACCA	4479	2868	6920	5340	8584	5487
Pga5|NM_021453.4|49217	CCTGTAGAGCTGGAAGACTTACCGGCGAAAGGATTGGTCACATAATGTTAATATTCATAGCATTGTGTGACCGATCCTTTCGTTTTTTGAATTCGCACCAGCACGCTACGCAACTGGTGTGTCAGTGTCATTCGGTGTCTTCTGACCA	4132	2646	3013	2325	3273	2092
Asprv1|NM_026414.2|49218	CCTGTAGAGCTGGAAGACTTACCGGCCTGGATATTCTTCGTTCTTTGTTAATATTCATAGCAAAGGACGAAGAGTATCCAGGTTTTTTGAATTCGCACCAGCACGCTACGCAGTTGGTGTGTCAGTGTACTTCGGTGTCTTCTGACCA	3276	2098	2295	1771	2848	1821
Asprv1|NM_026414.2|49219	CCTGTAGAGCTGGAAGACTTACCGGCCAGCGTAGAAGAGGTTATTAGTTAATATTCATAGCTAATAGCCTCTTCTGCGCTGGTTTTTTGAATTCGCACCAGCACGCTACGCATGTGGTGTGTCAGTGTTGTTCGGTGTCTTCTGACCA	3247	2079	3714	2866	4527	2894
Asprv1|NM_026414.2|49220	CCTGTAGAGCTGGAAGACTTACCGGGACCTGGAGTTTATTGAGGAGGTTAATATTCATAGCTTCCTCAATAAGCTCCAGGTCTTTTTTGAATTCGCACCAGCACGCTACGCAACTGGTGTGTCAGTCAGTTTCGGTGTCTTCTGACCA	3368	2156	4002	3088	5017	3207
Asprv1|NM_026414.2|49221	CCTGTAGAGCTGGAAGACTTACCGGCACAGAAATTAGTCTGGGTAAGTTAATATTCATAGCTTGCCCAGGCTAATTTCTGTGTTTTTTGAATTCGCACCAGCACGCTACGCATGTGGTGTGTCAGTCACATTCGGTGTCTTCTGACCA	3434	2199	3513	2711	4676	2989
Asprv1|NM_026414.2|49222	CCTGTAGAGCTGGAAGACTTACCGGAGAGGCTATTATTGGCATAGAGTTAATATTCATAGCTCTGTGCCAATAATAGCCTCTTTTTTTGAATTCGCACCAGCACGCTACGCACATGGTGTGTCAGTCAACTTCGGTGTCTTCTGACCA	1301	833	1281	989	1732	1107
Psen1|NM_008943.2|49223	CCTGTAGAGCTGGAAGACTTACCGGCCACTTTGTATGTTGGTTGAAGTTAATATTCATAGCTTCAACCAGCATACGAAGTGGTTTTTTGAATTCGCACCAGCACGCTACGCAGTTGGTGTGTCAGTCATGTTCGGTGTCTTCTGACCA	4716	3020	4665	3600	6476	4140
Psen1|NM_008943.2|49224	CCTGTAGAGCTGGAAGACTTACCGGCCAACTTGCATTCCATTAGTTGTTAATATTCATAGCAACTGATGGAATGCAAGTTGGTTTTTTGAATTCGCACCAGCACGCTACGCATGTGGTGTGTCAGTACGTTTCGGTGTCTTCTGACCA	2716	1739	2778	2144	3136	2005
Psen1|NM_008943.2|49225	CCTGTAGAGCTGGAAGACTTACCGGCCTGTATAAATACAGGTGTTAGTTAATATTCATAGCTAGCACCTGTATTTATACAGGTTTTTTGAATTCGCACCAGCACGCTACGCAGTTGGTGTGTCAGTACCATTCGGTGTCTTCTGACCA	4214	2698	4393	3390	5134	3282
Psen1|NM_008943.2|49226	CCTGTAGAGCTGGAAGACTTACCGGGCAGGCGTATCTTATTATGATGTTAATATTCATAGCATCATAATGAGATACGCCTGCTTTTTTGAATTCGCACCAGCACGCTACGCAACTGGTGTGTCAGTACACTTCGGTGTCTTCTGACCA	1533	982	1195	922	1286	822
Psen2|NM_011183.3|49227	CCTGTAGAGCTGGAAGACTTACCGGCCTGATATACTCATCTGTCATGTTAATATTCATAGCATGGCAGATGAGTATATCAGGTTTTTTGAATTCGCACCAGCACGCTACGCACATGGTGTGTCAGTACTGTTCGGTGTCTTCTGACCA	2098	1343	1991	1536	2388	1527
Psen2|NM_011183.3|49228	CCTGTAGAGCTGGAAGACTTACCGGGCAGGCTTACTTTATTGTGATGTTAATATTCATAGCATCACAATAAGGTAAGCCTGCTTTTTTGAATTCGCACCAGCACGCTACGCAGTTGGTGTGTCAGTTGGTTTCGGTGTCTTCTGACCA	3709	2375	5024	3877	5389	3445
Psen2|NM_011183.3|49229	CCTGTAGAGCTGGAAGACTTACCGGCCACTATTAAGTCTGTGTGTTGTTAATATTCATAGCAACGCACAGACTTGATAGTGGTTTTTTGAATTCGCACCAGCACGCTACGCACATGGTGTGTCAGTTGCATTCGGTGTCTTCTGACCA	3594	2301	2726	2104	3386	2165
Psen2|NM_011183.3|49230	CCTGTAGAGCTGGAAGACTTACCGGGAGAGAAATGAGCCTATATTTGTTAATATTCATAGCAAATATGGGCTCATTTCTCTCTTTTTTGAATTCGCACCAGCACGCTACGCATGTGGTGTGTCAGTTGACTTCGGTGTCTTCTGACCA	2032	1301	1222	943	1386	886
Psen2|NM_011183.3|49231	CCTGTAGAGCTGGAAGACTTACCGGCCTCGTGGTATTCTATAAGTAGTTAATATTCATAGCTACTTGTAGAGTACCACGAGGTTTTTTGAATTCGCACCAGCACGCTACGCAACTGGTGTGTCAGTTGTGTTCGGTGTCTTCTGACCA	2383	1526	2760	2130	3560	2276
H13|NM_001159551.1|49232	CCTGTAGAGCTGGAAGACTTACCGGCCAGGAGTATATCAACTTCTTGTTAATATTCATAGCAAGAGGTTGATGTACTCCTGGTTTTTTGAATTCGCACCAGCACGCTACGCAGTTGGTGTGTCACAGTGTTTCGGTGTCTTCTGACCA	4056	2597	5097	3933	6498	4154
3110056O03Rik|NM_175195.3|49233	CCTGTAGAGCTGGAAGACTTACCGGCCACTGCTTTAAGCTAGTAAAGTTAATATTCATAGCTTTACTGGCTTAGAGCAGTGGTTTTTTGAATTCGCACCAGCACGCTACGCACATGGTGTGTCACAGTCATTCGGTGTCTTCTGACCA	5180	3317	4536	3500	4996	3194
3110056O03Rik|NM_175195.3|49234	CCTGTAGAGCTGGAAGACTTACCGGCCAGTTATGATCTGTGTGTTTGTTAATATTCATAGCAAACACGCAGATCATGACTGGTTTTTTGAATTCGCACCAGCACGCTACGCATGTGGTGTGTCACAGTACTTCGGTGTCTTCTGACCA	1672	1071	1252	966	1538	983
3110056O03Rik|NM_175195.3|49235	CCTGTAGAGCTGGAAGACTTACCGGGCAGTCCTCCAGAATTTATTTGTTAATATTCATAGCAAGTAAATTCTGGAGGACTGCTTTTTTGAATTCGCACCAGCACGCTACGCAACTGGTGTGTCACAGTTGTTCGGTGTCTTCTGACCA	3595	2302	5056	3902	5955	3807
3110056O03Rik|NM_175195.3|49236	CCTGTAGAGCTGGAAGACTTACCGGGCCTATTGTCATAGGTTTGATGTTAATATTCATAGCATCAAACCTGTGACAGTAGGCTTTTTTGAATTCGCACCAGCACGCTACGCACATGGTGTGTCACACAGTTTCGGTGTCTTCTGACCA	3245	2078	2777	2143	3421	2187
3110056O03Rik|NM_175195.3|49237	CCTGTAGAGCTGGAAGACTTACCGGGCTTGTGCTTCTCTATTACTTGTTAATATTCATAGCAAGTAGTAGAGAAGCACAAGCTTTTTTGAATTCGCACCAGCACGCTACGCAACTGGTGTGTCACACACATTCGGTGTCTTCTGACCA	2317	1484	2480	1914	3185	2036
4933407P14Rik|NM_199019.2|49238	CCTGTAGAGCTGGAAGACTTACCGGCGAGCCTGTTACTGATTATAAGTTAATATTCATAGCTTATAGTCAGTAACAGGCTCGTTTTTTGAATTCGCACCAGCACGCTACGCAGTTGGTGTGTCACACAACTTCGGTGTCTTCTGACCA	1683	1078	961	742	853	545
4933407P14Rik|NM_199019.2|49239	CCTGTAGAGCTGGAAGACTTACCGGCCAAGATTGGTGAGAGTATTAGTTAATATTCATAGCTAATGCTCTCACCAGTCTTGGTTTTTTGAATTCGCACCAGCACGCTACGCATGTGGTGTGTCACACATGTTCGGTGTCTTCTGACCA	4331	2773	3417	2637	4677	2990
4933407P14Rik|NM_199019.2|49240	CCTGTAGAGCTGGAAGACTTACCGGCGTGTCAAAGAATTGGAGTAAGTTAATATTCATAGCTTGCTCCAGTTCTTTGACACGTTTTTTGAATTCGCACCAGCACGCTACGCAACTGGTGTGTCACAACGTTTCGGTGTCTTCTGACCA	4211	2696	5092	3929	6409	4097
4933407P14Rik|NM_199019.2|49241	CCTGTAGAGCTGGAAGACTTACCGGGCTTCGACATGTAAGTCTAATGTTAATATTCATAGCATTGGACTTGCATGTCGAAGCTTTTTTGAATTCGCACCAGCACGCTACGCATGTGGTGTGTCACAACCATTCGGTGTCTTCTGACCA	4073	2608	2889	2229	3672	2347
2010106G01Rik|NM_023220.2|49242	CCTGTAGAGCTGGAAGACTTACCGGGCCTGTTGATTGTATATTGTAGTTAATATTCATAGCTACAATATGCAATCAACAGGCTTTTTTGAATTCGCACCAGCACGCTACGCACATGGTGTGTCACAACACTTCGGTGTCTTCTGACCA	1658	1062	1222	943	1170	748
2010106G01Rik|NM_023220.2|49243	CCTGTAGAGCTGGAAGACTTACCGGCGTCTATAAATGGTGTGTCTTGTTAATATTCATAGCAAGACACGCCATTTGTAGACGTTTTTTGAATTCGCACCAGCACGCTACGCAGTTGGTGTGTCACAACTGTTCGGTGTCTTCTGACCA	4794	3070	5133	3961	5669	3624
2010106G01Rik|NM_023220.2|49244	CCTGTAGAGCTGGAAGACTTACCGGCGTGGTCATCTGTTGTATAATGTTAATATTCATAGCATTATACAGCAGATGACCACGTTTTTTGAATTCGCACCAGCACGCTACGCATGTGGTGTGTCACATGGTTTCGGTGTCTTCTGACCA	2627	1682	2089	1612	2243	1434
2010106G01Rik|NM_023220.2|49245	CCTGTAGAGCTGGAAGACTTACCGGCCTGGCCTAACTTTGATTATAGTTAATATTCATAGCTATAGTCAAAGTTAGGCCAGGTTTTTTGAATTCGCACCAGCACGCTACGCAGTTGGTGTGTCACATGCATTCGGTGTCTTCTGACCA	2778	1779	3066	2366	3722	2379
2010106G01Rik|NM_023220.2|49246	CCTGTAGAGCTGGAAGACTTACCGGGCCTGTTTCGGTGTTGGGTTTGTTAATATTCATAGCAAACCCAATACTGAAACAGGCTTTTTTGAATTCGCACCAGCACGCTACGCAACTGGTGTGTCACATGACTTCGGTGTCTTCTGACCA	1478	946	1085	837	1302	832
Ctsl|NM_009984.3|49247	CCTGTAGAGCTGGAAGACTTACCGGCCAGTTATCCTGTTGTGAATTGTTAATATTCATAGCAATTCACGACAGGATAGCTGGTTTTTTGAATTCGCACCAGCACGCTACGCACATGGTGTGTCACATGTGTTCGGTGTCTTCTGACCA	2983	1910	3016	2327	3867	2472
Ctsl|NM_009984.3|49248	CCTGTAGAGCTGGAAGACTTACCGGGCTTTCCAGTATATTAAGGAAGTTAATATTCATAGCTTCCTTAATGTACTGGAAAGCTTTTTTGAATTCGCACCAGCACGCTACGCATGTGGTGTGTCAACGTGTTTCGGTGTCTTCTGACCA	3057	1957	3325	2566	3932	2514
Ctsl|NM_009984.3|49249	CCTGTAGAGCTGGAAGACTTACCGGCCAGTTCTATAGTTCAGGTATGTTAATATTCATAGCATGCCTGAACTATAGAACTGGTTTTTTGAATTCGCACCAGCACGCTACGCAGTTGGTGTGTCAACGTCATTCGGTGTCTTCTGACCA	4749	3041	4340	3349	5090	3254
Ctsl|NM_009984.3|49250	CCTGTAGAGCTGGAAGACTTACCGGAGAAGGACAGATGTTCTTTAAGTTAATATTCATAGCTTAAGGAACATCTGTCCTTCTTTTTTTGAATTCGCACCAGCACGCTACGCAACTGGTGTGTCAACGTACTTCGGTGTCTTCTGACCA	2063	1321	1505	1161	1594	1019
Ctsh|NM_007801.2|49251	CCTGTAGAGCTGGAAGACTTACCGGGCTGTTGCATTCGTTAAGAATGTTAATATTCATAGCATTCTTGACGAATGCAACAGCTTTTTTGAATTCGCACCAGCACGCTACGCACATGGTGTGTCAACGTTGTTCGGTGTCTTCTGACCA	4124	2641	3738	2885	4195	2682
Ctsh|NM_007801.2|49252	CCTGTAGAGCTGGAAGACTTACCGGCCTATCCTATTCCTTAGGTATGTTAATATTCATAGCATACCTGAGGAATGGGATAGGTTTTTTGAATTCGCACCAGCACGCTACGCAGTTGGTGTGTCAACCAGTTTCGGTGTCTTCTGACCA	2868	1836	3149	2430	3682	2354
Ctsh|NM_007801.2|49253	CCTGTAGAGCTGGAAGACTTACCGGGCAAGGATAGTTCATGTAGATGTTAATATTCATAGCATCTGCATGAACTATCCTTGCTTTTTTGAATTCGCACCAGCACGCTACGCACATGGTGTGTCAACCACATTCGGTGTCTTCTGACCA	3340	2139	2609	2013	3419	2186
Ctsh|NM_007801.2|49254	CCTGTAGAGCTGGAAGACTTACCGGGCCCAAGCCTTTAACAATTATGTTAATATTCATAGCATGATTGTTGAAGGCTTGGGCTTTTTTGAATTCGCACCAGCACGCTACGCATGTGGTGTGTCAACCAACTTCGGTGTCTTCTGACCA	1468	940	1069	825	1213	775
Ctsh|NM_007801.2|49255	CCTGTAGAGCTGGAAGACTTACCGGCCAGAGGAACCACATATTTAAGTTAATATTCATAGCTTAAATGTGTGGTTCCTCTGGTTTTTTGAATTCGCACCAGCACGCTACGCAACTGGTGTGTCAACCATGTTCGGTGTCTTCTGACCA	3597	2303	3499	2700	4004	2560
Ctsb|NM_007798.3|49256	CCTGTAGAGCTGGAAGACTTACCGGCCTGTTTACTTGTTGTGGTATGTTAATATTCATAGCATACCACAGCAAGTAAGCAGGTTTTTTGAATTCGCACCAGCACGCTACGCACATGGTGTGTCAACACGTTTCGGTGTCTTCTGACCA	4558	2918	4197	3239	4877	3118
Ctsb|NM_007798.3|49257	CCTGTAGAGCTGGAAGACTTACCGGCCTTTGATGCATGGGAATAATGTTAATATTCATAGCATTGTTCCCGTGCATCAAAGGTTTTTTGAATTCGCACCAGCACGCTACGCAACTGGTGTGTCAACACCATTCGGTGTCTTCTGACCA	3995	2558	3587	2768	4547	2907
Ctsb|NM_007798.3|49258	CCTGTAGAGCTGGAAGACTTACCGGCGAACCTGTATTCACACTAATGTTAATATTCATAGCATTGGTGTGAATGCAGGTTCGTTTTTTGAATTCGCACCAGCACGCTACGCAGTTGGTGTGTCAACACACTTCGGTGTCTTCTGACCA	2859	1831	1840	1420	2026	1295
Ctsb|NM_007798.3|49259	CCTGTAGAGCTGGAAGACTTACCGGAGGTGCAATAAGAGTTGTGAAGTTAATATTCATAGCTTCACAGCTCTTGTTGCACCTTTTTTTGAATTCGCACCAGCACGCTACGCATGTGGTGTGTCAACACTGTTCGGTGTCTTCTGACCA	3801	2434	3553	2742	4154	2656
Ctsc|NM_009982.4|49260	CCTGTAGAGCTGGAAGACTTACCGGCGACATTAATTGCTTGGTGATGTTAATATTCATAGCATCACCGAGCAGTTAATGTCGTTTTTTGAATTCGCACCAGCACGCTACGCAACTGGTGTGTCAACTGGTTTCGGTGTCTTCTGACCA	3070	1966	3662	2826	4535	2899
Ctsc|NM_009982.4|49261	CCTGTAGAGCTGGAAGACTTACCGGCCGTTACTATTCTTCTGATTAGTTAATATTCATAGCTAGTCAGAAGAATAGTAACGGTTTTTTGAATTCGCACCAGCACGCTACGCATGTGGTGTGTCAACTGCATTCGGTGTCTTCTGACCA	2637	1688	2419	1867	2648	1693
Ctsc|NM_009982.4|49262	CCTGTAGAGCTGGAAGACTTACCGGCCTCATTTACAACCAAGGTTTGTTAATATTCATAGCAAGCCTTGGTTGTAAATGAGGTTTTTTGAATTCGCACCAGCACGCTACGCACATGGTGTGTCAACTGACTTCGGTGTCTTCTGACCA	2318	1484	1734	1338	1911	1222
Ctsc|NM_009982.4|49263	CCTGTAGAGCTGGAAGACTTACCGGGCTATGGAAGAGATCTAGTTAGTTAATATTCATAGCTAACTGGATCTCTTCCATAGCTTTTTTGAATTCGCACCAGCACGCTACGCAGTTGGTGTGTCAACTGTGTTCGGTGTCTTCTGACCA	2738	1753	2679	2067	3029	1936
Capn1|NM_007600.3|49264	CCTGTAGAGCTGGAAGACTTACCGGCGGATGTGGGTCTTGCTTAATGTTAATATTCATAGCATTAGGCAAGACTCACATCCGTTTTTTGAATTCGCACCAGCACGCTACGCAACTGGTGTGTCATGGTGTTTCGGTGTCTTCTGACCA	3535	2263	4791	3697	5147	3290
Capn1|NM_007600.3|49265	CCTGTAGAGCTGGAAGACTTACCGGGCCGTGGGCTTTGATAACTTTGTTAATATTCATAGCAAAGTTGTCAAAGTCCACGGCTTTTTTGAATTCGCACCAGCACGCTACGCATGTGGTGTGTCATGGTCATTCGGTGTCTTCTGACCA	3082	1973	2689	2075	3259	2083
Capn1|NM_007600.3|49266	CCTGTAGAGCTGGAAGACTTACCGGGCTCCATTAATATCTCTGATAGTTAATATTCATAGCTATCGGAGATATTAATGGAGCTTTTTTGAATTCGCACCAGCACGCTACGCACATGGTGTGTCATGGTACTTCGGTGTCTTCTGACCA	2856	1829	1996	1540	2339	1495
Capn1|NM_007600.3|49267	CCTGTAGAGCTGGAAGACTTACCGGCCGGAATTGGAATACCATATTGTTAATATTCATAGCAATGTGGTATTCCAATTCCGGTTTTTTGAATTCGCACCAGCACGCTACGCAGTTGGTGTGTCATGGTTGTTCGGTGTCTTCTGACCA	3053	1955	3357	2591	3831	2449
Capn2|NM_009794.3|49268	CCTGTAGAGCTGGAAGACTTACCGGGCGGTCAGATACCTTTATTAAGTTAATATTCATAGCTTAATGAAGGTATCTGACCGCTTTTTTGAATTCGCACCAGCACGCTACGCATGTGGTGTGTCATGCAGTTTCGGTGTCTTCTGACCA	3656	2341	3602	2780	4587	2932
Capn2|NM_009794.3|49269	CCTGTAGAGCTGGAAGACTTACCGGCCGTCTGGAAATGCTATTTAAGTTAATATTCATAGCTTGAATAGCGTTTCCAGACGGTTTTTTGAATTCGCACCAGCACGCTACGCAGTTGGTGTGTCATGCACATTCGGTGTCTTCTGACCA	2774	1776	2508	1935	2952	1887
Capn2|NM_009794.3|49270	CCTGTAGAGCTGGAAGACTTACCGGGCCAAGATTAATGGGTGTTATGTTAATATTCATAGCATAGCACCCATTGATCTTGGCTTTTTTGAATTCGCACCAGCACGCTACGCAACTGGTGTGTCATGCAACTTCGGTGTCTTCTGACCA	1407	901	844	651	1138	727
Capn2|NM_009794.3|49271	CCTGTAGAGCTGGAAGACTTACCGGCGACGAGCTAATTATCGATTTGTTAATATTCATAGCAAGTCGATGATTAGCTCGTCGTTTTTTGAATTCGCACCAGCACGCTACGCACATGGTGTGTCATGCATGTTCGGTGTCTTCTGACCA	4644	2973	4846	3740	5918	3783
Capn2|NM_009794.3|49272	CCTGTAGAGCTGGAAGACTTACCGGCCCTTACTTTGAATGAGGAAAGTTAATATTCATAGCTTTCCTCATTCAAGGTGAGGGTTTTTTGAATTCGCACCAGCACGCTACGCAGTTGGTGTGTCATGACGTTTCGGTGTCTTCTGACCA	5123	3280	5684	4386	7127	4556
Capn3|NM_007601.3|49273	CCTGTAGAGCTGGAAGACTTACCGGGCATGATAGCTCTTATGGATAGTTAATATTCATAGCTATCCATGAGAGCTATCATGCTTTTTTGAATTCGCACCAGCACGCTACGCACATGGTGTGTCATGACCATTCGGTGTCTTCTGACCA	3303	2115	2580	1991	3231	2065
Capn3|NM_007601.3|49274	CCTGTAGAGCTGGAAGACTTACCGGCCAAAGAGATGCATGGGAATGGTTAATATTCATAGCTATTCCCGTGCATCTCTTTGGTTTTTTGAATTCGCACCAGCACGCTACGCATGTGGTGTGTCATGACACTTCGGTGTCTTCTGACCA	2021	1294	1521	1174	1926	1231
Capn9|NM_023709.4|49275	CCTGTAGAGCTGGAAGACTTACCGGCCGAAGCAAGATGTTCATTAAGTTAATATTCATAGCTTGATGAACGTCTTGCTTCGGTTTTTTGAATTCGCACCAGCACGCTACGCAACTGGTGTGTCATGACTGTTCGGTGTCTTCTGACCA	2834	1815	2807	2166	3570	2282
Capn9|NM_023709.4|49276	CCTGTAGAGCTGGAAGACTTACCGGGCCAAGTTTAATGGGAGTTATGTTAATATTCATAGCATAACTCCCGTTAAGCTTGGCTTTTTTGAATTCGCACCAGCACGCTACGCACATGGTGTGTCATGTGGTTTCGGTGTCTTCTGACCA	3414	2186	3073	2371	3708	2370
Capn9|NM_023709.4|49277	CCTGTAGAGCTGGAAGACTTACCGGCCATCTCAACATAAATGAGTTGTTAATATTCATAGCAACTCGTTTATGTTGAGATGGTTTTTTGAATTCGCACCAGCACGCTACGCAACTGGTGTGTCATGTGCATTCGGTGTCTTCTGACCA	3700	2369	2892	2232	3387	2165
Capn9|NM_023709.4|49278	CCTGTAGAGCTGGAAGACTTACCGGCGAACATCTCTTGGTCTTATTGTTAATATTCATAGCAATGAGACCAAGAGATGTTCGTTTTTTGAATTCGCACCAGCACGCTACGCAGTTGGTGTGTCATGTGACTTCGGTGTCTTCTGACCA	3087	1977	2152	1661	2524	1614
Capn9|NM_023709.4|49279	CCTGTAGAGCTGGAAGACTTACCGGCCTGAGAATCTTCTTTGAGAAGTTAATATTCATAGCTTCTCAGAGAAGATTCTCAGGTTTTTTGAATTCGCACCAGCACGCTACGCATGTGGTGTGTCATGTGTGTTCGGTGTCTTCTGACCA	3934	2519	4218	3255	4758	3042
Capn8|NM_130890.2|49280	CCTGTAGAGCTGGAAGACTTACCGGGCCAAGCTTAATGGTTTGTATGTTAATATTCATAGCATACGAACCATTGAGCTTGGCTTTTTTGAATTCGCACCAGCACGCTACGCATGTGGTGTGTACGTGTGTTTCGGTGTCTTCTGACCA	2475	1585	3350	2585	3783	2418
Capn8|NM_130890.2|49281	CCTGTAGAGCTGGAAGACTTACCGGGCAGAAACTCAAGGCATTATAGTTAATATTCATAGCTATGATGCCTTGAGTTTCTGCTTTTTTGAATTCGCACCAGCACGCTACGCAGTTGGTGTGTACGTGTCATTCGGTGTCTTCTGACCA	2943	1884	2142	1653	2365	1512
Capn7|NM_009796.2|49282	CCTGTAGAGCTGGAAGACTTACCGGCCAGACGTTTAGTAAGGATAAGTTAATATTCATAGCTTATCCTTACTGAACGTCTGGTTTTTTGAATTCGCACCAGCACGCTACGCAACTGGTGTGTACGTGTACTTCGGTGTCTTCTGACCA	2892	1852	1859	1435	1995	1275
Capn7|NM_009796.2|49283	CCTGTAGAGCTGGAAGACTTACCGGCCTCCATATATTGATGGGATTGTTAATATTCATAGCAATCCCATCAATGTATGGAGGTTTTTTGAATTCGCACCAGCACGCTACGCACATGGTGTGTACGTGTTGTTCGGTGTCTTCTGACCA	2940	1882	3099	2391	3733	2386
Capn7|NM_009796.2|49284	CCTGTAGAGCTGGAAGACTTACCGGCCCATCTACCAATTCTATATAGTTAATATTCATAGCTATATGGAATTGGTAGATGGGTTTTTTGAATTCGCACCAGCACGCTACGCAGTTGGTGTGTACGTCAGTTTCGGTGTCTTCTGACCA	4252	2722	4653	3591	5667	3623
Capn5|NM_007602.3|49285	CCTGTAGAGCTGGAAGACTTACCGGCCGGTACTTTACTGATATCATGTTAATATTCATAGCATGATGTCAGTAAAGTACCGGTTTTTTGAATTCGCACCAGCACGCTACGCACATGGTGTGTACGTCACATTCGGTGTCTTCTGACCA	3239	2074	2802	2162	3574	2285
Capn5|NM_007602.3|49286	CCTGTAGAGCTGGAAGACTTACCGGGCTCATTTACTGCCATTTCAAGTTAATATTCATAGCTTGGAATGGCAGTAAATGAGCTTTTTTGAATTCGCACCAGCACGCTACGCATGTGGTGTGTACGTCAACTTCGGTGTCTTCTGACCA	1628	1042	1251	965	1186	758
Capn5|NM_007602.3|49287	CCTGTAGAGCTGGAAGACTTACCGGGCTAAGAGGAATCAGTTCTTTGTTAATATTCATAGCAAAGAGCTGATTCCTCTTAGCTTTTTTGAATTCGCACCAGCACGCTACGCAACTGGTGTGTACGTCATGTTCGGTGTCTTCTGACCA	2492	1596	2627	2027	4720	3017
Capn5|NM_007602.3|49288	CCTGTAGAGCTGGAAGACTTACCGGCCGAGTCTTGAAGGATGAGTTGTTAATATTCATAGCAATTCATCCTTCAGGACTCGGTTTTTTGAATTCGCACCAGCACGCTACGCACATGGTGTGTACGTACGTTTCGGTGTCTTCTGACCA	3003	1923	3223	2487	3576	2286
Capn5|NM_007602.3|49289	CCTGTAGAGCTGGAAGACTTACCGGGCCAGCTCCATTTACATTAATGTTAATATTCATAGCATTGATGTAGATGGAGCTGGCTTTTTTGAATTCGCACCAGCACGCTACGCAACTGGTGTGTACGTACCATTCGGTGTCTTCTGACCA	2751	1761	2556	1972	2991	1912
Capn12|NM_001110807.1|49290	CCTGTAGAGCTGGAAGACTTACCGGCTCAGAACAAAGGAATGAGTTGTTAATATTCATAGCAACTCGTTCCTTTGTTCTGAGTTTTTTGAATTCGCACCAGCACGCTACGCAGTTGGTGTGTACGTACACTTCGGTGTCTTCTGACCA	3229	2067	2287	1765	2972	1900
Capn12|NM_001110807.1|49291	CCTGTAGAGCTGGAAGACTTACCGGCTACCTTCTTATAGGTTTGAAGTTAATATTCATAGCTTCAAACCTATGAGAAGGTAGTTTTTTGAATTCGCACCAGCACGCTACGCATGTGGTGTGTACGTACTGTTCGGTGTCTTCTGACCA	4109	2631	4076	3145	5631	3600
Capn12|NM_001110807.1|49292	CCTGTAGAGCTGGAAGACTTACCGGGAGGTCCTCTATTTGAGATAAGTTAATATTCATAGCTTGTCTCAAGTAGAGGACCTCTTTTTTGAATTCGCACCAGCACGCTACGCAACTGGTGTGTACGTTGGTTTCGGTGTCTTCTGACCA	2862	1833	3190	2462	3537	2261
Capn10|NM_011796.2|49293	CCTGTAGAGCTGGAAGACTTACCGGCGGTAACTATAGCAACTAGAAGTTAATATTCATAGCTTCTGGTTGCTATGGTTACCGTTTTTTGAATTCGCACCAGCACGCTACGCATGTGGTGTGTACGTTGCATTCGGTGTCTTCTGACCA	3573	2288	2804	2164	3539	2262
Capn10|NM_011796.2|49294	CCTGTAGAGCTGGAAGACTTACCGGCCATAGATGATTGTCTGCTTTGTTAATATTCATAGCAAGGCAGACGATCATCTATGGTTTTTTGAATTCGCACCAGCACGCTACGCACATGGTGTGTACGTTGACTTCGGTGTCTTCTGACCA	1783	1142	1358	1048	1669	1067
Capn10|NM_011796.2|49295	CCTGTAGAGCTGGAAGACTTACCGGCCCATTGGTTTCTATGTCTTTGTTAATATTCATAGCAAAGACATGGAAACCAATGGGTTTTTTGAATTCGCACCAGCACGCTACGCAGTTGGTGTGTACGTTGTGTTCGGTGTCTTCTGACCA	3832	2454	4485	3461	5626	3597
Capn10|NM_011796.2|49296	CCTGTAGAGCTGGAAGACTTACCGGGCACATTTGGAAGGTAGAGAGGTTAATATTCATAGCTTCTCTACCTTCCAGATGTGCTTTTTTGAATTCGCACCAGCACGCTACGCAACTGGTGTGTACCAGTGTTTCGGTGTCTTCTGACCA	4749	3041	5671	4376	6854	4382
Capn10|NM_011796.2|49297	CCTGTAGAGCTGGAAGACTTACCGGCCTTAGTGGATTTCATTGGAAGTTAATATTCATAGCTTCCAGTGAGATCCACTAAGGTTTTTTGAATTCGCACCAGCACGCTACGCATGTGGTGTGTACCAGTCATTCGGTGTCTTCTGACCA	5164	3306	5020	3874	6386	4082
Capn6|NM_007603.3|49298	CCTGTAGAGCTGGAAGACTTACCGGCCAGCTCCTAATTGACATTATGTTAATATTCATAGCATAGTGTCAGTTAGGAGCTGGTTTTTTGAATTCGCACCAGCACGCTACGCACATGGTGTGTACCAGTACTTCGGTGTCTTCTGACCA	1904	1219	1154	891	1334	853
Capn6|NM_007603.3|49299	CCTGTAGAGCTGGAAGACTTACCGGCCGGAGAATGATTCTTTGTTTGTTAATATTCATAGCAAACAGAGAATCATTCTCCGGTTTTTTGAATTCGCACCAGCACGCTACGCAGTTGGTGTGTACCAGTTGTTCGGTGTCTTCTGACCA	4392	2812	5687	4389	6711	4290
Capn6|NM_007603.3|49300	CCTGTAGAGCTGGAAGACTTACCGGGCCAGAGAGATACGTTGGAATGTTAATATTCATAGCATTCCAGCGTATTTCTCTGGCTTTTTTGAATTCGCACCAGCACGCTACGCATGTGGTGTGTACCACAGTTTCGGTGTCTTCTGACCA	2600	1665	2380	1837	3116	1992
Capn6|NM_007603.3|49301	CCTGTAGAGCTGGAAGACTTACCGGCCGTGATCTGAAATCTTTGTAGTTAATATTCATAGCTACAGAGATTTCAGATCACGGTTTTTTGAATTCGCACCAGCACGCTACGCAGTTGGTGTGTACCACACATTCGGTGTCTTCTGACCA	2660	1703	2374	1832	3239	2071
Uchl3|NM_016723.2|49302	CCTGTAGAGCTGGAAGACTTACCGGCCTGAACTTCTTAGTATGGTAGTTAATATTCATAGCTACCATGCTAAGAAGTTCAGGTTTTTTGAATTCGCACCAGCACGCTACGCAACTGGTGTGTACCACAACTTCGGTGTCTTCTGACCA	2098	1343	1739	1342	1979	1265
Uchl3|NM_016723.2|49303	CCTGTAGAGCTGGAAGACTTACCGGCCTGTGGAATGATTGGATTAAGTTAATATTCATAGCTTAGTCCAATCGTTCCACAGGTTTTTTGAATTCGCACCAGCACGCTACGCACATGGTGTGTACCACATGTTCGGTGTCTTCTGACCA	2949	1888	2349	1813	2475	1582
Uchl3|NM_016723.2|49304	CCTGTAGAGCTGGAAGACTTACCGGGCATGGTACTAAGACTAGTATGTTAATATTCATAGCATACTGGTCTTGGTACCATGCTTTTTTGAATTCGCACCAGCACGCTACGCAGTTGGTGTGTACCAACGTTTCGGTGTCTTCTGACCA	4075	2609	3287	2537	3666	2344
Bap1|NM_027088.2|49305	CCTGTAGAGCTGGAAGACTTACCGGCCCTCAGTATTACTATGTCTTGTTAATATTCATAGCAAGACATGGTAATACTGAGGGTTTTTTGAATTCGCACCAGCACGCTACGCACATGGTGTGTACCAACCATTCGGTGTCTTCTGACCA	3129	2003	2365	1825	2450	1566
Bap1|NM_027088.2|49306	CCTGTAGAGCTGGAAGACTTACCGGGCCCACAAATTACAACCTATAGTTAATATTCATAGCTATGGGTTGTAGTTTGTGGGCTTTTTTGAATTCGCACCAGCACGCTACGCATGTGGTGTGTACCAACACTTCGGTGTCTTCTGACCA	2166	1387	1814	1400	2075	1326
Bap1|NM_027088.2|49307	CCTGTAGAGCTGGAAGACTTACCGGCCCACAACTATGATGAGTTTAGTTAATATTCATAGCTAAACTCGTCATAGTTGTGGGTTTTTTGAATTCGCACCAGCACGCTACGCAACTGGTGTGTACCAACTGTTCGGTGTCTTCTGACCA	4311	2760	4187	3231	4263	2725
Bap1|NM_027088.2|49308	CCTGTAGAGCTGGAAGACTTACCGGCGTCTGTGATTGGTGATGGTAGTTAATATTCATAGCTATCATCATCAATCACAGACGTTTTTTGAATTCGCACCAGCACGCTACGCACATGGTGTGTACCATGGTTTCGGTGTCTTCTGACCA	3272	2095	3011	2324	2995	1915
Bap1|NM_027088.2|49309	CCTGTAGAGCTGGAAGACTTACCGGGCACTGTTAAAGTGTGTAGAAGTTAATATTCATAGCTTCTACACACTTTAGCAGTGCTTTTTTGAATTCGCACCAGCACGCTACGCAACTGGTGTGTACCATGCATTCGGTGTCTTCTGACCA	4340	2779	3540	2732	3968	2537
Uchl5|NM_019562.2|49310	CCTGTAGAGCTGGAAGACTTACCGGGCAATCAAGATGATTGGATTAGTTAATATTCATAGCTAATCCAGTCATCTTGATTGCTTTTTTGAATTCGCACCAGCACGCTACGCAGTTGGTGTGTACCATGACTTCGGTGTCTTCTGACCA	1821	1166	1395	1076	1362	871
Uchl5|NM_019562.2|49311	CCTGTAGAGCTGGAAGACTTACCGGGTACGCATCAAGATGTGTATTGTTAATATTCATAGCAATGCACATCTTGATGCGTACTTTTTTGAATTCGCACCAGCACGCTACGCATGTGGTGTGTACCATGTGTTCGGTGTCTTCTGACCA	3069	1965	3157	2436	4095	2618
Uchl5|NM_019562.2|49312	CCTGTAGAGCTGGAAGACTTACCGGCCATGGATACAGATTAAGGTAGTTAATATTCATAGCTACCTTGATCTGTATCCATGGTTTTTTGAATTCGCACCAGCACGCTACGCACATGGTGTGTACACGTGTTTCGGTGTCTTCTGACCA	1107	709	787	607	1474	942
Uchl5|NM_019562.2|49313	CCTGTAGAGCTGGAAGACTTACCGGAGCCAGTTTATGGGTTAATTTGTTAATATTCATAGCAAATTAACCCATGAACTGGCTTTTTTTGAATTCGCACCAGCACGCTACGCAACTGGTGTGTACACGTCATTCGGTGTCTTCTGACCA	4643	2973	4426	3415	5015	3206
Uchl4|NM_033607.1|49314	CCTGTAGAGCTGGAAGACTTACCGGCGATTGGAACGATTGGATTAAGTTAATATTCATAGCTTAGTCCAATCGTTCCAATCGTTTTTTGAATTCGCACCAGCACGCTACGCAGTTGGTGTGTACACGTACTTCGGTGTCTTCTGACCA	2219	1421	1284	991	1399	894
Uchl4|NM_033607.1|49315	CCTGTAGAGCTGGAAGACTTACCGGGCATCATACTAAGACTAGTGTGTTAATATTCATAGCACACTGGTCTTGGTATGATGCTTTTTTGAATTCGCACCAGCACGCTACGCATGTGGTGTGTACACGTTGTTCGGTGTCTTCTGACCA	2100	1345	2091	1614	2421	1548
Uchl4|NM_033607.1|49316	CCTGTAGAGCTGGAAGACTTACCGGCTGTGGAATGATTGGAATGATGTTAATATTCATAGCATCGTTCCAATCGTTCCACAGTTTTTTGAATTCGCACCAGCACGCTACGCAACTGGTGTGTACACCAGTTTCGGTGTCTTCTGACCA	2810	1799	2435	1879	3906	2497
Uchl4|NM_033607.1|49317	CCTGTAGAGCTGGAAGACTTACCGGCCAACCAGTTTCTCAAGTAATGTTAATATTCATAGCATTGCTTGAGAAACTGGTTGGTTTTTTGAATTCGCACCAGCACGCTACGCATGTGGTGTGTACACCACATTCGGTGTCTTCTGACCA	2168	1388	1901	1467	2699	1725
Uchl4|NM_033607.1|49318	CCTGTAGAGCTGGAAGACTTACCGGCCTGGAGAATTATGACGTTATGTTAATATTCATAGCATAGCGTCATAGTTCTCCAGGTTTTTTGAATTCGCACCAGCACGCTACGCACATGGTGTGTACACCAACTTCGGTGTCTTCTGACCA	3590	2299	2242	1730	2503	1600
Usp5|NM_013700.1|49319	CCTGTAGAGCTGGAAGACTTACCGGCCCTTAAGTGTTTGTTCCTTTGTTAATATTCATAGCAAGGGAGCAAACACTTAAGGGTTTTTTGAATTCGCACCAGCACGCTACGCAGTTGGTGTGTACACCATGTTCGGTGTCTTCTGACCA	4222	2703	4047	3123	5137	3284
Usp5|NM_013700.1|49320	CCTGTAGAGCTGGAAGACTTACCGGCCCTTAATAAAGAGGAGCTTTGTTAATATTCATAGCAAAGCTCCTCTTTGTTAAGGGTTTTTTGAATTCGCACCAGCACGCTACGCATGTGGTGTGTACACACGTTTCGGTGTCTTCTGACCA	3091	1979	3255	2512	3972	2539
Usp5|NM_013700.1|49321	CCTGTAGAGCTGGAAGACTTACCGGCGAATGTTTAAGGCCCTTATTGTTAATATTCATAGCAATGAGGGCCTTGAACATTCGTTTTTTGAATTCGCACCAGCACGCTACGCAGTTGGTGTGTACACACCATTCGGTGTCTTCTGACCA	2388	1529	1200	926	1466	937
Usp5|NM_013700.1|49322	CCTGTAGAGCTGGAAGACTTACCGGCCTGGGCTATATCTATTTCTAGTTAATATTCATAGCTAGAAGTAGATGTAGCCCAGGTTTTTTGAATTCGCACCAGCACGCTACGCAACTGGTGTGTACACACACTTCGGTGTCTTCTGACCA	1885	1207	1459	1126	1833	1172
Usp5|NM_013700.1|49323	CCTGTAGAGCTGGAAGACTTACCGGCGAGGATGTGAAGATTGTTATGTTAATATTCATAGCATGACAATCTTCACATCCTCGTTTTTTGAATTCGCACCAGCACGCTACGCACATGGTGTGTACACACTGTTCGGTGTCTTCTGACCA	4349	2785	2380	1837	2760	1764
Usp4|NM_011678.2|49324	CCTGTAGAGCTGGAAGACTTACCGGCCCGGTTATGAAATGGAGTTGGTTAATATTCATAGCTAACTTCATTTCATAACCGGGTTTTTTGAATTCGCACCAGCACGCTACGCAGTTGGTGTGTACACTGGTTTCGGTGTCTTCTGACCA	3777	2418	4506	3477	5428	3470
Usp4|NM_011678.2|49325	CCTGTAGAGCTGGAAGACTTACCGGCCGCGTAAAGAGGAAGCTTTAGTTAATATTCATAGCTAAGGCTTCTTCTTTACGCGGTTTTTTGAATTCGCACCAGCACGCTACGCACATGGTGTGTACACTGCATTCGGTGTCTTCTGACCA	2917	1868	2456	1895	2908	1859
Usp4|NM_011678.2|49326	CCTGTAGAGCTGGAAGACTTACCGGGCCTGGAATAAATTGTTGAATGTTAATATTCATAGCATTCAGCAATTTATTCCAGGCTTTTTTGAATTCGCACCAGCACGCTACGCATGTGGTGTGTACACTGACTTCGGTGTCTTCTGACCA	1796	1150	1393	1075	1590	1016
Usp8|NM_001252580.1|49327	CCTGTAGAGCTGGAAGACTTACCGGCCTCACATCTAATGCTTATAAGTTAATATTCATAGCTTGTAAGCATTAGATGTGAGGTTTTTTGAATTCGCACCAGCACGCTACGCAACTGGTGTGTACACTGTGTTCGGTGTCTTCTGACCA	2428	1555	2958	2283	3473	2220
Usp8|NM_001252580.1|49328	CCTGTAGAGCTGGAAGACTTACCGGCGCAGTTTACAACCAATGTTAGTTAATATTCATAGCTAGCATTGGTTGTAAACTGCGTTTTTTGAATTCGCACCAGCACGCTACGCAGTTGGTGTGTACTGGTGTTTCGGTGTCTTCTGACCA	3414	2186	4986	3848	6550	4187
Usp8|NM_001252580.1|49329	CCTGTAGAGCTGGAAGACTTACCGGCCAAAGGATTAATGGTGAGAAGTTAATATTCATAGCTTCTCGCCGTTAATCCTTTGGTTTTTTGAATTCGCACCAGCACGCTACGCACATGGTGTGTACTGGTCATTCGGTGTCTTCTGACCA	5544	3550	4633	3575	5914	3781
Usp8|NM_001252580.1|49330	CCTGTAGAGCTGGAAGACTTACCGGGCTGTAAACATCTGTGGATTTGTTAATATTCATAGCAAATCCACGGATGTTTGCAGCTTTTTTGAATTCGCACCAGCACGCTACGCATGTGGTGTGTACTGGTACTTCGGTGTCTTCTGACCA	1781	1140	1051	811	1181	755
Usp8|NM_001252580.1|49331	CCTGTAGAGCTGGAAGACTTACCGGCGGAACCTCAATCTTGTATTTGTTAATATTCATAGCAAATACAGGATTGAGGTTCCGTTTTTTGAATTCGCACCAGCACGCTACGCAACTGGTGTGTACTGGTTGTTCGGTGTCTTCTGACCA	4004	2564	3697	2853	5480	3503
Usp2|NM_016808.2|49332	CCTGTAGAGCTGGAAGACTTACCGGCCACGCTTTATGGGTTATAATGTTAATATTCATAGCATTATAGCCCATGAAGCGTGGTTTTTTGAATTCGCACCAGCACGCTACGCACATGGTGTGTACTGCAGTTTCGGTGTCTTCTGACCA	2860	1831	2752	2124	3415	2183
Usp2|NM_016808.2|49333	CCTGTAGAGCTGGAAGACTTACCGGCCTGAGGTGATGTTAATGGGTGTTAATATTCATAGCATCCATTAACGTCACCTCAGGTTTTTTGAATTCGCACCAGCACGCTACGCAACTGGTGTGTACTGCACATTCGGTGTCTTCTGACCA	4415	2827	4001	3087	4805	3072
Usp2|NM_016808.2|49334	CCTGTAGAGCTGGAAGACTTACCGGCGATTCTCAGAATCTAGGATAGTTAATATTCATAGCTATCCTGGATTCTGAGAATCGTTTTTTGAATTCGCACCAGCACGCTACGCAGTTGGTGTGTACTGCAACTTCGGTGTCTTCTGACCA	2021	1294	1301	1004	1636	1046
Usp14|NM_021522.4|49335	CCTGTAGAGCTGGAAGACTTACCGGCCTTAGAAATTCTTGGTTGAAGTTAATATTCATAGCTTCAGCCAAGAATTTCTAAGGTTTTTTGAATTCGCACCAGCACGCTACGCATGTGGTGTGTACTGCATGTTCGGTGTCTTCTGACCA	3119	1997	3506	2706	4299	2748
Usp14|NM_021522.4|49336	CCTGTAGAGCTGGAAGACTTACCGGCCTCTGAAAGAGATTAAGTATGTTAATATTCATAGCATACTTAATCTCTTTCGGAGGTTTTTTGAATTCGCACCAGCACGCTACGCAACTGGTGTGTACTGACGTTTCGGTGTCTTCTGACCA	4181	2677	4546	3508	5078	3246
Usp14|NM_021522.4|49337	CCTGTAGAGCTGGAAGACTTACCGGGCAGTTCTTAGAGATTTGTTTGTTAATATTCATAGCAAACAAATCTCTAAGAGCTGCTTTTTTGAATTCGCACCAGCACGCTACGCATGTGGTGTGTACTGACCATTCGGTGTCTTCTGACCA	2772	1775	2525	1948	3387	2165
Usp14|NM_021522.4|49338	CCTGTAGAGCTGGAAGACTTACCGGGAGAAGTTTGAGGGTGTAGGAGTTAATATTCATAGCTTCTACACCTTCAAACTTCTCTTTTTTGAATTCGCACCAGCACGCTACGCACATGGTGTGTACTGACACTTCGGTGTCTTCTGACCA	2578	1651	1930	1489	2249	1438
Usp9x|NM_009481.2|49339	CCTGTAGAGCTGGAAGACTTACCGGCGGCTTAGCTTTCTTGGGTTTGTTAATATTCATAGCAAACCTAAGAAAGTTAAGCCGTTTTTTGAATTCGCACCAGCACGCTACGCAGTTGGTGTGTACTGACTGTTCGGTGTCTTCTGACCA	4305	2756	8346	6440	15226	9734
Usp9x|NM_009481.2|49340	CCTGTAGAGCTGGAAGACTTACCGGGCCCAAATGAAGAAGTGATAAGTTAATATTCATAGCTTGTCACTTCTTCATTTGGGCTTTTTTGAATTCGCACCAGCACGCTACGCATGTGGTGTGTACTGTGGTTTCGGTGTCTTCTGACCA	4412	2825	6117	4720	7552	4828
Usp9x|NM_009481.2|49341	CCTGTAGAGCTGGAAGACTTACCGGGCCGAGTTATTGATCTCTTTAGTTAATATTCATAGCTAAGGAGATCAATAGCTCGGCTTTTTTGAATTCGCACCAGCACGCTACGCAGTTGGTGTGTACTGTGCATTCGGTGTCTTCTGACCA	3822	2447	3134	2418	4055	2592
Usp9x|NM_009481.2|49342	CCTGTAGAGCTGGAAGACTTACCGGCCTCAACAAGTTTGGTACTTTGTTAATATTCATAGCAAAGTGCCAAACTTGTTGAGGTTTTTTGAATTCGCACCAGCACGCTACGCAACTGGTGTGTACTGTGACTTCGGTGTCTTCTGACCA	2816	1803	2515	1941	3439	2198
Usp10|NM_009462.1|49343	CCTGTAGAGCTGGAAGACTTACCGGGCAGAGTTATTGGAGATTGTAGTTAATATTCATAGCTACAGTCTCCAATAACTCTGCTTTTTTGAATTCGCACCAGCACGCTACGCACATGGTGTGTACTGTGTGTTCGGTGTCTTCTGACCA	2252	1442	2197	1695	2223	1421
Usp10|NM_009462.1|49344	CCTGTAGAGCTGGAAGACTTACCGGCCTTGGTTGTACGATTTCTAAGTTAATATTCATAGCTTAGAAGTCGTACAACCAAGGTTTTTTGAATTCGCACCAGCACGCTACGCAGTTGGTGTGTTGGTGTGTTTCGGTGTCTTCTGACCA	4963	3178	5712	4408	6531	4175
Usp10|NM_009462.1|49345	CCTGTAGAGCTGGAAGACTTACCGGCCCATGGTAGATGGCTTTGTTGTTAATATTCATAGCAACAAAGCTATCTATCATGGGTTTTTTGAATTCGCACCAGCACGCTACGCACATGGTGTGTTGGTGTCATTCGGTGTCTTCTGACCA	4609	2951	3762	2903	4364	2790
Usp10|NM_009462.1|49346	CCTGTAGAGCTGGAAGACTTACCGGGCACAGCTTACCTCTTATATTGTTAATATTCATAGCAATATAGGAGGTAGGCTGTGCTTTTTTGAATTCGCACCAGCACGCTACGCATGTGGTGTGTTGGTGTACTTCGGTGTCTTCTGACCA	1864	1193	1248	963	1617	1034
Usp1|NM_146144.3|49347	CCTGTAGAGCTGGAAGACTTACCGGCAGTGACTAAACAGGTGTTAAGTTAATATTCATAGCTTAACGCCTGTTTGGTCACTGTTTTTTGAATTCGCACCAGCACGCTACGCAACTGGTGTGTTGGTGTTGTTCGGTGTCTTCTGACCA	3233	2070	4339	3348	5872	3754
Usp1|NM_146144.3|49348	CCTGTAGAGCTGGAAGACTTACCGGAGAGCCTTAGACTTTATTGATGTTAATATTCATAGCATCAGTAAAGTCTAAGGCTCTTTTTTTGAATTCGCACCAGCACGCTACGCACATGGTGTGTTGGTCAGTTTCGGTGTCTTCTGACCA	4567	2924	4519	3487	5679	3630
Usp1|NM_146144.3|49349	CCTGTAGAGCTGGAAGACTTACCGGCCTCTTAAACTGTCATTAGAAGTTAATATTCATAGCTTCTAGTGACAGTTTAAGAGGTTTTTTGAATTCGCACCAGCACGCTACGCAACTGGTGTGTTGGTCACATTCGGTGTCTTCTGACCA	2422	1551	2275	1756	2856	1826
Usp12|NM_011669.3|49350	CCTGTAGAGCTGGAAGACTTACCGGCGAGCTGTTTGACAATTACATGTTAATATTCATAGCATGTAGTTGTCAAACAGCTCGTTTTTTGAATTCGCACCAGCACGCTACGCAGTTGGTGTGTTGGTCAACTTCGGTGTCTTCTGACCA	2392	1532	1407	1086	1516	969
Usp12|NM_011669.3|49351	CCTGTAGAGCTGGAAGACTTACCGGCTACGGATTGACATCTGATATGTTAATATTCATAGCATGTCAGATGTCAATCCGTAGTTTTTTGAATTCGCACCAGCACGCTACGCATGTGGTGTGTTGGTCATGTTCGGTGTCTTCTGACCA	4813	3082	4743	3660	5487	3508
Usp19|NM_027804.4|49352	CCTGTAGAGCTGGAAGACTTACCGGCGGCATAAGATGAGAAATGATGTTAATATTCATAGCATCATTTCTCATCTTGTGCCGTTTTTTGAATTCGCACCAGCACGCTACGCAACTGGTGTGTTGGTACGTTTCGGTGTCTTCTGACCA	3923	2512	4348	3355	5019	3208
Usp19|NM_027804.4|49353	CCTGTAGAGCTGGAAGACTTACCGGCGGTGACAATAGTAGATGAAAGTTAATATTCATAGCTTTCGTCTACTGTTGTCACCGTTTTTTGAATTCGCACCAGCACGCTACGCATGTGGTGTGTTGGTACCATTCGGTGTCTTCTGACCA	2911	1864	2478	1912	2702	1727
Usp19|NM_027804.4|49354	CCTGTAGAGCTGGAAGACTTACCGGCGATCCTTTGAAGTTGAGATTGTTAATATTCATAGCAATCTCAGCTTCAAAGGATCGTTTTTTGAATTCGCACCAGCACGCTACGCACATGGTGTGTTGGTACACTTCGGTGTCTTCTGACCA	2388	1529	1383	1067	1502	960
Usp19|NM_027804.4|49355	CCTGTAGAGCTGGAAGACTTACCGGCCTCGAAAGGAATCAACTAAAGTTAATATTCATAGCTTTGGTTGGTTCCTTTCGAGGTTTTTTGAATTCGCACCAGCACGCTACGCAGTTGGTGTGTTGGTACTGTTCGGTGTCTTCTGACCA	3226	2066	2876	2219	3725	2381
Usp3|NM_144937.3|49356	CCTGTAGAGCTGGAAGACTTACCGGGCAAGTAACAAATGCTGTATAGTTAATATTCATAGCTATGCAGCATTTGTTACTTGCTTTTTTGAATTCGCACCAGCACGCTACGCATGTGGTGTGTTGGTTGGTTTCGGTGTCTTCTGACCA	2219	1421	2853	2202	4705	3008
Usp3|NM_144937.3|49357	CCTGTAGAGCTGGAAGACTTACCGGCAGAGTTGTATATGTGTCATAGTTAATATTCATAGCTATGGCACATATACAACTCTGTTTTTTGAATTCGCACCAGCACGCTACGCAGTTGGTGTGTTGGTTGCATTCGGTGTCTTCTGACCA	4368	2797	3302	2548	4325	2765
Usp3|NM_144937.3|49358	CCTGTAGAGCTGGAAGACTTACCGGCTGGATATGAAGTGCTACTTAGTTAATATTCATAGCTAGGTAGCACTTCATGTCCAGTTTTTTGAATTCGCACCAGCACGCTACGCAACTGGTGTGTTGGTTGACTTCGGTGTCTTCTGACCA	2366	1515	2005	1547	2295	1467
Usp3|NM_144937.3|49359	CCTGTAGAGCTGGAAGACTTACCGGCCTTACTCAACTATAAGAGATGTTAATATTCATAGCATCTCTTATGGTTGAGTAAGGTTTTTTGAATTCGCACCAGCACGCTACGCACATGGTGTGTTGGTTGTGTTCGGTGTCTTCTGACCA	3578	2291	4088	3155	4899	3132
Usp18|NM_011909.2|49360	CCTGTAGAGCTGGAAGACTTACCGGGCTGCATTTCAATGAGAATAAGTTAATATTCATAGCTTATTCTCGTTGAAATGCAGCTTTTTTGAATTCGCACCAGCACGCTACGCATGTGGTGTGTTGCAGTGTTTCGGTGTCTTCTGACCA	3226	2066	4200	3241	5048	3227
Usp18|NM_011909.2|49361	CCTGTAGAGCTGGAAGACTTACCGGCCGTTGTTTGTTCAGCATGATGTTAATATTCATAGCATCGTGCTGGACAAACAACGGTTTTTTGAATTCGCACCAGCACGCTACGCAGTTGGTGTGTTGCAGTCATTCGGTGTCTTCTGACCA	3905	2500	3551	2740	4575	2925
Usp18|NM_011909.2|49362	CCTGTAGAGCTGGAAGACTTACCGGGATGGCTGACTTTGGTTATTAGTTAATATTCATAGCTAATGACCAAAGTCAGCCATCTTTTTTGAATTCGCACCAGCACGCTACGCAACTGGTGTGTTGCAGTACTTCGGTGTCTTCTGACCA	2648	1695	2031	1567	2847	1820
Usp18|NM_011909.2|49363	CCTGTAGAGCTGGAAGACTTACCGGGCTTCAAGTGTTTATGATGAAGTTAATATTCATAGCTTCATCATGAACACTTGAAGCTTTTTTGAATTCGCACCAGCACGCTACGCACATGGTGTGTTGCAGTTGTTCGGTGTCTTCTGACCA	3730	2388	4127	3185	5177	3310
Usp18|NM_011909.2|49364	CCTGTAGAGCTGGAAGACTTACCGGCAGGTTCTGAAGTTGACTTATGTTAATATTCATAGCATGAGTCAGCTTCAGAACCTGTTTTTTGAATTCGCACCAGCACGCTACGCAGTTGGTGTGTTGCACAGTTTCGGTGTCTTCTGACCA	3020	1934	3018	2329	3569	2282
Dub1|NM_007887.2|49365	CCTGTAGAGCTGGAAGACTTACCGGCAGGGATAAGAGAGTAATTAAGTTAATATTCATAGCTTAATTGCTCTCTTATCCCTGTTTTTTGAATTCGCACCAGCACGCTACGCACATGGTGTGTTGCACACATTCGGTGTCTTCTGACCA	3693	2365	2704	2087	3660	2340
Dub1|NM_007887.2|49366	CCTGTAGAGCTGGAAGACTTACCGGGCATGTTCATATTGCTTCAAAGTTAATATTCATAGCTTTGGAGCAATATGAACATGCTTTTTTGAATTCGCACCAGCACGCTACGCATGTGGTGTGTTGCACAACTTCGGTGTCTTCTGACCA	1940	1242	1264	975	1534	981
Dub1|NM_007887.2|49367	CCTGTAGAGCTGGAAGACTTACCGGAGCCCTTTCATAGAAGATTTAGTTAATATTCATAGCTAAATCTTCTGTGAAAGGGCTTTTTTTGAATTCGCACCAGCACGCTACGCAACTGGTGTGTTGCACATGTTCGGTGTCTTCTGACCA	3047	1951	3243	2503	3462	2213
Dub1|NM_007887.2|49368	CCTGTAGAGCTGGAAGACTTACCGGCCAACCTTAAACAGGTTAGTAGTTAATATTCATAGCTACTGACCTGTTTGAGGTTGGTTTTTTGAATTCGCACCAGCACGCTACGCACATGGTGTGTTGCAACGTTTCGGTGTCTTCTGACCA	4093	2621	3805	2936	4509	2882
Dub1|NM_007887.2|49369	CCTGTAGAGCTGGAAGACTTACCGGCCTTTGCTTTATGCCCTTTATGTTAATATTCATAGCATAGAGGGCATAAGGCAAAGGTTTTTTGAATTCGCACCAGCACGCTACGCAACTGGTGTGTTGCAACCATTCGGTGTCTTCTGACCA	3586	2296	3574	2758	4521	2890
Usp17l5|NM_010089.3|49370	CCTGTAGAGCTGGAAGACTTACCGGGCTGAAGAAATCCTGGAGAAGGTTAATATTCATAGCTTTCTCCGGGATTTCTTCAGCTTTTTTGAATTCGCACCAGCACGCTACGCAGTTGGTGTGTTGCAACACTTCGGTGTCTTCTGACCA	1204	771	1049	809	1111	710
Usp17l5|NM_010089.3|49371	CCTGTAGAGCTGGAAGACTTACCGGGCAACCAAAGAAACCTTCTTAGTTAATATTCATAGCTAAGGAGGTTTCTTTGGTTGCTTTTTTGAATTCGCACCAGCACGCTACGCATGTGGTGTGTTGCAACTGTTCGGTGTCTTCTGACCA	3664	2346	3982	3073	5016	3207
Usp17l5|NM_010089.3|49372	CCTGTAGAGCTGGAAGACTTACCGGGCATGGTATAAGATGGATGATGTTAATATTCATAGCATCATCCATCTTGTACCATGCTTTTTTGAATTCGCACCAGCACGCTACGCAACTGGTGTGTTGCATGGTTTCGGTGTCTTCTGACCA	3827	2450	3972	3065	5183	3313
Usp17l5|NM_010089.3|49373	CCTGTAGAGCTGGAAGACTTACCGGGCTCCAGATAAGGAGAATTAAGTTAATATTCATAGCTTGATTCTCCTTGTCTGGAGCTTTTTTGAATTCGCACCAGCACGCTACGCATGTGGTGTGTTGCATGCATTCGGTGTCTTCTGACCA	3506	2245	2690	2076	4698	3003
Usp17l5|NM_010089.3|49374	CCTGTAGAGCTGGAAGACTTACCGGCCTTGGAAACAATGTATGAATGTTAATATTCATAGCATTCATGCATTGTTTCCAAGGTTTTTTGAATTCGCACCAGCACGCTACGCACATGGTGTGTTGCATGACTTCGGTGTCTTCTGACCA	2486	1592	1395	1076	1656	1059
Usp21|NM_013919.4|49375	CCTGTAGAGCTGGAAGACTTACCGGCCGAGTCAATTTAATGTGGAAGTTAATATTCATAGCTTCCACATTAAGTTGGCTCGGTTTTTTGAATTCGCACCAGCACGCTACGCAGTTGGTGTGTTGCATGTGTTCGGTGTCTTCTGACCA	3246	2078	3639	2808	4334	2771
Usp21|NM_013919.4|49376	CCTGTAGAGCTGGAAGACTTACCGGCCACTTTGAGACGTAGTATTTGTTAATATTCATAGCAAGTACTACGTCTCAAAGTGGTTTTTTGAATTCGCACCAGCACGCTACGCAACTGGTGTGTTGACGTGTTTCGGTGTCTTCTGACCA	4031	2581	5698	4397	7644	4887
Usp21|NM_013919.4|49377	CCTGTAGAGCTGGAAGACTTACCGGCCAGAAATACGTTCCTTCTTTGTTAATATTCATAGCAAGGAAGGGACGTATTTCTGGTTTTTTGAATTCGCACCAGCACGCTACGCATGTGGTGTGTTGACGTCATTCGGTGTCTTCTGACCA	1749	1120	1897	1464	2093	1338
Usp21|NM_013919.4|49378	CCTGTAGAGCTGGAAGACTTACCGGGTGCTCCATTTGAACTGATTTGTTAATATTCATAGCAAATCGGTTCAGATGGAGCACTTTTTTGAATTCGCACCAGCACGCTACGCACATGGTGTGTTGACGTACTTCGGTGTCTTCTGACCA	4469	2861	2075	1601	2155	1378
Usp21|NM_013919.4|49379	CCTGTAGAGCTGGAAGACTTACCGGCCCAGATGAGAGGCTTAAGAAGTTAATATTCATAGCTTCTTGAGCCTTTCATCTGGGTTTTTTGAATTCGCACCAGCACGCTACGCAGTTGGTGTGTTGACGTTGTTCGGTGTCTTCTGACCA	3446	2206	3759	2901	5938	3796
Usp22|NM_001004143.4|49380	CCTGTAGAGCTGGAAGACTTACCGGGCTTGGGAGATGTAAGGTGTTGTTAATATTCATAGCAACACCTTGCATCTTCCAAGCTTTTTTGAATTCGCACCAGCACGCTACGCATGTGGTGTGTTGACCAGTTTCGGTGTCTTCTGACCA	2509	1606	2063	1592	2365	1512
Usp22|NM_001004143.4|49381	CCTGTAGAGCTGGAAGACTTACCGGGACAACAAATACTCCTTGTTTGTTAATATTCATAGCAAACAGGGAGTATTTGTTGTCTTTTTTGAATTCGCACCAGCACGCTACGCAGTTGGTGTGTTGACCACATTCGGTGTCTTCTGACCA	2579	1651	2583	1993	4066	2599
Usp22|NM_001004143.4|49382	CCTGTAGAGCTGGAAGACTTACCGGGCACTGTAAAGGTGATGATAAGTTAATATTCATAGCTTGTCATCACCTTTGCAGTGCTTTTTTGAATTCGCACCAGCACGCTACGCAACTGGTGTGTTGACCAACTTCGGTGTCTTCTGACCA	2818	1804	2070	1597	2168	1386
Usp22|NM_001004143.4|49383	CCTGTAGAGCTGGAAGACTTACCGGCGGCGGAAGATTACCATATATGTTAATATTCATAGCATATGTGGTGATCTTCCGCCGTTTTTTGAATTCGCACCAGCACGCTACGCACATGGTGTGTTGACCATGTTCGGTGTCTTCTGACCA	2203	1411	1334	1029	1546	988
Usp22|NM_001004143.4|49384	CCTGTAGAGCTGGAAGACTTACCGGGACCTGATGTATGGAGGTGTTGTTAATATTCATAGCAATACCTCCGTACATCAGGTCTTTTTTGAATTCGCACCAGCACGCTACGCAGTTGGTGTGTTGACACGTTTCGGTGTCTTCTGACCA	3453	2211	4357	3362	4782	3057
Usp11|NM_145628.4|49385	CCTGTAGAGCTGGAAGACTTACCGGGCAGAACCATAAACGATGAAAGTTAATATTCATAGCTTTCGTCGTTTATGGTTCTGCTTTTTTGAATTCGCACCAGCACGCTACGCACATGGTGTGTTGACACCATTCGGTGTCTTCTGACCA	2738	1753	2091	1614	2619	1674
Usp11|NM_145628.4|49386	CCTGTAGAGCTGGAAGACTTACCGGGCCCTGGTTGTGGTAATGTTTGTTAATATTCATAGCAAACATTGCCACAATCAGGGCTTTTTTGAATTCGCACCAGCACGCTACGCATGTGGTGTGTTGACACACTTCGGTGTCTTCTGACCA	2539	1626	1742	1344	2074	1326
Usp11|NM_145628.4|49387	CCTGTAGAGCTGGAAGACTTACCGGGCAGCTTATGTCTTGTTCTATGTTAATATTCATAGCATAGAACAAGACATAGGCTGCTTTTTTGAATTCGCACCAGCACGCTACGCAACTGGTGTGTTGACACTGTTCGGTGTCTTCTGACCA	2589	1658	2652	2046	3320	2122
Usp11|NM_145628.4|49388	CCTGTAGAGCTGGAAGACTTACCGGCCTACTATGGTTTGATACTTTGTTAATATTCATAGCAAAGTATCAGACCATAGTAGGTTTTTTGAATTCGCACCAGCACGCTACGCACATGGTGTGTTGACTGGTTTCGGTGTCTTCTGACCA	3886	2488	3807	2938	4377	2798
Usp33|NM_133247.3|49389	CCTGTAGAGCTGGAAGACTTACCGGCCTCCTTCATTACCTTATGTAGTTAATATTCATAGCTACATGAGGTAATGAAGGAGGTTTTTTGAATTCGCACCAGCACGCTACGCAACTGGTGTGTTGACTGCATTCGGTGTCTTCTGACCA	2245	1437	3409	2631	4389	2806
Usp33|NM_133247.3|49390	CCTGTAGAGCTGGAAGACTTACCGGCGAGGTTATTCTTAGTAGGATGTTAATATTCATAGCATCCTGCTGAGAATAACCTCGTTTTTTGAATTCGCACCAGCACGCTACGCAGTTGGTGTGTTGACTGACTTCGGTGTCTTCTGACCA	1872	1199	1486	1147	1664	1064
Usp33|NM_133247.3|49391	CCTGTAGAGCTGGAAGACTTACCGGCCTGGCCTTATTTCAAATAATGTTAATATTCATAGCATTATTTGAAATAGGGCCAGGTTTTTTGAATTCGCACCAGCACGCTACGCATGTGGTGTGTTGACTGTGTTCGGTGTCTTCTGACCA	2957	1893	2916	2250	3929	2512
Usp33|NM_133247.3|49392	CCTGTAGAGCTGGAAGACTTACCGGCCACTCTTTGAGTGTGGTGTTGTTAATATTCATAGCAACACCATACTCGAAGAGTGGTTTTTTGAATTCGCACCAGCACGCTACGCACATGGTGTGTTGTGGTGTTTCGGTGTCTTCTGACCA	3558	2278	4125	3183	5327	3405
Usp25|NM_013918.2|49393	CCTGTAGAGCTGGAAGACTTACCGGCGGTGGATGAAGTGTAATGGTGTTAATATTCATAGCATCATTATACTTCATCCACCGTTTTTTGAATTCGCACCAGCACGCTACGCAACTGGTGTGTTGTGGTCATTCGGTGTCTTCTGACCA	4678	2995	4333	3344	5695	3641
Usp25|NM_013918.2|49394	CCTGTAGAGCTGGAAGACTTACCGGCCTGTTGGTTTAGTGTAGTTAGTTAATATTCATAGCTAACTGCACTAAACCAGCAGGTTTTTTGAATTCGCACCAGCACGCTACGCAGTTGGTGTGTTGTGGTACTTCGGTGTCTTCTGACCA	1656	1060	1071	826	1429	914
Usp25|NM_013918.2|49395	CCTGTAGAGCTGGAAGACTTACCGGGCTTGATTGTTCTATAGAGATGTTAATATTCATAGCATCTCTGTAGAACAATCAAGCTTTTTTGAATTCGCACCAGCACGCTACGCATGTGGTGTGTTGTGGTTGTTCGGTGTCTTCTGACCA	2846	1822	3194	2465	4143	2648
Usp25|NM_013918.2|49396	CCTGTAGAGCTGGAAGACTTACCGGCCCAATGATCACTGTAAGAAAGTTAATATTCATAGCTTTCTTGCAGTGATCGTTGGGTTTTTTGAATTCGCACCAGCACGCTACGCAACTGGTGTGTTGTGCAGTTTCGGTGTCTTCTGACCA	4599	2945	4423	3413	4630	2960
Usp36|NM_001033528.1|49397	CCTGTAGAGCTGGAAGACTTACCGGCCTGTGATTCTTAGGGAATAAGTTAATATTCATAGCTTGTTCCCTGAGAATCACAGGTTTTTTGAATTCGCACCAGCACGCTACGCATGTGGTGTGTTGTGCACATTCGGTGTCTTCTGACCA	2696	1726	2716	2096	3614	2310
Usp36|NM_001033528.1|49398	CCTGTAGAGCTGGAAGACTTACCGGGCCTGAAGTTATAGAATGGATGTTAATATTCATAGCATCCGTTCTGTAACTTCAGGCTTTTTTGAATTCGCACCAGCACGCTACGCACATGGTGTGTTGTGCAACTTCGGTGTCTTCTGACCA	2369	1517	1622	1252	1965	1256
Usp36|NM_001033528.1|49399	CCTGTAGAGCTGGAAGACTTACCGGGCGACAAGACTTTGTAATGATGTTAATATTCATAGCATCATTACAGAGTCTTGTCGCTTTTTTGAATTCGCACCAGCACGCTACGCAGTTGGTGTGTTGTGCATGTTCGGTGTCTTCTGACCA	1523	975	1203	928	1325	847
Usp36|NM_001033528.1|49400	CCTGTAGAGCTGGAAGACTTACCGGGAACGCCTATATGTGTGTTAAGTTAATATTCATAGCTTAGCACACATATAGGCGTTCTTTTTTGAATTCGCACCAGCACGCTACGCATGTGGTGTGTTGTGACGTTTCGGTGTCTTCTGACCA	2721	1742	2806	2165	3309	2115
Usp36|NM_001033528.1|49401	CCTGTAGAGCTGGAAGACTTACCGGGCGCTGTTGAGTGGAGTAGGTGTTAATATTCATAGCATCTACTCCATTCAACAGCGCTTTTTTGAATTCGCACCAGCACGCTACGCAGTTGGTGTGTTGTGACCATTCGGTGTCTTCTGACCA	2230	1428	2229	1720	2187	1398
Usp29|NM_021323.2|49402	CCTGTAGAGCTGGAAGACTTACCGGCCCAGGTTTAATCCTTAGTATGTTAATATTCATAGCATACTAGGGATTGAACCTGGGTTTTTTGAATTCGCACCAGCACGCTACGCAACTGGTGTGTTGTGACACTTCGGTGTCTTCTGACCA	1028	658	763	589	1072	685
Usp29|NM_021323.2|49403	CCTGTAGAGCTGGAAGACTTACCGGCGCAGAAGTGAATAAGGATATGTTAATATTCATAGCATGTCCTTGTTCACTTCTGCGTTTTTTGAATTCGCACCAGCACGCTACGCACATGGTGTGTTGTGACTGTTCGGTGTCTTCTGACCA	2742	1756	2247	1734	3095	1979
Usp32|NM_001029934.1|49404	CCTGTAGAGCTGGAAGACTTACCGGCCCAATTCTTTGCCAGTATAAGTTAATATTCATAGCTTATGCTGGCAAAGAGTTGGGTTTTTTGAATTCGCACCAGCACGCTACGCAGTTGGTGTGTTGTGTGGTTTCGGTGTCTTCTGACCA	3861	2472	4275	3299	4714	3014
Usp32|NM_001029934.1|49405	CCTGTAGAGCTGGAAGACTTACCGGGCAGTCCAATTCAAATAGATTGTTAATATTCATAGCAATCTGTTTGAATTGGACTGCTTTTTTGAATTCGCACCAGCACGCTACGCACATGGTGTGTTGTGTGCATTCGGTGTCTTCTGACCA	2850	1825	2109	1627	6358	4064
Usp32|NM_001029934.1|49406	CCTGTAGAGCTGGAAGACTTACCGGGCAGCATAACACTTCTGATAAGTTAATATTCATAGCTTGTCAGAAGTGTTATGCTGCTTTTTTGAATTCGCACCAGCACGCTACGCATGTGGTGTGTTGTGTGACTTCGGTGTCTTCTGACCA	1710	1095	1344	1037	1240	793
Usp32|NM_001029934.1|49407	CCTGTAGAGCTGGAAGACTTACCGGGCTATCAAACATCATAGGAAAGTTAATATTCATAGCTTTCCTGTGATGTTTGATAGCTTTTTTGAATTCGCACCAGCACGCTACGCAACTGGTGTGTTGTGTGTGTTCGGTGTCTTCTGACCA	1746	1118	1755	1354	2350	1502
Usp26|NM_031388.2|49408	CCTGTAGAGCTGGAAGACTTACCGGCCTGACCACATTAGTCTTATAGTTAATATTCATAGCTATAAGACTGATGTGGTCAGGTTTTTTGAATTCGCACCAGCACGCTACGCATGTGGTGTCAGTGTGTGTTTCGGTGTCTTCTGACCA	2684	1719	3062	2363	4034	2579
Usp26|NM_031388.2|49409	CCTGTAGAGCTGGAAGACTTACCGGGCACATATAGTTGGGTTAGAAGTTAATATTCATAGCTTCTGACCCAACTATATGTGCTTTTTTGAATTCGCACCAGCACGCTACGCAGTTGGTGTCAGTGTGTCATTCGGTGTCTTCTGACCA	3996	2559	3130	2415	3585	2292
Usp26|NM_031388.2|49410	CCTGTAGAGCTGGAAGACTTACCGGCGCAAGATTTAGATAGAAGTTGTTAATATTCATAGCAACTTCTGTCTAAATCTTGCGTTTTTTGAATTCGCACCAGCACGCTACGCAACTGGTGTCAGTGTGTACTTCGGTGTCTTCTGACCA	3040	1946	2281	1760	2509	1604
Usp26|NM_031388.2|49411	CCTGTAGAGCTGGAAGACTTACCGGGCACTGGAAAGATTAAGATTTGTTAATATTCATAGCAAGTCTTAATCTTTCCAGTGCTTTTTTGAATTCGCACCAGCACGCTACGCACATGGTGTCAGTGTGTTGTTCGGTGTCTTCTGACCA	3108	1990	3272	2525	3862	2469
Usp16|NM_024258.2|49412	CCTGTAGAGCTGGAAGACTTACCGGGCCAATAAATTGCTTTGTGAAGTTAATATTCATAGCTTCACAAAGCAGTTTATTGGCTTTTTTGAATTCGCACCAGCACGCTACGCAGTTGGTGTCAGTGTCAGTTTCGGTGTCTTCTGACCA	4097	2623	4427	3416	5768	3687
Usp16|NM_024258.2|49413	CCTGTAGAGCTGGAAGACTTACCGGGCCAAGTGGTTGATTGTGTTGGTTAATATTCATAGCTAACATAATCAACCACTTGGCTTTTTTGAATTCGCACCAGCACGCTACGCACATGGTGTCAGTGTCACATTCGGTGTCTTCTGACCA	2569	1645	2005	1547	2264	1447
Usp16|NM_024258.2|49414	CCTGTAGAGCTGGAAGACTTACCGGCCAGTGGAGAACTAGATATTAGTTAATATTCATAGCTAATGTCTAGTTCTCCACTGGTTTTTTGAATTCGCACCAGCACGCTACGCATGTGGTGTCAGTGTCAACTTCGGTGTCTTCTGACCA	1635	1047	749	578	852	545
Usp16|NM_024258.2|49415	CCTGTAGAGCTGGAAGACTTACCGGCGAGTGCTGTATTCTTTATATGTTAATATTCATAGCATATAAGGAATACAGCACTCGTTTTTTGAATTCGCACCAGCACGCTACGCAACTGGTGTCAGTGTCATGTTCGGTGTCTTCTGACCA	3147	2015	3453	2665	4266	2727
Usp16|NM_024258.2|49416	CCTGTAGAGCTGGAAGACTTACCGGCCAAAGAGTGAGTGAAGGGATGTTAATATTCATAGCATTCCTTTACTCACTCTTTGGTTTTTTGAATTCGCACCAGCACGCTACGCACATGGTGTCAGTGTACGTTTCGGTGTCTTCTGACCA	6439	4123	5779	4460	6621	4233
Usp37|NM_176972.4|49417	CCTGTAGAGCTGGAAGACTTACCGGCGCCTAATGTTGACTTTATAAGTTAATATTCATAGCTTGTAAAGTCAACATTAGGCGTTTTTTGAATTCGCACCAGCACGCTACGCAACTGGTGTCAGTGTACCATTCGGTGTCTTCTGACCA	3538	2265	3121	2408	3606	2305
Usp37|NM_176972.4|49418	CCTGTAGAGCTGGAAGACTTACCGGGCAGAAGATGATATTCTAGAAGTTAATATTCATAGCTTCTGGAATATCATCTTCTGCTTTTTTGAATTCGCACCAGCACGCTACGCAGTTGGTGTCAGTGTACACTTCGGTGTCTTCTGACCA	2650	1697	2176	1679	2566	1640
Usp37|NM_176972.4|49419	CCTGTAGAGCTGGAAGACTTACCGGCGCTTTGCAAACCTGTTTATTGTTAATATTCATAGCAATAAGCAGGTTTGCAAAGCGTTTTTTGAATTCGCACCAGCACGCTACGCATGTGGTGTCAGTGTACTGTTCGGTGTCTTCTGACCA	4267	2732	4950	3820	6143	3927
Usp28|NM_175482.3|49420	CCTGTAGAGCTGGAAGACTTACCGGCCTCCAATTATTCGACTGAATGTTAATATTCATAGCATTCGGTCGAATAGTTGGAGGTTTTTTGAATTCGCACCAGCACGCTACGCAACTGGTGTCAGTGTTGGTTTCGGTGTCTTCTGACCA	3247	2079	3971	3064	4340	2774
Usp28|NM_175482.3|49421	CCTGTAGAGCTGGAAGACTTACCGGCGGAAGTTGAGGGAGGAAGTAGTTAATATTCATAGCTATTTCCTCCTTCAACTTCCGTTTTTTGAATTCGCACCAGCACGCTACGCATGTGGTGTCAGTGTTGCATTCGGTGTCTTCTGACCA	4270	2734	2996	2312	3138	2006
Usp28|NM_175482.3|49422	CCTGTAGAGCTGGAAGACTTACCGGGCAGTACATTTAGGAAGATAAGTTAATATTCATAGCTTATCTTCCTGAATGTACTGCTTTTTTGAATTCGCACCAGCACGCTACGCACATGGTGTCAGTGTTGACTTCGGTGTCTTCTGACCA	2280	1460	1771	1367	1593	1018
Usp28|NM_175482.3|49423	CCTGTAGAGCTGGAAGACTTACCGGGCTCTGTTGTTGGGATTAAATGTTAATATTCATAGCATTTGATCCCAACAACAGAGCTTTTTTGAATTCGCACCAGCACGCTACGCAGTTGGTGTCAGTGTTGTGTTCGGTGTCTTCTGACCA	2787	1784	3125	2411	5393	3448
Usp28|NM_175482.3|49424	CCTGTAGAGCTGGAAGACTTACCGGGCTGTTATTCAGTCTTTCTTTGTTAATATTCATAGCAAAGAGAGACTGAATAACAGCTTTTTTGAATTCGCACCAGCACGCTACGCAACTGGTGTCAGTCAGTGTTTCGGTGTCTTCTGACCA	3167	2028	4701	3628	5851	3740
Usp47|NM_133758.3|49425	CCTGTAGAGCTGGAAGACTTACCGGGCCATTGTCTTGATTTGGAATGTTAATATTCATAGCATTCCAAGTCAAGACAGTGGCTTTTTTGAATTCGCACCAGCACGCTACGCATGTGGTGTCAGTCAGTCATTCGGTGTCTTCTGACCA	5048	3232	4510	3480	5530	3535
Usp47|NM_133758.3|49426	CCTGTAGAGCTGGAAGACTTACCGGCCGTGTTGTGTTTGGTGCTTTGTTAATATTCATAGCAAAGCATCAAACATAACACGGTTTTTTGAATTCGCACCAGCACGCTACGCACATGGTGTCAGTCAGTACTTCGGTGTCTTCTGACCA	2374	1520	1641	1266	1667	1066
Usp47|NM_133758.3|49427	CCTGTAGAGCTGGAAGACTTACCGGGCTGGATATGAGCATATTTATGTTAATATTCATAGCATAAATGTGCTCATATCCAGCTTTTTTGAATTCGCACCAGCACGCTACGCAGTTGGTGTCAGTCAGTTGTTCGGTGTCTTCTGACCA	2415	1546	2842	2193	3796	2427
Usp47|NM_133758.3|49428	CCTGTAGAGCTGGAAGACTTACCGGCCAACAAAGTAGGCTATATAAGTTAATATTCATAGCTTATGTAGCCTACTTTGTTGGTTTTTTGAATTCGCACCAGCACGCTACGCATGTGGTGTCAGTCACAGTTTCGGTGTCTTCTGACCA	3735	2391	3911	3018	5372	3434
Usp38|NM_027554.2|49429	CCTGTAGAGCTGGAAGACTTACCGGGCATGTAGATATGTGGGTAATGTTAATATTCATAGCATTACCCACGTATCTACATGCTTTTTTGAATTCGCACCAGCACGCTACGCAGTTGGTGTCAGTCACACATTCGGTGTCTTCTGACCA	3142	2012	2239	1728	2327	1488
Usp38|NM_027554.2|49430	CCTGTAGAGCTGGAAGACTTACCGGGCGACTCAGTTGTGAATTAAAGTTAATATTCATAGCTTTGATTCACAACTGAGTCGCTTTTTTGAATTCGCACCAGCACGCTACGCAACTGGTGTCAGTCACAACTTCGGTGTCTTCTGACCA	1178	754	561	433	543	347
Usp38|NM_027554.2|49431	CCTGTAGAGCTGGAAGACTTACCGGCCCAAATTAGTGTCCTACTTAGTTAATATTCATAGCTAGGTAGGGCACTAATTTGGGTTTTTTGAATTCGCACCAGCACGCTACGCACATGGTGTCAGTCACATGTTCGGTGTCTTCTGACCA	2637	1688	2442	1884	2814	1799
Usp38|NM_027554.2|49432	CCTGTAGAGCTGGAAGACTTACCGGCCCAATGGATTTGATGATAATGTTAATATTCATAGCATTGTCATCAAATCCATTGGGTTTTTTGAATTCGCACCAGCACGCTACGCAGTTGGTGTCAGTCAACGTTTCGGTGTCTTCTGACCA	5002	3203	5111	3944	5877	3757
Usp38|NM_027554.2|49433	CCTGTAGAGCTGGAAGACTTACCGGCCATGTGATTGTCCCTTATATGTTAATATTCATAGCATATGAGGGACAATCACATGGTTTTTTGAATTCGCACCAGCACGCTACGCACATGGTGTCAGTCAACCATTCGGTGTCTTCTGACCA	3528	2259	2584	1994	2946	1883
Usp44|NM_001206851.1|49434	CCTGTAGAGCTGGAAGACTTACCGGCCCTCAGAAATGGTATTGTATGTTAATATTCATAGCATACAGTACCATTTCTGAGGGTTTTTTGAATTCGCACCAGCACGCTACGCATGTGGTGTCAGTCAACACTTCGGTGTCTTCTGACCA	2174	1392	1711	1320	1838	1175
Usp44|NM_001206851.1|49435	CCTGTAGAGCTGGAAGACTTACCGGCGGAAGAGTTTACGCTTATAAGTTAATATTCATAGCTTGTAAGCGTAAACTCTTCCGTTTTTTGAATTCGCACCAGCACGCTACGCAACTGGTGTCAGTCAACTGTTCGGTGTCTTCTGACCA	4661	2984	6014	4641	8191	5236
Usp44|NM_001206851.1|49436	CCTGTAGAGCTGGAAGACTTACCGGGCTCAGGAGTTTCTTTGTGGAGTTAATATTCATAGCTTCACAAAGAAATTCCTGAGCTTTTTTGAATTCGCACCAGCACGCTACGCACATGGTGTCAGTCATGGTTTCGGTGTCTTCTGACCA	2544	1629	3027	2336	3371	2155
Usp30|NM_001033202.3|49437	CCTGTAGAGCTGGAAGACTTACCGGCCTGTTTGGTTTGACATCTTTGTTAATATTCATAGCAAAGGTGTCAAACCGAACAGGTTTTTTGAATTCGCACCAGCACGCTACGCAACTGGTGTCAGTCATGCATTCGGTGTCTTCTGACCA	3695	2366	3188	2460	3906	2497
Usp30|NM_001033202.3|49438	CCTGTAGAGCTGGAAGACTTACCGGCCTGATGATGGACTTCTATAAGTTAATATTCATAGCTTGTAGAAGTCCATCATCAGGTTTTTTGAATTCGCACCAGCACGCTACGCAGTTGGTGTCAGTCATGACTTCGGTGTCTTCTGACCA	4773	3056	3424	2642	4200	2685
Usp30|NM_001033202.3|49439	CCTGTAGAGCTGGAAGACTTACCGGGCAACTAATGGTTGTGGATTTGTTAATATTCATAGCAAATCCACAGCCATTGGTTGCTTTTTTGAATTCGCACCAGCACGCTACGCATGTGGTGTCAGTCATGTGTTCGGTGTCTTCTGACCA	3556	2277	2459	1898	2682	1715
Usp30|NM_001033202.3|49440	CCTGTAGAGCTGGAAGACTTACCGGCACCAGTAATATGGTGTGTAAGTTAATATTCATAGCTTGCACACCATGTTACTGGTGTTTTTTGAATTCGCACCAGCACGCTACGCACATGGTGTCAGTACGTGTTTCGGTGTCTTCTGACCA	4157	2662	5015	3870	6704	4286
Usp45|NM_152825.2|49441	CCTGTAGAGCTGGAAGACTTACCGGGCCGGTTTGAGAGAACTTGATGTTAATATTCATAGCATCAGGTTCTTTCAAACCGGCTTTTTTGAATTCGCACCAGCACGCTACGCAACTGGTGTCAGTACGTCATTCGGTGTCTTCTGACCA	2486	1592	2051	1583	2435	1557
Usp45|NM_152825.2|49442	CCTGTAGAGCTGGAAGACTTACCGGGCCTGAGTATATGGGTTATATGTTAATATTCATAGCATATGACCCATGTACTCAGGCTTTTTTGAATTCGCACCAGCACGCTACGCAGTTGGTGTCAGTACGTACTTCGGTGTCTTCTGACCA	2613	1673	1666	1286	1690	1080
Usp40|NM_001198573.1|49443	CCTGTAGAGCTGGAAGACTTACCGGGCACAGATGAAAGTATAGTTAGTTAATATTCATAGCTAACTGTACTTTCATCTGTGCTTTTTTGAATTCGCACCAGCACGCTACGCATGTGGTGTCAGTACGTTGTTCGGTGTCTTCTGACCA	3861	2472	4373	3375	4904	3135
Usp40|NM_001198573.1|49444	CCTGTAGAGCTGGAAGACTTACCGGCCGATTGGTTAAAGCAGTAAAGTTAATATTCATAGCTTTGCTGCTTTAACCAGTCGGTTTTTTGAATTCGCACCAGCACGCTACGCAACTGGTGTCAGTACCAGTTTCGGTGTCTTCTGACCA	2749	1760	2891	2231	4021	2571
Usp40|NM_001198573.1|49445	CCTGTAGAGCTGGAAGACTTACCGGGCTTCCAATATCTAGTTGGAAGTTAATATTCATAGCTTCCAGCTAGATATTGGAAGCTTTTTTGAATTCGCACCAGCACGCTACGCATGTGGTGTCAGTACCACATTCGGTGTCTTCTGACCA	2222	1423	1721	1328	2364	1511
Usp40|NM_001198573.1|49446	CCTGTAGAGCTGGAAGACTTACCGGCCTCTGCTGTTAAATATTCTTGTTAATATTCATAGCAAGAATGTTTAACAGCAGAGGTTTTTTGAATTCGCACCAGCACGCTACGCACATGGTGTCAGTACCAACTTCGGTGTCTTCTGACCA	3292	2108	2512	1938	2958	1891
Usp40|NM_001198573.1|49447	CCTGTAGAGCTGGAAGACTTACCGGGCCAATCAAATTCTTGTTGATGTTAATATTCATAGCATCAACAGGAATTTGATTGGCTTTTTTGAATTCGCACCAGCACGCTACGCAGTTGGTGTCAGTACCATGTTCGGTGTCTTCTGACCA	4054	2596	4728	3649	5434	3474
Usp27x|NM_019461.4|49448	CCTGTAGAGCTGGAAGACTTACCGGGCTGGATATGACACTATTTATGTTAATATTCATAGCATAAATGGTGTCATATCCAGCTTTTTTGAATTCGCACCAGCACGCTACGCATGTGGTGTCAGTACACGTTTCGGTGTCTTCTGACCA	3114	1994	3265	2520	3359	2147
Usp27x|NM_019461.4|49449	CCTGTAGAGCTGGAAGACTTACCGGCCCAACTAATAGTGCGAATAAGTTAATATTCATAGCTTGTTCGCACTATTGGTTGGGTTTTTTGAATTCGCACCAGCACGCTACGCAGTTGGTGTCAGTACACCATTCGGTGTCTTCTGACCA	4320	2766	4073	3143	5557	3552
Usp27x|NM_019461.4|49450	CCTGTAGAGCTGGAAGACTTACCGGGCAGGAATTGTGGGTTATTTAGTTAATATTCATAGCTAGATAACCCGCAATTCCTGCTTTTTTGAATTCGCACCAGCACGCTACGCAACTGGTGTCAGTACACACTTCGGTGTCTTCTGACCA	1757	1125	1281	989	1520	972
Usp27x|NM_019461.4|49451	CCTGTAGAGCTGGAAGACTTACCGGGCGAACAATGAGAATAAGTATGTTAATATTCATAGCATACTTATTCTCGTTGTTCGCTTTTTTGAATTCGCACCAGCACGCTACGCACATGGTGTCAGTACACTGTTCGGTGTCTTCTGACCA	4070	2606	3454	2665	4131	2641
Usp53|NM_133857.3|49452	CCTGTAGAGCTGGAAGACTTACCGGCCCAGGAAAGAGGTAAAGGAAGTTAATATTCATAGCTTTCTTTATCTCTTTCCTGGGTTTTTTGAATTCGCACCAGCACGCTACGCAGTTGGTGTCAGTACTGGTTTCGGTGTCTTCTGACCA	1992	1275	2600	2006	3200	2046
Usp53|NM_133857.3|49453	CCTGTAGAGCTGGAAGACTTACCGGCCCTGTGTAATGAAGTTGAAAGTTAATATTCATAGCTTTCAACTTCATTGCACAGGGTTTTTTGAATTCGCACCAGCACGCTACGCACATGGTGTCAGTACTGCATTCGGTGTCTTCTGACCA	3435	2199	2730	2107	3182	2034
Usp53|NM_133857.3|49454	CCTGTAGAGCTGGAAGACTTACCGGCCCGTCTAGTTGTTCAATTAAGTTAATATTCATAGCTTAGTTGAACAACTGGACGGGTTTTTTGAATTCGCACCAGCACGCTACGCATGTGGTGTCAGTACTGACTTCGGTGTCTTCTGACCA	2877	1842	2014	1554	2669	1706
Usp53|NM_133857.3|49455	CCTGTAGAGCTGGAAGACTTACCGGCCTCACTTAATTGGAGCTAAAGTTAATATTCATAGCTTTGGCTCCGATTAAGTGAGGTTTTTTGAATTCGCACCAGCACGCTACGCAACTGGTGTCAGTACTGTGTTCGGTGTCTTCTGACCA	4017	2572	5106	3940	7264	4644
Usp53|NM_133857.3|49456	CCTGTAGAGCTGGAAGACTTACCGGCCCTCAGATAACATAAGGTATGTTAATATTCATAGCATGCCTTATGTTATCTGAGGGTTTTTTGAATTCGCACCAGCACGCTACGCAGTTGGTGTCAGTTGGTGTTTCGGTGTCTTCTGACCA	5148	3296	7019	5416	8160	5216
Usp39|NM_138592.4|49457	CCTGTAGAGCTGGAAGACTTACCGGGCCTTATTTGAATTGTTGCAAGTTAATATTCATAGCTTGCAGCAATTCAAATAAGGCTTTTTTGAATTCGCACCAGCACGCTACGCACATGGTGTCAGTTGGTCATTCGGTGTCTTCTGACCA	3539	2266	3164	2442	3905	2496
Usp39|NM_138592.4|49458	CCTGTAGAGCTGGAAGACTTACCGGCCCGCTTTATAAGGATGAGAGGTTAATATTCATAGCTTCTCATCCTTATAGAGCGGGTTTTTTGAATTCGCACCAGCACGCTACGCATGTGGTGTCAGTTGGTACTTCGGTGTCTTCTGACCA	2680	1716	1785	1377	1857	1187
Usp39|NM_138592.4|49459	CCTGTAGAGCTGGAAGACTTACCGGGCCCGTATTTGGATACTATTAGTTAATATTCATAGCTAATGGTATCCAAGTACGGGCTTTTTTGAATTCGCACCAGCACGCTACGCAACTGGTGTCAGTTGGTTGTTCGGTGTCTTCTGACCA	2865	1834	2117	1634	2704	1729
Pan2|NM_133992.3|49460	CCTGTAGAGCTGGAAGACTTACCGGGCCGAGTTTGTCATTCTTAATGTTAATATTCATAGCATTAAGAGTGACAAACTCGGCTTTTTTGAATTCGCACCAGCACGCTACGCACATGGTGTCAGTTGCAGTTTCGGTGTCTTCTGACCA	3631	2325	3648	2815	4555	2912
Pan2|NM_133992.3|49461	CCTGTAGAGCTGGAAGACTTACCGGGCCGTGTAGTTTGATATGAATGTTAATATTCATAGCATTCATGTCAAACTGCACGGCTTTTTTGAATTCGCACCAGCACGCTACGCAACTGGTGTCAGTTGCACATTCGGTGTCTTCTGACCA	1757	1125	1675	1293	2059	1316
Pan2|NM_133992.3|49462	CCTGTAGAGCTGGAAGACTTACCGGCCTTTGCTAATGATGTTTGATGTTAATATTCATAGCATCAAACGTCATTAGCAAAGGTTTTTTGAATTCGCACCAGCACGCTACGCAGTTGGTGTCAGTTGCAACTTCGGTGTCTTCTGACCA	1762	1128	1118	863	1375	879
Pan2|NM_133992.3|49463	CCTGTAGAGCTGGAAGACTTACCGGCCTTCAATTCTACTGGAAGTAGTTAATATTCATAGCTACTTCCGGTAGAGTTGAAGGTTTTTTGAATTCGCACCAGCACGCTACGCATGTGGTGTCAGTTGCATGTTCGGTGTCTTCTGACCA	3218	2060	3314	2557	4069	2601
Usp43|NM_173754.4|49464	CCTGTAGAGCTGGAAGACTTACCGGCGTTCTTGATTTGGGAAGATAGTTAATATTCATAGCTATCTTCCCGAATCAAGAACGTTTTTTGAATTCGCACCAGCACGCTACGCAACTGGTGTCAGTTGACGTTTCGGTGTCTTCTGACCA	4710	3016	5713	4409	7665	4900
Usp43|NM_173754.4|49465	CCTGTAGAGCTGGAAGACTTACCGGGCAGAGTTCAAGAATGTTGTTGTTAATATTCATAGCAACAGCATTCTTGAACTCTGCTTTTTTGAATTCGCACCAGCACGCTACGCATGTGGTGTCAGTTGACCATTCGGTGTCTTCTGACCA	4212	2697	4141	3196	5167	3303
Usp43|NM_173754.4|49466	CCTGTAGAGCTGGAAGACTTACCGGGCAGAGGGTGATAATGTGTGTGTTAATATTCATAGCATACACATTGTCACCCTCTGCTTTTTTGAATTCGCACCAGCACGCTACGCACATGGTGTCAGTTGACACTTCGGTGTCTTCTGACCA	1413	905	795	613	916	586
Usp43|NM_173754.4|49467	CCTGTAGAGCTGGAAGACTTACCGGCTTACCCAAGATGAAGTTTAAGTTAATATTCATAGCTTAGACTTCATCTTGGGTAAGTTTTTTGAATTCGCACCAGCACGCTACGCAGTTGGTGTCAGTTGACTGTTCGGTGTCTTCTGACCA	4991	3196	6340	4892	7909	5056
Usp43|NM_173754.4|49468	CCTGTAGAGCTGGAAGACTTACCGGGACTTCCTCTACGATTTGTATGTTAATATTCATAGCATACAAGTCGTAGAGGAAGTCTTTTTTGAATTCGCACCAGCACGCTACGCATGTGGTGTCAGTTGTGGTTTCGGTGTCTTCTGACCA	2619	1677	2272	1753	2615	1672
Atg4b|NM_174874.3|49469	CCTGTAGAGCTGGAAGACTTACCGGGCCCACTACTTTATTGGTTATGTTAATATTCATAGCATAGCCAATAAAGTAGTGGGCTTTTTTGAATTCGCACCAGCACGCTACGCAGTTGGTGTCAGTTGTGCATTCGGTGTCTTCTGACCA	2601	1665	2373	1831	2914	1863
Atg4b|NM_174874.3|49470	CCTGTAGAGCTGGAAGACTTACCGGCCATCCATTAGATAGCGTAAAGTTAATATTCATAGCTTTGCGCTATCTGATGGATGGTTTTTTGAATTCGCACCAGCACGCTACGCAACTGGTGTCAGTTGTGACTTCGGTGTCTTCTGACCA	2355	1508	1815	1401	2172	1388
Atg4b|NM_174874.3|49471	CCTGTAGAGCTGGAAGACTTACCGGCCTTGGCTGTTTACATAGTAAGTTAATATTCATAGCTTGCTATGTGAACAGCCAAGGTTTTTTGAATTCGCACCAGCACGCTACGCACATGGTGTCAGTTGTGTGTTCGGTGTCTTCTGACCA	3664	2346	3693	2850	3782	2418
Atg4b|NM_174874.3|49472	CCTGTAGAGCTGGAAGACTTACCGGGACGAAATCTTGTTTGATGTTGTTAATATTCATAGCAACATCAGACAAGATTTCGTCTTTTTTGAATTCGCACCAGCACGCTACGCAACTGGTGTCACAGTGTGTTTCGGTGTCTTCTGACCA	3558	2278	4462	3443	5576	3565
Atg4b|NM_174874.3|49473	CCTGTAGAGCTGGAAGACTTACCGGCCCATGTTTGAGTTGGTGGAGGTTAATATTCATAGCTTCCACCAGCTCAAACATGGGTTTTTTGAATTCGCACCAGCACGCTACGCATGTGGTGTCACAGTGTCATTCGGTGTCTTCTGACCA	3209	2055	1480	1142	2051	1311
Atg4c|NM_175029.3|49474	CCTGTAGAGCTGGAAGACTTACCGGCCTTGAATATTGTGTAGGTATGTTAATATTCATAGCATACCTACACAGTATTCAAGGTTTTTTGAATTCGCACCAGCACGCTACGCACATGGTGTCACAGTGTACTTCGGTGTCTTCTGACCA	2532	1621	2132	1645	2422	1548
Atg4c|NM_175029.3|49475	CCTGTAGAGCTGGAAGACTTACCGGCGGCAAACCTAAACAGTTATAGTTAATATTCATAGCTATGACTGTTTAGGTTTGCCGTTTTTTGAATTCGCACCAGCACGCTACGCAGTTGGTGTCACAGTGTTGTTCGGTGTCTTCTGACCA	4271	2735	4129	3186	4549	2908
Atg4c|NM_175029.3|49476	CCTGTAGAGCTGGAAGACTTACCGGGCCATTCTAAAGACTTTGATTGTTAATATTCATAGCAATCAAAGTCTTTGGAATGGCTTTTTTGAATTCGCACCAGCACGCTACGCATGTGGTGTCACAGTCAGTTTCGGTGTCTTCTGACCA	4063	2601	4656	3593	6395	4088
Atg4d|NM_153583.9|49477	CCTGTAGAGCTGGAAGACTTACCGGGCTTGGTTGTAGAGGTAGGTTGTTAATATTCATAGCAACCTGCCTCTACAACTAAGCTTTTTTGAATTCGCACCAGCACGCTACGCAGTTGGTGTCACAGTCACATTCGGTGTCTTCTGACCA	1527	978	1293	998	1759	1124
Atg4d|NM_153583.9|49478	CCTGTAGAGCTGGAAGACTTACCGGGCCTGGAATAACGTTAAGTATGTTAATATTCATAGCATACTTGACGTTGTTCCAGGCTTTTTTGAATTCGCACCAGCACGCTACGCAACTGGTGTCACAGTCAACTTCGGTGTCTTCTGACCA	1532	981	1158	894	1458	932
Atg4d|NM_153583.9|49479	CCTGTAGAGCTGGAAGACTTACCGGCGGCATTCACTGTACTTTATTGTTAATATTCATAGCAATGAAGTACAGTGAATGCCGTTTTTTGAATTCGCACCAGCACGCTACGCACATGGTGTCACAGTCATGTTCGGTGTCTTCTGACCA	4735	3032	5357	4134	6752	4316
Atg4d|NM_153583.9|49480	CCTGTAGAGCTGGAAGACTTACCGGGTTACGAAGTGGTTAGATGATGTTAATATTCATAGCATCATCTGACCACTTCGTAACTTTTTTGAATTCGCACCAGCACGCTACGCAGTTGGTGTCACAGTACGTTTCGGTGTCTTCTGACCA	3064	1962	2467	1904	3139	2007
Otud7b|NM_001025613.1|49481	CCTGTAGAGCTGGAAGACTTACCGGGAGCATTATGAGGATCGTAATGTTAATATTCATAGCATTGCGATCCTCATAGTGCTCTTTTTTGAATTCGCACCAGCACGCTACGCACATGGTGTCACAGTACCATTCGGTGTCTTCTGACCA	2945	1886	2441	1884	2521	1612
Otud7b|NM_001025613.1|49482	CCTGTAGAGCTGGAAGACTTACCGGGCAGAAGGAATGGGATGAGTTGTTAATATTCATAGCAATTCATTCCATTCCTTCTGCTTTTTTGAATTCGCACCAGCACGCTACGCATGTGGTGTCACAGTACACTTCGGTGTCTTCTGACCA	1458	934	1088	840	1110	710
Otud7b|NM_001025613.1|49483	CCTGTAGAGCTGGAAGACTTACCGGCCTTTGGTGGAGGGAGTATTTGTTAATATTCATAGCAAGTACTCCCTCCACTAAAGGTTTTTTGAATTCGCACCAGCACGCTACGCAACTGGTGTCACAGTACTGTTCGGTGTCTTCTGACCA	3724	2384	3479	2685	4684	2994
Otud7b|NM_001025613.1|49484	CCTGTAGAGCTGGAAGACTTACCGGACCTTGTAGATGTTGAGGAAAGTTAATATTCATAGCTTTCCTCAGCATCTGCAAGGTTTTTTTGAATTCGCACCAGCACGCTACGCACATGGTGTCACAGTTGGTTTCGGTGTCTTCTGACCA	3063	1961	2843	2194	3410	2180
Tnfaip3|NM_001166402.1|49485	CCTGTAGAGCTGGAAGACTTACCGGGCACTCTATGTTTCATTGAATGTTAATATTCATAGCATTCGATGAAACATAGAGTGCTTTTTTGAATTCGCACCAGCACGCTACGCAACTGGTGTCACAGTTGCATTCGGTGTCTTCTGACCA	3308	2118	2963	2286	3772	2411
Tnfaip3|NM_001166402.1|49486	CCTGTAGAGCTGGAAGACTTACCGGCCTGGAAGAAATCCATATATTGTTAATATTCATAGCAATATGTGGATTTCTTCCAGGTTTTTTGAATTCGCACCAGCACGCTACGCAGTTGGTGTCACAGTTGACTTCGGTGTCTTCTGACCA	1573	1007	1300	1003	1342	858
Tnfaip3|NM_001166402.1|49487	CCTGTAGAGCTGGAAGACTTACCGGCTGTGAAGATATGAGAGAGAAGTTAATATTCATAGCTTCTCTCTCGTATCTTCACAGTTTTTTGAATTCGCACCAGCACGCTACGCATGTGGTGTCACAGTTGTGTTCGGTGTCTTCTGACCA	3346	2142	3889	3001	4675	2989
Zranb1|NM_207302.1|49488	CCTGTAGAGCTGGAAGACTTACCGGCCCAGACCTAATAATATTGAAGTTAATATTCATAGCTTCAATGTTATTAGGTCTGGGTTTTTTGAATTCGCACCAGCACGCTACGCACATGGTGTCACACAGTGTTTCGGTGTCTTCTGACCA	3922	2511	4632	3574	5725	3660
Zranb1|NM_207302.1|49489	CCTGTAGAGCTGGAAGACTTACCGGGCTAATCTGAACATTGATGATGTTAATATTCATAGCATCATCAGTGTTCAGATTAGCTTTTTTGAATTCGCACCAGCACGCTACGCAACTGGTGTCACACAGTCATTCGGTGTCTTCTGACCA	3350	2145	3509	2708	4221	2698
Zranb1|NM_207302.1|49490	CCTGTAGAGCTGGAAGACTTACCGGCGTCTGCAATCAAGTGTATTAGTTAATATTCATAGCTAGTACACTTGATTGCAGACGTTTTTTGAATTCGCACCAGCACGCTACGCAGTTGGTGTCACACAGTACTTCGGTGTCTTCTGACCA	2387	1528	2317	1788	2826	1807
Zranb1|NM_207302.1|49491	CCTGTAGAGCTGGAAGACTTACCGGGCCTGCATGATTGTTCATATTGTTAATATTCATAGCAATGTGAACAGTCATGCAGGCTTTTTTGAATTCGCACCAGCACGCTACGCATGTGGTGTCACACAGTTGTTCGGTGTCTTCTGACCA	3966	2539	3267	2521	3446	2203
Zranb1|NM_207302.1|49492	CCTGTAGAGCTGGAAGACTTACCGGCGATATTGCTTATAGAGGTATGTTAATATTCATAGCATACCTCTGTAAGCAATATCGTTTTTTGAATTCGCACCAGCACGCTACGCAACTGGTGTCACACACAGTTTCGGTGTCTTCTGACCA	3084	1975	3526	2721	4568	2920
Vcpip1|NM_173443.2|49493	CCTGTAGAGCTGGAAGACTTACCGGCGGATGATTACACTCTTGTAAGTTAATATTCATAGCTTACAGGAGTGTAATCGTCCGTTTTTTGAATTCGCACCAGCACGCTACGCATGTGGTGTCACACACACATTCGGTGTCTTCTGACCA	1487	952	1156	892	1419	907
Vcpip1|NM_173443.2|49494	CCTGTAGAGCTGGAAGACTTACCGGCCTGAAGAGATGGATAGTTAAGTTAATATTCATAGCTTGACTATCCATCTCTTCAGGTTTTTTGAATTCGCACCAGCACGCTACGCACATGGTGTCACACACAACTTCGGTGTCTTCTGACCA	2082	1333	1201	927	1254	802
Otub1|NM_134150.2|49495	CCTGTAGAGCTGGAAGACTTACCGGGCCACCCATATAAAGCATTTAGTTAATATTCATAGCTAAGTGCTTTGTATGGGTGGCTTTTTTGAATTCGCACCAGCACGCTACGCAGTTGGTGTCACACACATGTTCGGTGTCTTCTGACCA	2985	1911	3782	2918	4420	2826
Otub1|NM_134150.2|49496	CCTGTAGAGCTGGAAGACTTACCGGGCAAGAGATTGTTGTGTAGAAGTTAATATTCATAGCTTCTGCACAGCAATCTCTTGCTTTTTTGAATTCGCACCAGCACGCTACGCATGTGGTGTCACACAACGTTTCGGTGTCTTCTGACCA	3144	2013	2354	1817	2850	1822
Otub1|NM_134150.2|49497	CCTGTAGAGCTGGAAGACTTACCGGTGGCCTATGATGAAGCTATTAGTTAATATTCATAGCTAATGGCTTCATCATAGGCCATTTTTTGAATTCGCACCAGCACGCTACGCAGTTGGTGTCACACAACCATTCGGTGTCTTCTGACCA	5481	3509	4081	3149	4250	2717
Otub1|NM_134150.2|49498	CCTGTAGAGCTGGAAGACTTACCGGGAGCAAGTTCTTTGAGCATTTGTTAATATTCATAGCAAGTGCTCGAAGAACTTGCTCTTTTTTGAATTCGCACCAGCACGCTACGCAACTGGTGTCACACAACACTTCGGTGTCTTCTGACCA	3111	1992	2368	1827	2800	1790
Otub1|NM_134150.2|49499	CCTGTAGAGCTGGAAGACTTACCGGGTCCATCTAAGTGGAGTATATGTTAATATTCATAGCATGTACTCCACTTGGATGGACTTTTTTGAATTCGCACCAGCACGCTACGCACATGGTGTCACACAACTGTTCGGTGTCTTCTGACCA	3946	2527	3713	2865	4319	2761
Otub2|NR_033587.1|49500	CCTGTAGAGCTGGAAGACTTACCGGCTTCGGTTTATCTGCTTTATAGTTAATATTCATAGCTATAGAGCAGATAAACCGAAGTTTTTTGAATTCGCACCAGCACGCTACGCAGTTGGTGTCACACATGGTTTCGGTGTCTTCTGACCA	4432	2838	5430	4190	6024	3851
Otub2|NR_033587.1|49501	CCTGTAGAGCTGGAAGACTTACCGGCTATCCATTCTTCGGGATTATGTTAATATTCATAGCATGATCCCGAAGAATGGATAGTTTTTTGAATTCGCACCAGCACGCTACGCACATGGTGTCACACATGCATTCGGTGTCTTCTGACCA	6444	4126	5820	4491	7888	5043
Otub2|NR_033587.1|49502	CCTGTAGAGCTGGAAGACTTACCGGGATGAGGAGATGGACATTAAAGTTAATATTCATAGCTTTGATGTCCATCTCCTCATCTTTTTTGAATTCGCACCAGCACGCTACGCATGTGGTGTCACACATGACTTCGGTGTCTTCTGACCA	2124	1360	1198	924	1431	915
Otub2|NR_033587.1|49503	CCTGTAGAGCTGGAAGACTTACCGGGAGCAGAGAGATTCTTAAGTTGTTAATATTCATAGCAACTTGAGGATCTCTCTGCTCTTTTTTGAATTCGCACCAGCACGCTACGCAACTGGTGTCACACATGTGTTCGGTGTCTTCTGACCA	2972	1903	2929	2260	3868	2473
Cyld|NM_173369.2|49504	CCTGTAGAGCTGGAAGACTTACCGGGCAGCCTGTTTCCAATTAAATGTTAATATTCATAGCATTTGATTGGAAACAGGCTGCTTTTTTGAATTCGCACCAGCACGCTACGCAGTTGGTGTCACAACGTGTTTCGGTGTCTTCTGACCA	3815	2443	6692	5164	7997	5112
Cyld|NM_173369.2|49505	CCTGTAGAGCTGGAAGACTTACCGGGCCCAATATTAATGGCAGTATGTTAATATTCATAGCATGCTGCCATTAGTATTGGGCTTTTTTGAATTCGCACCAGCACGCTACGCACATGGTGTCACAACGTCATTCGGTGTCTTCTGACCA	3404	2180	2779	2144	3079	1968
Cyld|NM_173369.2|49506	CCTGTAGAGCTGGAAGACTTACCGGGCATTGGACAAACTAGAATTTGTTAATATTCATAGCAAGTTCTAGTTTGTCCAATGCTTTTTTGAATTCGCACCAGCACGCTACGCATGTGGTGTCACAACGTACTTCGGTGTCTTCTGACCA	2457	1573	1691	1305	2075	1326
Cyld|NM_173369.2|49507	CCTGTAGAGCTGGAAGACTTACCGGCCCTGGACATTGTGTTATTTAGTTAATATTCATAGCTAAGTAACACAGTGTCCAGGGTTTTTTGAATTCGCACCAGCACGCTACGCAACTGGTGTCACAACGTTGTTCGGTGTCTTCTGACCA	4693	3005	5733	4424	6875	4395
Lgmn|NM_011175.2|49508	CCTGTAGAGCTGGAAGACTTACCGGCCATTAGCTTTCAAGAGTAAAGTTAATATTCATAGCTTTGCTCTTGAAAGCTAATGGTTTTTTGAATTCGCACCAGCACGCTACGCACATGGTGTCACAACCAGTTTCGGTGTCTTCTGACCA	4708	3014	4315	3330	4931	3152
Lgmn|NM_011175.2|49509	CCTGTAGAGCTGGAAGACTTACCGGCCTGAATAAGACTATTTGCTAGTTAATATTCATAGCTAGCGAATAGTCTTATTCAGGTTTTTTGAATTCGCACCAGCACGCTACGCAACTGGTGTCACAACCACATTCGGTGTCTTCTGACCA	3689	2362	3769	2908	4445	2842
Lgmn|NM_011175.2|49510	CCTGTAGAGCTGGAAGACTTACCGGCCTGACTATCTTGAAGAGGAGGTTAATATTCATAGCTTCCTCTTCAAGATGGTCAGGTTTTTTGAATTCGCACCAGCACGCTACGCAGTTGGTGTCACAACCAACTTCGGTGTCTTCTGACCA	1345	861	1024	790	1235	789
Lgmn|NM_011175.2|49511	CCTGTAGAGCTGGAAGACTTACCGGCCATGGATAAAGTGTGTCTTAGTTAATATTCATAGCTAAGACACACTTTGTCCATGGTTTTTTGAATTCGCACCAGCACGCTACGCATGTGGTGTCACAACCATGTTCGGTGTCTTCTGACCA	4255	2724	3434	2650	3983	2546
Malt1|NM_172833.2|49512	CCTGTAGAGCTGGAAGACTTACCGGCCTCCCATATTACTCATCAATGTTAATATTCATAGCATTGGTGAGTAATATGGGAGGTTTTTTGAATTCGCACCAGCACGCTACGCAACTGGTGTCACAACACGTTTCGGTGTCTTCTGACCA	2861	1832	2776	2142	3092	1977
Malt1|NM_172833.2|49513	CCTGTAGAGCTGGAAGACTTACCGGCGTAGAGACAATTGATGAAATGTTAATATTCATAGCATTTCATCAGTTGTCTCTACGTTTTTTGAATTCGCACCAGCACGCTACGCATGTGGTGTCACAACACCATTCGGTGTCTTCTGACCA	3412	2185	2832	2185	2952	1887
Malt1|NM_172833.2|49514	CCTGTAGAGCTGGAAGACTTACCGGGCCAATATTGTGTTTGGATATGTTAATATTCATAGCATATCCAAACACAATGTTGGCTTTTTTGAATTCGCACCAGCACGCTACGCACATGGTGTCACAACACACTTCGGTGTCTTCTGACCA	2224	1424	1753	1353	1793	1146
Malt1|NM_172833.2|49515	CCTGTAGAGCTGGAAGACTTACCGGCCAGGATTAAAGATCATTGTAGTTAATATTCATAGCTACAGTGATCTTTAATCCTGGTTTTTTGAATTCGCACCAGCACGCTACGCAGTTGGTGTCACAACACTGTTCGGTGTCTTCTGACCA	2754	1763	3392	2618	3840	2455
Cflar|NM_009805.4|49516	CCTGTAGAGCTGGAAGACTTACCGGCCAAGGAGCAAGATTAAATATGTTAATATTCATAGCATATTTGATCTTGCTCCTTGGTTTTTTGAATTCGCACCAGCACGCTACGCATGTGGTGTCACAACTGGTTTCGGTGTCTTCTGACCA	2355	1508	2489	1921	3256	2081
Cflar|NM_009805.4|49517	CCTGTAGAGCTGGAAGACTTACCGGCCTTCTTAAGAGGATCTTGAAGTTAATATTCATAGCTTCAAGATCCTCTTGAGAAGGTTTTTTGAATTCGCACCAGCACGCTACGCAGTTGGTGTCACAACTGCATTCGGTGTCTTCTGACCA	2771	1774	2062	1591	2422	1548
Cflar|NM_009805.4|49518	CCTGTAGAGCTGGAAGACTTACCGGCGAGAAGGAGGTGATGTTCTTGTTAATATTCATAGCAAGAGCATCATCTCCTTCTCGTTTTTTGAATTCGCACCAGCACGCTACGCAACTGGTGTCACAACTGACTTCGGTGTCTTCTGACCA	1433	918	1213	936	1278	817
Cflar|NM_009805.4|49519	CCTGTAGAGCTGGAAGACTTACCGGGCCTGAAGAATATCCATAGAAGTTAATATTCATAGCTTCTGTGGATGTTCTTCAGGCTTTTTTGAATTCGCACCAGCACGCTACGCACATGGTGTCACAACTGTGTTCGGTGTCTTCTGACCA	3787	2425	3354	2588	3592	2296
Cflar|NM_009805.4|49520	CCTGTAGAGCTGGAAGACTTACCGGCCTCACTTGGTTTCTGATTATGTTAATATTCATAGCATAATCAGAAACCAGGTGAGGTTTTTTGAATTCGCACCAGCACGCTACGCATGTGGTGTCACATGGTGTTTCGGTGTCTTCTGACCA	1727	1106	2282	1761	2619	1674
Senp1|NM_144851.5|49521	CCTGTAGAGCTGGAAGACTTACCGGCGGGTCTTTGTAGATTTCTTAGTTAATATTCATAGCTAGGAAATCTACAAAGGCCCGTTTTTTGAATTCGCACCAGCACGCTACGCAGTTGGTGTCACATGGTCATTCGGTGTCTTCTGACCA	3405	2180	3436	2651	4246	2714
Senp1|NM_144851.5|49522	CCTGTAGAGCTGGAAGACTTACCGGCGCAAAGACATTCAGATTCTAGTTAATATTCATAGCTAGAGTCTGAATGTCTTTGCGTTTTTTGAATTCGCACCAGCACGCTACGCAACTGGTGTCACATGGTACTTCGGTGTCTTCTGACCA	3334	2135	2479	1913	3445	2202
Senp1|NM_144851.5|49523	CCTGTAGAGCTGGAAGACTTACCGGGCCATATTTCCGAAAGTGAATGTTAATATTCATAGCATTCGCTTTCGGAAATATGGCTTTTTTGAATTCGCACCAGCACGCTACGCACATGGTGTCACATGGTTGTTCGGTGTCTTCTGACCA	4192	2684	4022	3104	4463	2853
Senp1|NM_144851.5|49524	CCTGTAGAGCTGGAAGACTTACCGGCCAGCTTATCGTCTAGATTATGTTAATATTCATAGCATAATCTGGACGATAGGCTGGTTTTTTGAATTCGCACCAGCACGCTACGCAGTTGGTGTCACATGCAGTTTCGGTGTCTTCTGACCA	3924	2512	2885	2226	3132	2002
Senp1|NM_144851.5|49525	CCTGTAGAGCTGGAAGACTTACCGGCGTAATGGTAACTAGGATGAAGTTAATATTCATAGCTTCATCCTGGTTACCGTTACGTTTTTTGAATTCGCACCAGCACGCTACGCACATGGTGTCACATGCACATTCGGTGTCTTCTGACCA	5425	3474	3616	2790	4864	3109
Senp3|NM_001163571.1|49526	CCTGTAGAGCTGGAAGACTTACCGGGCCAGCATACTCATTAGTAATGTTAATATTCATAGCATTACTGATGAGTATGCTGGCTTTTTTGAATTCGCACCAGCACGCTACGCATGTGGTGTCACATGCAACTTCGGTGTCTTCTGACCA	2125	1361	2129	1643	1867	1194
Senp3|NM_001163571.1|49527	CCTGTAGAGCTGGAAGACTTACCGGCTGACATTCCATTGGAAGTTTGTTAATATTCATAGCAAGCTTCCAGTGGAATGTCAGTTTTTTGAATTCGCACCAGCACGCTACGCAACTGGTGTCACATGCATGTTCGGTGTCTTCTGACCA	4321	2767	4784	3692	5627	3597
Senp3|NM_001163571.1|49528	CCTGTAGAGCTGGAAGACTTACCGGCCTAAGCATATTGCTAAGTATGTTAATATTCATAGCATACTTGGCAATATGCTTAGGTTTTTTGAATTCGCACCAGCACGCTACGCACATGGTGTCACATGACGTTTCGGTGTCTTCTGACCA	5161	3305	4836	3732	6136	3923
Senp6|NM_146003.2|49529	CCTGTAGAGCTGGAAGACTTACCGGCCCTTAATGAAGCTGCATATTGTTAATATTCATAGCAATGTGCAGCTTCATTAAGGGTTTTTTGAATTCGCACCAGCACGCTACGCAACTGGTGTCACATGACCATTCGGTGTCTTCTGACCA	6264	4011	5568	4297	6915	4421
Senp6|NM_146003.2|49530	CCTGTAGAGCTGGAAGACTTACCGGCCTGTGATGATAGCAGATATAGTTAATATTCATAGCTATGTCTGCTATCATCACAGGTTTTTTGAATTCGCACCAGCACGCTACGCAGTTGGTGTCACATGACACTTCGGTGTCTTCTGACCA	2172	1391	1319	1018	1422	909
Senp6|NM_146003.2|49531	CCTGTAGAGCTGGAAGACTTACCGGGCTCCTTATGAATTTGATGAAGTTAATATTCATAGCTTCATCAAATTCATAGGGAGCTTTTTTGAATTCGCACCAGCACGCTACGCATGTGGTGTCACATGACTGTTCGGTGTCTTCTGACCA	2681	1717	2522	1946	3243	2073
Senp6|NM_146003.2|49532	CCTGTAGAGCTGGAAGACTTACCGGGCCAAGGTTGTGGTGTTGTTTGTTAATATTCATAGCAAACAATACCACAACTTTGGCTTTTTTGAATTCGCACCAGCACGCTACGCAACTGGTGTCACATGTGGTTTCGGTGTCTTCTGACCA	3180	2036	2790	2153	3692	2360
Senp6|NM_146003.2|49533	CCTGTAGAGCTGGAAGACTTACCGGCCAGGTAATACCAGTAGTTTAGTTAATATTCATAGCTAAACTGCTGGTATTGCCTGGTTTTTTGAATTCGCACCAGCACGCTACGCATGTGGTGTCACATGTGCATTCGGTGTCTTCTGACCA	3102	1986	2507	1935	3532	2258
Senp2|NR_027488.1|49534	CCTGTAGAGCTGGAAGACTTACCGGCGAAAGTTATTGGAGTGACTTGTTAATATTCATAGCAAGTCGCTCCAATAACTTTCGTTTTTTGAATTCGCACCAGCACGCTACGCACATGGTGTCACATGTGACTTCGGTGTCTTCTGACCA	2402	1538	1430	1104	1598	1022
Senp2|NR_027488.1|49535	CCTGTAGAGCTGGAAGACTTACCGGCCTAATGGAATAAGCGATTATGTTAATATTCATAGCATAGTCGCTTATTCCATTAGGTTTTTTGAATTCGCACCAGCACGCTACGCAGTTGGTGTCACATGTGTGTTCGGTGTCTTCTGACCA	3216	2059	3546	2736	4236	2708
Senp2|NR_027488.1|49536	CCTGTAGAGCTGGAAGACTTACCGGCTAGGGACAAACCTATTACATGTTAATATTCATAGCATGTGATAGGTTTGTCCCTAGTTTTTTGAATTCGCACCAGCACGCTACGCAGTTGGTGTCAACGTGTGTTTCGGTGTCTTCTGACCA	4852	3107	6818	5261	9251	5914
Senp2|NR_027488.1|49537	CCTGTAGAGCTGGAAGACTTACCGGCGGAGACATTCAGACTTTAAAGTTAATATTCATAGCTTTAAGGTCTGGATGTCTCCGTTTTTTGAATTCGCACCAGCACGCTACGCACATGGTGTCAACGTGTCATTCGGTGTCTTCTGACCA	5289	3386	4755	3669	5227	3341
Senp8|NM_027838.3|49538	CCTGTAGAGCTGGAAGACTTACCGGGCCTTGTGTTAGAGTTTCTTTGTTAATATTCATAGCAAAGAGACTCTGACACAAGGCTTTTTTGAATTCGCACCAGCACGCTACGCATGTGGTGTCAACGTGTACTTCGGTGTCTTCTGACCA	2759	1767	1951	1506	1981	1266
Senp8|NM_027838.3|49539	CCTGTAGAGCTGGAAGACTTACCGGCGGCAATTAGATGTCTCATTAGTTAATATTCATAGCTAGTGAGACATCTGATTGCCGTTTTTTGAATTCGCACCAGCACGCTACGCAACTGGTGTCAACGTGTTGTTCGGTGTCTTCTGACCA	5486	3513	5874	4533	7731	4942
Senp8|NM_027838.3|49540	CCTGTAGAGCTGGAAGACTTACCGGCCACATTATTGGGTTTGTCTTGTTAATATTCATAGCAAGGCAAACCCAATAATGTGGTTTTTTGAATTCGCACCAGCACGCTACGCACATGGTGTCAACGTCAGTTTCGGTGTCTTCTGACCA	3990	2555	4034	3113	4692	2999
Senp8|NM_027838.3|49541	CCTGTAGAGCTGGAAGACTTACCGGCCATAGTAGGAGCAACTTAATGTTAATATTCATAGCATTGAGTTGCTCCTGCTATGGTTTTTTGAATTCGCACCAGCACGCTACGCAACTGGTGTCAACGTCACATTCGGTGTCTTCTGACCA	3983	2550	4025	3106	4558	2914
Shh|NM_009170.3|49542	CCTGTAGAGCTGGAAGACTTACCGGCCCGACATTATATTTAAGGATGTTAATATTCATAGCATCCTTAAATATGATGTCGGGTTTTTTGAATTCGCACCAGCACGCTACGCAGTTGGTGTCAACGTCAACTTCGGTGTCTTCTGACCA	2360	1511	1748	1349	1989	1272
Shh|NM_009170.3|49543	CCTGTAGAGCTGGAAGACTTACCGGCCTTTAGCCTACAAGTAGTTTGTTAATATTCATAGCAAACTGCTTGTAGGCTAAAGGTTTTTTGAATTCGCACCAGCACGCTACGCATGTGGTGTCAACGTCATGTTCGGTGTCTTCTGACCA	2701	1729	2759	2129	3269	2090
Shh|NM_009170.3|49544	CCTGTAGAGCTGGAAGACTTACCGGTGGGTCTACTATGAATTCAAAGTTAATATTCATAGCTTTGGATTCATAGTAGACCCATTTTTTGAATTCGCACCAGCACGCTACGCAACTGGTGTCAACGTACGTTTCGGTGTCTTCTGACCA	5911	3785	7645	5899	8893	5685
Zmpste24|NM_172700.2|49545	CCTGTAGAGCTGGAAGACTTACCGGGCCTGGTTGTTCATATTAGTTGTTAATATTCATAGCAACTAATGTGAACAGCCAGGCTTTTTTGAATTCGCACCAGCACGCTACGCATGTGGTGTCAACGTACCATTCGGTGTCTTCTGACCA	3241	2075	2582	1992	2703	1728
Zmpste24|NM_172700.2|49546	CCTGTAGAGCTGGAAGACTTACCGGCCAAGAAATTTGGGAAGGTTAGTTAATATTCATAGCTAGCCTTCCCAAGTTTCTTGGTTTTTTGAATTCGCACCAGCACGCTACGCACATGGTGTCAACGTACACTTCGGTGTCTTCTGACCA	1685	1079	1349	1041	1382	883
Zmpste24|NM_172700.2|49547	CCTGTAGAGCTGGAAGACTTACCGGGCGGTAGAGAAGGATATATAAGTTAATATTCATAGCTTGTATATCCTTCTCTGCCGCTTTTTTGAATTCGCACCAGCACGCTACGCAGTTGGTGTCAACGTACTGTTCGGTGTCTTCTGACCA	3741	2395	4042	3119	4685	2995
Zmpste24|NM_172700.2|49548	CCTGTAGAGCTGGAAGACTTACCGGCCGGTTTCTGATTGGTTGTTTGTTAATATTCATAGCAAACAACCAGTCAGAAACCGGTTTTTTGAATTCGCACCAGCACGCTACGCATGTGGTGTCAACGTTGGTTTCGGTGTCTTCTGACCA	2655	1700	2889	2229	4218	2696
Oma1|NM_025909.3|49549	CCTGTAGAGCTGGAAGACTTACCGGTGAGCAGCATAGTGGATCTTTGTTAATATTCATAGCAAAGGTCCACTGTGCTGCTCATTTTTTGAATTCGCACCAGCACGCTACGCAGTTGGTGTCAACGTTGCATTCGGTGTCTTCTGACCA	2924	1872	2360	1821	2747	1756
Oma1|NM_025909.3|49550	CCTGTAGAGCTGGAAGACTTACCGGCCCTAACAAGAAGGAGTTATTGTTAATATTCATAGCAATAGCTCCTTCTTGTTAGGGTTTTTTGAATTCGCACCAGCACGCTACGCAACTGGTGTCAACGTTGACTTCGGTGTCTTCTGACCA	1876	1201	1446	1116	1993	1274
Oma1|NM_025909.3|49551	CCTGTAGAGCTGGAAGACTTACCGGGCTTGGTTCATTTATTGGATTGTTAATATTCATAGCAATCCAGTAAATGAACCAAGCTTTTTTGAATTCGCACCAGCACGCTACGCACATGGTGTCAACGTTGTGTTCGGTGTCTTCTGACCA	2020	1293	2213	1708	2639	1687
Oma1|NM_025909.3|49552	CCTGTAGAGCTGGAAGACTTACCGGCGGAAGGAGTAAACTATTGTTGTTAATATTCATAGCAACAGTAGTTTACTCCTTCCGTTTTTTGAATTCGCACCAGCACGCTACGCATGTGGTGTCAACCAGTGTTTCGGTGTCTTCTGACCA	4379	2804	5913	4563	7416	4741
Oma1|NM_025909.3|49553	CCTGTAGAGCTGGAAGACTTACCGGGTGCTGATGTAAGAGTTAGTTGTTAATATTCATAGCAACTAGCTCTTACATCGGCACTTTTTTGAATTCGCACCAGCACGCTACGCAGTTGGTGTCAACCAGTCATTCGGTGTCTTCTGACCA	4527	2899	3973	3066	4507	2881
Ace|NM_207624.5|49554	CCTGTAGAGCTGGAAGACTTACCGGCCAGTATTTCATGCAGTATAAGTTAATATTCATAGCTTGTACTGCATGAAATACTGGTTTTTTGAATTCGCACCAGCACGCTACGCAACTGGTGTCAACCAGTACTTCGGTGTCTTCTGACCA	2558	1638	1781	1374	2493	1594
Ace|NM_207624.5|49555	CCTGTAGAGCTGGAAGACTTACCGGCCCAATATAGATGTCATGGAAGTTAATATTCATAGCTTCCGTGGCATCTATATTGGGTTTTTTGAATTCGCACCAGCACGCTACGCACATGGTGTCAACCAGTTGTTCGGTGTCTTCTGACCA	3848	2464	3918	3023	3970	2538
Ace|NM_207624.5|49556	CCTGTAGAGCTGGAAGACTTACCGGCCCTGGAACTTGATCTAATAAGTTAATATTCATAGCTTGTTAGATCAGGTTCCAGGGTTTTTTGAATTCGCACCAGCACGCTACGCAGTTGGTGTCAACCACAGTTTCGGTGTCTTCTGACCA	4373	2800	4239	3271	5891	3766
Ace|NM_207624.5|49557	CCTGTAGAGCTGGAAGACTTACCGGCCAAGTGTTGTTGAATGAGTAGTTAATATTCATAGCTACTCGTTCAACAACACTTGGTTTTTTGAATTCGCACCAGCACGCTACGCACATGGTGTCAACCACACATTCGGTGTCTTCTGACCA	3526	2258	2981	2300	3455	2209
Ace|NM_207624.5|49558	CCTGTAGAGCTGGAAGACTTACCGGCGCCATGATGAATTATTTCAAGTTAATATTCATAGCTTGAAGTAATTCATCATGGCGTTTTTTGAATTCGCACCAGCACGCTACGCATGTGGTGTCAACCACAACTTCGGTGTCTTCTGACCA	1959	1254	1248	963	1642	1050
Ace2|NM_027286.4|49559	CCTGTAGAGCTGGAAGACTTACCGGGCCCAAAGTTTCTCATTACAAGTTAATATTCATAGCTTGTAGTGAGAAACTTTGGGCTTTTTTGAATTCGCACCAGCACGCTACGCAACTGGTGTCAACCACATGTTCGGTGTCTTCTGACCA	3487	2233	4049	3125	5123	3275
Ace2|NM_027286.4|49560	CCTGTAGAGCTGGAAGACTTACCGGGCTCAATTACTTCCAATCGTTGTTAATATTCATAGCAACGGTTGGAAGTAATTGAGCTTTTTTGAATTCGCACCAGCACGCTACGCACATGGTGTCAACCAACGTTTCGGTGTCTTCTGACCA	3464	2218	3417	2637	4240	2711
Ace2|NM_027286.4|49561	CCTGTAGAGCTGGAAGACTTACCGGCCGATCATCAAGTGTCAATTAGTTAATATTCATAGCTAGTTGACGCTTGATGATCGGTTTTTTGAATTCGCACCAGCACGCTACGCAACTGGTGTCAACCAACCATTCGGTGTCTTCTGACCA	4203	2691	4082	3150	5055	3232
Ace2|NM_027286.4|49562	CCTGTAGAGCTGGAAGACTTACCGGCCGTTGTTTGATTGGTTGAAAGTTAATATTCATAGCTTTCAGCCAGTCAAACAACGGTTTTTTGAATTCGCACCAGCACGCTACGCAGTTGGTGTCAACCAACACTTCGGTGTCTTCTGACCA	1717	1099	643	496	680	435
Thop1|NM_022653.4|49563	CCTGTAGAGCTGGAAGACTTACCGGGCAGAGGAATATTCTCGATTTGTTAATATTCATAGCAAGTCGAGAATGTTCCTCTGCTTTTTTGAATTCGCACCAGCACGCTACGCATGTGGTGTCAACCAACTGTTCGGTGTCTTCTGACCA	2483	1590	2174	1678	2583	1651
Thop1|NM_022653.4|49564	CCTGTAGAGCTGGAAGACTTACCGGGCTCAGTACTATGGCTATTTAGTTAATATTCATAGCTAAGTAGCCATAGTACTGAGCTTTTTTGAATTCGCACCAGCACGCTACGCAACTGGTGTCAACCATGGTTTCGGTGTCTTCTGACCA	3609	2311	4436	3423	5060	3235
Thop1|NM_022653.4|49565	CCTGTAGAGCTGGAAGACTTACCGGCGAAGTGTACTTGATGGATATGTTAATATTCATAGCATGTCCATCGAGTACACTTCGTTTTTTGAATTCGCACCAGCACGCTACGCATGTGGTGTCAACCATGCATTCGGTGTCTTCTGACCA	2594	1661	2166	1671	2665	1704
Thop1|NM_022653.4|49566	CCTGTAGAGCTGGAAGACTTACCGGCCTCAAGTACCTTCACTATTTGTTAATATTCATAGCAAGTAGTGAGGGTACTTGAGGTTTTTTGAATTCGCACCAGCACGCTACGCACATGGTGTCAACCATGACTTCGGTGTCTTCTGACCA	2567	1644	1721	1328	2195	1403
Thop1|NM_022653.4|49567	CCTGTAGAGCTGGAAGACTTACCGGCCGCTGTTGAAGGAGTGCTATGTTAATATTCATAGCATGGCACTTCTTCAACAGCGGTTTTTTGAATTCGCACCAGCACGCTACGCAGTTGGTGTCAACCATGTGTTCGGTGTCTTCTGACCA	3553	2275	3861	2979	4683	2994
Nln|NM_029447.2|49568	CCTGTAGAGCTGGAAGACTTACCGGCGCGAGTGAATACGTTAAATAGTTAATATTCATAGCTATTTAGCGTATTCGCTCGCGTTTTTTGAATTCGCACCAGCACGCTACGCAACTGGTGTCAACACGTGTTTCGGTGTCTTCTGACCA	3285	2103	3221	2486	4552	2910
Nln|NM_029447.2|49569	CCTGTAGAGCTGGAAGACTTACCGGGCACGATTTAGTGGAATAAATGTTAATATTCATAGCATTTGTTCCACTAAATCGTGCTTTTTTGAATTCGCACCAGCACGCTACGCATGTGGTGTCAACACGTCATTCGGTGTCTTCTGACCA	3213	2057	2782	2147	3841	2455
Nln|NM_029447.2|49570	CCTGTAGAGCTGGAAGACTTACCGGGACGACTTCATTGATAGTTTAGTTAATATTCATAGCTAAACTGTCAATGAAGTCGTCTTTTTTGAATTCGCACCAGCACGCTACGCACATGGTGTCAACACGTACTTCGGTGTCTTCTGACCA	3679	2356	2305	1779	2504	1601
Nln|NM_029447.2|49571	CCTGTAGAGCTGGAAGACTTACCGGGCGAACTTACTTCTATGAGTTGTTAATATTCATAGCAACTCATGGAAGTAAGTTCGCTTTTTTGAATTCGCACCAGCACGCTACGCAGTTGGTGTCAACACGTTGTTCGGTGTCTTCTGACCA	3318	2124	3847	2969	5060	3235
Mipep|NR_040642.1|49572	CCTGTAGAGCTGGAAGACTTACCGGCCCAGTTTATATTGCCTGTTTGTTAATATTCATAGCAAACGGGCAGTATAAACTGGGTTTTTTGAATTCGCACCAGCACGCTACGCATGTGGTGTCAACACCAGTTTCGGTGTCTTCTGACCA	3339	2138	3363	2595	4441	2839
Mipep|NR_040642.1|49573	CCTGTAGAGCTGGAAGACTTACCGGGCCGATTAGTTGAAATGTTTAGTTAATATTCATAGCTAAACATTTCAACTGATCGGCTTTTTTGAATTCGCACCAGCACGCTACGCAGTTGGTGTCAACACCACATTCGGTGTCTTCTGACCA	3051	1954	1990	1536	2524	1614
Mipep|NR_040642.1|49574	CCTGTAGAGCTGGAAGACTTACCGGCCAGGGATTTCCCTATATTATGTTAATATTCATAGCATAATGTAGGGAAATCCCTGGTTTTTTGAATTCGCACCAGCACGCTACGCAACTGGTGTCAACACCAACTTCGGTGTCTTCTGACCA	2396	1534	1917	1479	2244	1435
Mipep|NR_040642.1|49575	CCTGTAGAGCTGGAAGACTTACCGGCCTACTGACTTTGTTGAAGTTGTTAATATTCATAGCAACTTCAGCAAAGTCAGTAGGTTTTTTGAATTCGCACCAGCACGCTACGCACATGGTGTCAACACCATGTTCGGTGTCTTCTGACCA	2325	1489	2203	1700	2756	1762
Mme|NM_008604.3|49576	CCTGTAGAGCTGGAAGACTTACCGGGCATGGTCATTGGATATGAAAGTTAATATTCATAGCTTTCATGTCCAATGACCATGCTTTTTTGAATTCGCACCAGCACGCTACGCAGTTGGTGTCAACACACGTTTCGGTGTCTTCTGACCA	5892	3773	5560	4291	4959	3170
Mme|NM_008604.3|49577	CCTGTAGAGCTGGAAGACTTACCGGGCAACCTATGATGATGGTATTGTTAATATTCATAGCAATGCCATCATCATAGGTTGCTTTTTTGAATTCGCACCAGCACGCTACGCACATGGTGTCAACACACCATTCGGTGTCTTCTGACCA	4453	2851	3054	2357	3583	2291
Mme|NM_008604.3|49578	CCTGTAGAGCTGGAAGACTTACCGGCGGTGTGCTAATTACGTTAATGTTAATATTCATAGCATTGACGTAGTTAGCACACCGTTTTTTGAATTCGCACCAGCACGCTACGCATGTGGTGTCAACACACACTTCGGTGTCTTCTGACCA	2191	1403	1546	1193	1679	1073
Mme|NM_008604.3|49579	CCTGTAGAGCTGGAAGACTTACCGGGCCTTTCATTGTCGTAAGAATGTTAATATTCATAGCATTCTTGCGGCAATGAAAGGCTTTTTTGAATTCGCACCAGCACGCTACGCAACTGGTGTCAACACACTGTTCGGTGTCTTCTGACCA	3002	1922	3113	2402	3587	2293
Ece1|NM_199307.2|49580	CCTGTAGAGCTGGAAGACTTACCGGGCCATCAATTGGTTACTCTTTGTTAATATTCATAGCAAAGGGTAACCAGTTGATGGCTTTTTTGAATTCGCACCAGCACGCTACGCACATGGTGTCAACACTGGTTTCGGTGTCTTCTGACCA	3828	2451	3987	3077	4836	3092
Ece1|NM_199307.2|49581	CCTGTAGAGCTGGAAGACTTACCGGCCAATAGAGATTAGTGGAGTAGTTAATATTCATAGCTACTCCACTGATCTCTGTTGGTTTTTTGAATTCGCACCAGCACGCTACGCAACTGGTGTCAACACTGCATTCGGTGTCTTCTGACCA	3690	2363	3887	3000	4943	3160
Ece1|NM_199307.2|49582	CCTGTAGAGCTGGAAGACTTACCGGCCAGTTCTTCTTCTTAGGATTGTTAATATTCATAGCAATCCTAGGAAGAAGAGCTGGTTTTTTGAATTCGCACCAGCACGCTACGCAGTTGGTGTCAACACTGACTTCGGTGTCTTCTGACCA	2547	1631	2218	1712	2501	1599
Ece1|NM_199307.2|49583	CCTGTAGAGCTGGAAGACTTACCGGCCTGACTGGATATCTGAATTAGTTAATATTCATAGCTAGTTCAGGTATCCAGTCAGGTTTTTTGAATTCGCACCAGCACGCTACGCATGTGGTGTCAACACTGTGTTCGGTGTCTTCTGACCA	2888	1849	2222	1715	2364	1511
Ece1|NM_199307.2|49584	CCTGTAGAGCTGGAAGACTTACCGGCAAGGAGTTCTCAGAATACTTGTTAATATTCATAGCAAGTGTTCTGAGAACTCCTTGTTTTTTGAATTCGCACCAGCACGCTACGCACATGGTGTCAACTGGTGTTTCGGTGTCTTCTGACCA	4530	2900	6346	4897	8025	5130
Ecel1|NM_021306.2|49585	CCTGTAGAGCTGGAAGACTTACCGGCGGGTCTATCTTTCTTCCTAAGTTAATATTCATAGCTTGGGAAGGAAGATAGACCCGTTTTTTGAATTCGCACCAGCACGCTACGCAACTGGTGTCAACTGGTCATTCGGTGTCTTCTGACCA	4409	2823	4243	3274	5448	3483
Ecel1|NM_021306.2|49586	CCTGTAGAGCTGGAAGACTTACCGGCGTATCCTAGTTTGAGGAATTGTTAATATTCATAGCAATTCCTCAAACTGGGATACGTTTTTTGAATTCGCACCAGCACGCTACGCAGTTGGTGTCAACTGGTACTTCGGTGTCTTCTGACCA	3482	2229	2622	2023	3253	2080
Ecel1|NM_021306.2|49587	CCTGTAGAGCTGGAAGACTTACCGGCATCCGATTCAGTATCTAGTTGTTAATATTCATAGCAACTGGATACTGAATCGGATGTTTTTTGAATTCGCACCAGCACGCTACGCATGTGGTGTCAACTGGTTGTTCGGTGTCTTCTGACCA	5275	3378	5029	3881	5915	3781
Ecel1|NM_021306.2|49588	CCTGTAGAGCTGGAAGACTTACCGGCCAATATCTCTGTGTTAGAATGTTAATATTCATAGCATTCTGACACAGAGATATTGGTTTTTTGAATTCGCACCAGCACGCTACGCAACTGGTGTCAACTGCAGTTTCGGTGTCTTCTGACCA	3556	2277	4240	3272	5029	3215
Ecel1|NM_021306.2|49589	CCTGTAGAGCTGGAAGACTTACCGGGAGTTCCAGGAAGTTAAGTATGTTAATATTCATAGCATACTTGACTTCCTGGAACTCTTTTTTGAATTCGCACCAGCACGCTACGCATGTGGTGTCAACTGCACATTCGGTGTCTTCTGACCA	3361	2152	2297	1773	2831	1810
Mmel1|NM_013783.2|49590	CCTGTAGAGCTGGAAGACTTACCGGCCAACCACAGTCTTTGAATTTGTTAATATTCATAGCAAATTCAAGGACTGTGGTTGGTTTTTTGAATTCGCACCAGCACGCTACGCACATGGTGTCAACTGCAACTTCGGTGTCTTCTGACCA	2597	1663	1425	1100	1678	1073
Mmel1|NM_013783.2|49591	CCTGTAGAGCTGGAAGACTTACCGGCCATGTAGAACTACTTGGTATGTTAATATTCATAGCATACCAGGTAGTTCTGCATGGTTTTTTGAATTCGCACCAGCACGCTACGCAGTTGGTGTCAACTGCATGTTCGGTGTCTTCTGACCA	2996	1918	2916	2250	3525	2253
Mmel1|NM_013783.2|49592	CCTGTAGAGCTGGAAGACTTACCGGGCAGTCGCAATGTATGATTTAGTTAATATTCATAGCTAGATCATGCATTGCGACTGCTTTTTTGAATTCGCACCAGCACGCTACGCATGTGGTGTCAACTGACGTTTCGGTGTCTTCTGACCA	3222	2063	2311	1783	2611	1669
Mmel1|NM_013783.2|49593	CCTGTAGAGCTGGAAGACTTACCGGCGGACTTTAGAACCTTAAGAAGTTAATATTCATAGCTTCTTGAGGTTCTGAAGTCCGTTTTTTGAATTCGCACCAGCACGCTACGCAGTTGGTGTCAACTGACCATTCGGTGTCTTCTGACCA	5188	3322	4417	3409	5773	3691
Kel|NM_032540.3|49594	CCTGTAGAGCTGGAAGACTTACCGGGCTGTCATTATACGCCTTAAAGTTAATATTCATAGCTTTGAGGCGTATGATGACAGCTTTTTTGAATTCGCACCAGCACGCTACGCAACTGGTGTCAACTGACACTTCGGTGTCTTCTGACCA	1780	1140	1301	1004	1482	947
Kel|NM_032540.3|49595	CCTGTAGAGCTGGAAGACTTACCGGGCCTAGCATATCTTCGTTTAAGTTAATATTCATAGCTTGAACGAGGATATGCTAGGCTTTTTTGAATTCGCACCAGCACGCTACGCACATGGTGTCAACTGACTGTTCGGTGTCTTCTGACCA	3358	2150	3885	2998	4461	2852
Kel|NM_032540.3|49596	CCTGTAGAGCTGGAAGACTTACCGGGCTCAGATTCTATGGGAATATGTTAATATTCATAGCATATTCCCGTAGGATCTGAGCTTTTTTGAATTCGCACCAGCACGCTACGCAGTTGGTGTCAACTGTGGTTTCGGTGTCTTCTGACCA	2909	1863	3128	2414	3667	2344
Kel|NM_032540.3|49597	CCTGTAGAGCTGGAAGACTTACCGGCCAGGTATATAGTAAGAGGATGTTAATATTCATAGCATCCTCTTGCTATATGCCTGGTTTTTTGAATTCGCACCAGCACGCTACGCACATGGTGTCAACTGTGCATTCGGTGTCTTCTGACCA	4401	2818	3418	2638	4084	2611
Phex|NM_011077.2|49598	CCTGTAGAGCTGGAAGACTTACCGGCGGTGCTTAGATTGGAAATTAGTTAATATTCATAGCTAATTTCCAGTCTAAGCACCGTTTTTTGAATTCGCACCAGCACGCTACGCATGTGGTGTCAACTGTGACTTCGGTGTCTTCTGACCA	2249	1440	1388	1071	1509	965
Phex|NM_011077.2|49599	CCTGTAGAGCTGGAAGACTTACCGGCCTCCACAATTTAGGGTTAATGTTAATATTCATAGCATTGACCCTAAATTGTGGAGGTTTTTTGAATTCGCACCAGCACGCTACGCAACTGGTGTCAACTGTGTGTTCGGTGTCTTCTGACCA	2572	1647	2839	2191	3566	2280
Phex|NM_011077.2|49600	CCTGTAGAGCTGGAAGACTTACCGGCCTGATGATAAGGCATCTAATGTTAATATTCATAGCATTGGATGCCTTGTCATCAGGTTTTTTGAATTCGCACCAGCACGCTACGCACATGGTGTCATGGTGTGTTTCGGTGTCTTCTGACCA	4547	2911	5146	3971	6208	3969
Phex|NM_011077.2|49601	CCTGTAGAGCTGGAAGACTTACCGGCCTCTACTTATCCTGTATGAAGTTAATATTCATAGCTTCATGCAGGATGAGTAGAGGTTTTTTGAATTCGCACCAGCACGCTACGCAACTGGTGTCATGGTGTCATTCGGTGTCTTCTGACCA	3437	2201	3183	2456	3476	2222
Yme1l1|NM_013771.5|49602	CCTGTAGAGCTGGAAGACTTACCGGGCAGTCTACCTTTGAAAGATTGTTAATATTCATAGCAATCTTTCAGAGGTAGACTGCTTTTTTGAATTCGCACCAGCACGCTACGCAGTTGGTGTCATGGTGTACTTCGGTGTCTTCTGACCA	2015	1290	1321	1019	1606	1027
Yme1l1|NM_013771.5|49603	CCTGTAGAGCTGGAAGACTTACCGGCCTGAGAATGATAGATGGAATGTTAATATTCATAGCATTCCATCTGTCATTCTCAGGTTTTTTGAATTCGCACCAGCACGCTACGCATGTGGTGTCATGGTGTTGTTCGGTGTCTTCTGACCA	3594	2301	4015	3098	5230	3343
Yme1l1|NM_013771.5|49604	CCTGTAGAGCTGGAAGACTTACCGGGCTCACCAAGATGTATTTAAAGTTAATATTCATAGCTTTAAATGCATCTTGGTGAGCTTTTTTGAATTCGCACCAGCACGCTACGCAACTGGTGTCATGGTCAGTTTCGGTGTCTTCTGACCA	3411	2184	4673	3606	5897	3770
Spg7|NM_153176.4|49605	CCTGTAGAGCTGGAAGACTTACCGGCGGATAGGATTCTTTGGGAGTGTTAATATTCATAGCATTCCCAAAGAATCCTGTCCGTTTTTTGAATTCGCACCAGCACGCTACGCATGTGGTGTCATGGTCACATTCGGTGTCTTCTGACCA	2736	1752	2370	1829	3112	1989
Spg7|NM_153176.4|49606	CCTGTAGAGCTGGAAGACTTACCGGCCTTGCATAGTGTATATTGATGTTAATATTCATAGCATCAATGTACACTATGCAAGGTTTTTTGAATTCGCACCAGCACGCTACGCACATGGTGTCATGGTCAACTTCGGTGTCTTCTGACCA	1604	1027	1065	822	1165	745
Spg7|NM_153176.4|49607	CCTGTAGAGCTGGAAGACTTACCGGGCACCATAGAAATGGATTGATGTTAATATTCATAGCATCAATCCATTTCTGTGGTGCTTTTTTGAATTCGCACCAGCACGCTACGCAGTTGGTGTCATGGTCATGTTCGGTGTCTTCTGACCA	3422	2191	3468	2676	4009	2563
Spg7|NM_153176.4|49608	CCTGTAGAGCTGGAAGACTTACCGGGCTTTGAAGGTATTAGTGGATGTTAATATTCATAGCATCCGCTAATACCTTCAAAGCTTTTTTGAATTCGCACCAGCACGCTACGCATGTGGTGTCATGGTACGTTTCGGTGTCTTCTGACCA	2756	1765	2959	2283	3477	2223
Spg7|NM_153176.4|49609	CCTGTAGAGCTGGAAGACTTACCGGCACACGTTTAACTTTGAGTATGTTAATATTCATAGCATACTCAAAGTTGAACGTGTGTTTTTTGAATTCGCACCAGCACGCTACGCAGTTGGTGTCATGGTACCATTCGGTGTCTTCTGACCA	4973	3184	4565	3523	5444	3480
Afg3l1|NR_028260.1|49610	CCTGTAGAGCTGGAAGACTTACCGGGCTTCACTGGTGTTGATATTTGTTAATATTCATAGCAAATATCAGCACCAGTGAAGCTTTTTTGAATTCGCACCAGCACGCTACGCAACTGGTGTCATGGTACACTTCGGTGTCTTCTGACCA	3008	1926	1130	872	886	566
Afg3l1|NR_028260.1|49611	CCTGTAGAGCTGGAAGACTTACCGGCCTGGTTAGTATCCTCTTATAGTTAATATTCATAGCTATAGGAGGATGCTAACCAGGTTTTTTGAATTCGCACCAGCACGCTACGCACATGGTGTCATGGTACTGTTCGGTGTCTTCTGACCA	3691	2363	3291	2540	4086	2612
Afg3l1|NR_028260.1|49612	CCTGTAGAGCTGGAAGACTTACCGGGCAGTTGTTCTTTGGTTAGATGTTAATATTCATAGCATCTGACCAAAGAACAGCTGCTTTTTTGAATTCGCACCAGCACGCTACGCAGTTGGTGTCATGGTTGGTTTCGGTGTCTTCTGACCA	3137	2009	4282	3304	4821	3082
Afg3l1|NR_028260.1|49613	CCTGTAGAGCTGGAAGACTTACCGGTCCATTAATGTGGTAGTGTTAGTTAATATTCATAGCTAACACTACCACATTAGTGGATTTTTTGAATTCGCACCAGCACGCTACGCACATGGTGTCATGGTTGCATTCGGTGTCTTCTGACCA	4926	3154	3785	2921	4040	2583
Afg3l1|NR_028260.1|49614	CCTGTAGAGCTGGAAGACTTACCGGGAAACACTTCGTGTAGTATTAGTTAATATTCATAGCTAATACTGCACGAAGTGTTTCTTTTTTGAATTCGCACCAGCACGCTACGCATGTGGTGTCATGGTTGACTTCGGTGTCTTCTGACCA	1910	1223	1177	908	1775	1135
Lmln|NM_172823.2|49615	CCTGTAGAGCTGGAAGACTTACCGGGCTGGTATTTAAGTGGTGAATGTTAATATTCATAGCATTCGCCACTTAAATGCCAGCTTTTTTGAATTCGCACCAGCACGCTACGCAACTGGTGTCATGGTTGTGTTCGGTGTCTTCTGACCA	2898	1856	2931	2262	3017	1929
Lmln|NM_172823.2|49616	CCTGTAGAGCTGGAAGACTTACCGGCCGATTGTAGAATCTTGGAAAGTTAATATTCATAGCTTTCCAGGATTCTACAGTCGGTTTTTTGAATTCGCACCAGCACGCTACGCAGTTGGTGTCATGCAGTGTTTCGGTGTCTTCTGACCA	2743	1756	2844	2195	3475	2221
Lmln|NM_172823.2|49617	CCTGTAGAGCTGGAAGACTTACCGGCCGCCTTTCAATTATAGTCTTGTTAATATTCATAGCAAGACTATAGTTGAAGGGCGGTTTTTTGAATTCGCACCAGCACGCTACGCACATGGTGTCATGCAGTCATTCGGTGTCTTCTGACCA	3035	1943	2405	1856	2947	1884
Lmln|NM_172823.2|49618	CCTGTAGAGCTGGAAGACTTACCGGCGGACACTGAGGTTATAAATAGTTAATATTCATAGCTATTTATGACCTCAGTGTCCGTTTTTTGAATTCGCACCAGCACGCTACGCATGTGGTGTCATGCAGTACTTCGGTGTCTTCTGACCA	2572	1647	1487	1147	2444	1562
Lmln|NM_172823.2|49619	CCTGTAGAGCTGGAAGACTTACCGGGCTTGTATTAGTGGAGTGATAGTTAATATTCATAGCTATCACTCCACTGATACAAGCTTTTTTGAATTCGCACCAGCACGCTACGCAACTGGTGTCATGCAGTTGTTCGGTGTCTTCTGACCA	5035	3224	4734	3653	6997	4473
Mmp8|NM_008611.4|49620	CCTGTAGAGCTGGAAGACTTACCGGGCCTTGATGTACCCAAATTATGTTAATATTCATAGCATAGTTTGGGTACATCAAGGCTTTTTTGAATTCGCACCAGCACGCTACGCACATGGTGTCATGCACAGTTTCGGTGTCTTCTGACCA	3337	2137	3500	2701	3433	2195
Mmp8|NM_008611.4|49621	CCTGTAGAGCTGGAAGACTTACCGGGCAAGAAGCAATTTATGGTTTGTTAATATTCATAGCAAGCCATAAATTGCTTCTTGCTTTTTTGAATTCGCACCAGCACGCTACGCAACTGGTGTCATGCACACATTCGGTGTCTTCTGACCA	2135	1367	1825	1408	2139	1367
Mmp8|NM_008611.4|49622	CCTGTAGAGCTGGAAGACTTACCGGCCTGACCTATAGGATTATAAAGTTAATATTCATAGCTTTATAATCCTGTAGGTCAGGTTTTTTGAATTCGCACCAGCACGCTACGCAGTTGGTGTCATGCACAACTTCGGTGTCTTCTGACCA	1657	1061	1126	869	1121	717
Mmp2|NM_008610.2|49623	CCTGTAGAGCTGGAAGACTTACCGGGCTGAAAGATACCCTTAAGAAGTTAATATTCATAGCTTCTTGAGGGTATCTTTCAGCTTTTTTGAATTCGCACCAGCACGCTACGCATGTGGTGTCATGCACATGTTCGGTGTCTTCTGACCA	2816	1803	2270	1752	3107	1986
Mmp2|NM_008610.2|49624	CCTGTAGAGCTGGAAGACTTACCGGGCTGTGTTCTTCGTAGGGAGTGTTAATATTCATAGCATTCCCTGCGAAGAACACAGCTTTTTTGAATTCGCACCAGCACGCTACGCAACTGGTGTCATGCAACGTTTCGGTGTCTTCTGACCA	4569	2925	4489	3464	4970	3177
Mmp9|NM_013599.2|49625	CCTGTAGAGCTGGAAGACTTACCGGCCCTCTGAATAAAGATGACATGTTAATATTCATAGCATGTCGTCTTTATTCAGAGGGTTTTTTGAATTCGCACCAGCACGCTACGCATGTGGTGTCATGCAACCATTCGGTGTCTTCTGACCA	3209	2055	2743	2117	3372	2156
Mmp9|NM_013599.2|49626	CCTGTAGAGCTGGAAGACTTACCGGCCAGGATAAACTGTATGGTTTGTTAATATTCATAGCAAGCCATACAGTTTATCCTGGTTTTTTGAATTCGCACCAGCACGCTACGCACATGGTGTCATGCAACACTTCGGTGTCTTCTGACCA	2352	1506	1769	1365	1851	1183
Mmp9|NM_013599.2|49627	CCTGTAGAGCTGGAAGACTTACCGGGAGGCATATTTGTACCGTTATGTTAATATTCATAGCATAGCGGTACAAGTATGCCTCTTTTTTGAATTCGCACCAGCACGCTACGCAGTTGGTGTCATGCAACTGTTCGGTGTCTTCTGACCA	2635	1687	2281	1760	2577	1647
Mmp9|NM_013599.2|49628	CCTGTAGAGCTGGAAGACTTACCGGCCACTTACTATGGAAATTCAAGTTAATATTCATAGCTTGAGTTTCCATAGTAAGTGGTTTTTTGAATTCGCACCAGCACGCTACGCATGTGGTGTCATGCATGGTTTCGGTGTCTTCTGACCA	4579	2932	5182	3999	6771	4329
Mmp9|NM_013599.2|49629	CCTGTAGAGCTGGAAGACTTACCGGCAGTACCAAGACAAAGTCTATGTTAATATTCATAGCATAGGCTTTGTCTTGGTACTGTTTTTTGAATTCGCACCAGCACGCTACGCAGTTGGTGTCATGCATGCATTCGGTGTCTTCTGACCA	5054	3236	4467	3447	5091	3255
Mmp3|NM_010809.1|49630	CCTGTAGAGCTGGAAGACTTACCGGGCAGAACCAAATAGGAGTTATGTTAATATTCATAGCATAGCTCCTGTTTGGTTCTGCTTTTTTGAATTCGCACCAGCACGCTACGCAACTGGTGTCATGCATGACTTCGGTGTCTTCTGACCA	2257	1445	1674	1292	2241	1433
Mmp3|NM_010809.1|49631	CCTGTAGAGCTGGAAGACTTACCGGCCCACATATTGAAGAGTAATAGTTAATATTCATAGCTATTGCTCTTCAATATGTGGGTTTTTTGAATTCGCACCAGCACGCTACGCACATGGTGTCATGCATGTGTTCGGTGTCTTCTGACCA	4397	2815	3650	2817	4298	2748
Mmp3|NM_010809.1|49632	CCTGTAGAGCTGGAAGACTTACCGGGCAGTTGGAATTTGACTCAAAGTTAATATTCATAGCTTTGGGTCAAATTCCAACTGCTTTTTTGAATTCGCACCAGCACGCTACGCATGTGGTGTCATGACGTGTTTCGGTGTCTTCTGACCA	3267	2092	3762	2903	4979	3183
Mmp10|NM_019471.2|49633	CCTGTAGAGCTGGAAGACTTACCGGGCATGGATCTTGTTCAGTAATGTTAATATTCATAGCATTGCTGAGCAAGATCCATGCTTTTTTGAATTCGCACCAGCACGCTACGCAGTTGGTGTCATGACGTCATTCGGTGTCTTCTGACCA	3310	2119	2526	1949	3372	2156
Mmp10|NM_019471.2|49634	CCTGTAGAGCTGGAAGACTTACCGGCCCACTGTGAAGAAGATTGGTGTTAATATTCATAGCATCAATCTTCTTCACGGTGGGTTTTTTGAATTCGCACCAGCACGCTACGCAACTGGTGTCATGACGTACTTCGGTGTCTTCTGACCA	3308	2118	1882	1452	2146	1372
Mmp10|NM_019471.2|49635	CCTGTAGAGCTGGAAGACTTACCGGCCAGGAATTGAGTCATAAGTTGTTAATATTCATAGCAACTTGTGGCTCAATTCCTGGTTTTTTGAATTCGCACCAGCACGCTACGCACATGGTGTCATGACGTTGTTCGGTGTCTTCTGACCA	4453	2851	4002	3088	4701	3005
Mmp10|NM_019471.2|49636	CCTGTAGAGCTGGAAGACTTACCGGGAGGGCATTTAATCCTTGTATGTTAATATTCATAGCATACAGGGATTGAATGCCCTCTTTTTTGAATTCGCACCAGCACGCTACGCAGTTGGTGTCATGACCAGTTTCGGTGTCTTCTGACCA	2715	1738	2785	2149	3376	2158
Mmp10|NM_019471.2|49637	CCTGTAGAGCTGGAAGACTTACCGGCCCACTCTTCTTTCAGATTTAGTTAATATTCATAGCTAAGTCTGAAGGAAGAGTGGGTTTTTTGAATTCGCACCAGCACGCTACGCACATGGTGTCATGACCACATTCGGTGTCTTCTGACCA	2773	1776	2387	1842	2870	1835
Mmp11|NM_008606.2|49638	CCTGTAGAGCTGGAAGACTTACCGGCTCTGCCTAATACCTTGATATGTTAATATTCATAGCATGTCAAGGTATTAGGCAGAGTTTTTTGAATTCGCACCAGCACGCTACGCATGTGGTGTCATGACCAACTTCGGTGTCTTCTGACCA	3483	2230	2180	1682	2730	1745
Mmp11|NM_008606.2|49639	CCTGTAGAGCTGGAAGACTTACCGGCTGGAGGTTTGATCCTGTGAAGTTAATATTCATAGCTTCACGGGATCAAACTTCCAGTTTTTTGAATTCGCACCAGCACGCTACGCAACTGGTGTCATGACCATGTTCGGTGTCTTCTGACCA	3566	2283	3642	2810	4562	2916
Mmp11|NM_008606.2|49640	CCTGTAGAGCTGGAAGACTTACCGGGACCTGCTTGATGTATTGAATGTTAATATTCATAGCATTCAGTACATCAGGCAGGTCTTTTTTGAATTCGCACCAGCACGCTACGCACATGGTGTCATGACACGTTTCGGTGTCTTCTGACCA	3495	2238	2703	2086	3033	1939
Mmp7|NM_010810.4|49641	CCTGTAGAGCTGGAAGACTTACCGGGCAGGCATTTAGAAGTTATATGTTAATATTCATAGCATATAACTTCTGAATGCCTGCTTTTTTGAATTCGCACCAGCACGCTACGCAACTGGTGTCATGACACCATTCGGTGTCTTCTGACCA	2361	1512	2213	1708	2768	1770
Mmp7|NM_010810.4|49642	CCTGTAGAGCTGGAAGACTTACCGGCCCTACCTATCAAAGAGATTAGTTAATATTCATAGCTAGTCTCTTTGATAGGTAGGGTTTTTTGAATTCGCACCAGCACGCTACGCAGTTGGTGTCATGACACACTTCGGTGTCTTCTGACCA	2627	1682	1849	1427	2181	1394
Mmp7|NM_010810.4|49643	CCTGTAGAGCTGGAAGACTTACCGGCCACTGAATTTAAAGAGGGTTGTTAATATTCATAGCAACCCTCTTGAAGTTCAGTGGTTTTTTGAATTCGCACCAGCACGCTACGCATGTGGTGTCATGACACTGTTCGGTGTCTTCTGACCA	5024	3217	5127	3956	5736	3667
Mmp12|NM_008605.3|49644	CCTGTAGAGCTGGAAGACTTACCGGGCCACCAACATTATTTCTATTGTTAATATTCATAGCAATAGAAGTAATGTTGGTGGCTTTTTTGAATTCGCACCAGCACGCTACGCAACTGGTGTCATGACTGGTTTCGGTGTCTTCTGACCA	2579	1651	4363	3367	4099	2620
Mmp12|NM_008605.3|49645	CCTGTAGAGCTGGAAGACTTACCGGCCCATGAATGATAGTGAATTTGTTAATATTCATAGCAAATTCACTGTCATTCATGGGTTTTTTGAATTCGCACCAGCACGCTACGCATGTGGTGTCATGACTGCATTCGGTGTCTTCTGACCA	3416	2187	4223	3259	4735	3027
Mmp12|NM_008605.3|49646	CCTGTAGAGCTGGAAGACTTACCGGCCTCACTTACAGGATTTATAAGTTAATATTCATAGCTTATAGATCCTGTAAGTGAGGTTTTTTGAATTCGCACCAGCACGCTACGCACATGGTGTCATGACTGACTTCGGTGTCTTCTGACCA	3134	2007	1903	1469	2243	1434
Mmp12|NM_008605.3|49647	CCTGTAGAGCTGGAAGACTTACCGGGATAAACACTATTGGAGGTATGTTAATATTCATAGCATACCTCCAGTAGTGTTTATCTTTTTTGAATTCGCACCAGCACGCTACGCAGTTGGTGTCATGACTGTGTTCGGTGTCTTCTGACCA	1973	1263	2492	1923	2972	1900
Mmp13|NM_008607.2|49648	CCTGTAGAGCTGGAAGACTTACCGGGCTCCGAGAAATGTAATCTTTGTTAATATTCATAGCAAAGATTGCATTTCTCGGAGCTTTTTTGAATTCGCACCAGCACGCTACGCAACTGGTGTCATGTGGTGTTTCGGTGTCTTCTGACCA	2712	1736	3496	2698	4313	2757
Mmp13|NM_008607.2|49649	CCTGTAGAGCTGGAAGACTTACCGGCCGTGACTTTATGTTTATCTTGTTAATATTCATAGCAAGATAAACATAAGGTCACGGTTTTTTGAATTCGCACCAGCACGCTACGCATGTGGTGTCATGTGGTCATTCGGTGTCTTCTGACCA	2696	1726	2367	1827	2777	1775
Mmp13|NM_008607.2|49650	CCTGTAGAGCTGGAAGACTTACCGGGCCCTGATGTTTCTCATTTATGTTAATATTCATAGCATAGATGGGAAACATCAGGGCTTTTTTGAATTCGCACCAGCACGCTACGCACATGGTGTCATGTGGTACTTCGGTGTCTTCTGACCA	2751	1761	1817	1402	2297	1468
Mmp14|NM_008608.3|49651	CCTGTAGAGCTGGAAGACTTACCGGCCAGCAACTTTATGGAAGTAAGTTAATATTCATAGCTTGCTTCCATAAAGTTGCTGGTTTTTTGAATTCGCACCAGCACGCTACGCAGTTGGTGTCATGTGGTTGTTCGGTGTCTTCTGACCA	3629	2324	3730	2878	4634	2962
Mmp14|NM_008608.3|49652	CCTGTAGAGCTGGAAGACTTACCGGCGGATAGGTTTGGGATTGAGAGTTAATATTCATAGCTCTCAGTCCCAAACTTATCCGTTTTTTGAATTCGCACCAGCACGCTACGCATGTGGTGTCATGTGCAGTTTCGGTGTCTTCTGACCA	3938	2521	3852	2973	4570	2921
Mmp15|NM_008609.3|49653	CCTGTAGAGCTGGAAGACTTACCGGGCAGTTTCTTTCCTTTAGGAAGTTAATATTCATAGCTTCCTAGAGGAAAGAAGCTGCTTTTTTGAATTCGCACCAGCACGCTACGCAGTTGGTGTCATGTGCACATTCGGTGTCTTCTGACCA	2352	1506	2201	1698	2606	1666
Mmp15|NM_008609.3|49654	CCTGTAGAGCTGGAAGACTTACCGGGCCGAGATGTAGAGTTTCTGTGTTAATATTCATAGCATAGAAACTCTGCATCTCGGCTTTTTTGAATTCGCACCAGCACGCTACGCAACTGGTGTCATGTGCAACTTCGGTGTCTTCTGACCA	1954	1251	1297	1001	1534	981
Mmp15|NM_008609.3|49655	CCTGTAGAGCTGGAAGACTTACCGGCGCTATTATGGTACCTTTCTAGTTAATATTCATAGCTAGAAGGGTGCCATAATAGCGTTTTTTGAATTCGCACCAGCACGCTACGCACATGGTGTCATGTGCATGTTCGGTGTCTTCTGACCA	4108	2630	3889	3001	4841	3095
Mmp15|NM_008609.3|49656	CCTGTAGAGCTGGAAGACTTACCGGCACAGGTTACACTTTCTTCTTGTTAATATTCATAGCAAGAAGAAGGTGTGACCTGTGTTTTTTGAATTCGCACCAGCACGCTACGCAGTTGGTGTCATGTGACGTTTCGGTGTCTTCTGACCA	5741	3676	6345	4896	6532	4176
Mmp15|NM_008609.3|49657	CCTGTAGAGCTGGAAGACTTACCGGGTGGATGGATACTGACAATTTGTTAATATTCATAGCAAGTTGTCGGTATCCATCCACTTTTTTGAATTCGCACCAGCACGCTACGCACATGGTGTCATGTGACCATTCGGTGTCTTCTGACCA	3643	2333	2594	2002	3060	1956
Mmp25|NM_001033339.3|49658	CCTGTAGAGCTGGAAGACTTACCGGCCTGACATCATTATCTACTTTGTTAATATTCATAGCAAAGTGGATAATGATGTCAGGTTTTTTGAATTCGCACCAGCACGCTACGCATGTGGTGTCATGTGACACTTCGGTGTCTTCTGACCA	2292	1468	1751	1351	1878	1201
Mmp25|NM_001033339.3|49659	CCTGTAGAGCTGGAAGACTTACCGGGCCTCATAATGGCAAGATATAGTTAATATTCATAGCTATGTCTTGCCATTGTGAGGCTTTTTTGAATTCGCACCAGCACGCTACGCAACTGGTGTCATGTGACTGTTCGGTGTCTTCTGACCA	3613	2313	3399	2623	3936	2516
Mmp25|NM_001033339.3|49660	CCTGTAGAGCTGGAAGACTTACCGGGCAGGATGCAATCAAAGTTATGTTAATATTCATAGCATGACTTTGATTGCATCCTGCTTTTTTGAATTCGCACCAGCACGCTACGCACATGGTGTCATGTGTGGTTTCGGTGTCTTCTGACCA	3214	2058	2786	2150	3508	2243
Mmp25|NM_001033339.3|49661	CCTGTAGAGCTGGAAGACTTACCGGGCCAACCTATGTGAAAGTTATGTTAATATTCATAGCATGACTTTCACATGGGTTGGCTTTTTTGAATTCGCACCAGCACGCTACGCAACTGGTGTCATGTGTGCATTCGGTGTCTTCTGACCA	4377	2803	3425	2643	4467	2856
Mmp25|NM_001033339.3|49662	CCTGTAGAGCTGGAAGACTTACCGGGACTGGATAAATGGACCTAATGTTAATATTCATAGCATTGGGTCCATTTGTCCAGTCTTTTTTGAATTCGCACCAGCACGCTACGCAGTTGGTGTCATGTGTGACTTCGGTGTCTTCTGACCA	2214	1418	1065	822	1219	779
Hgf|NM_010427.4|49663	CCTGTAGAGCTGGAAGACTTACCGGGCAGTTATAAAGGGATGGTATGTTAATATTCATAGCATACCGTCCCTTTATAGCTGCTTTTTTGAATTCGCACCAGCACGCTACGCATGTGGTGTCATGTGTGTGTTCGGTGTCTTCTGACCA	3700	2369	3899	3009	4576	2925
Hgf|NM_010427.4|49664	CCTGTAGAGCTGGAAGACTTACCGGGCCAGAAACAAAGATTTGAAAGTTAATATTCATAGCTTTCAAGTCTTTGTTTCTGGCTTTTTTGAATTCGCACCAGCACGCTACGCACATGGTGTACGTGTGTGTTTCGGTGTCTTCTGACCA	2502	1602	2723	2101	3001	1918
Hgf|NM_010427.4|49665	CCTGTAGAGCTGGAAGACTTACCGGCCCTGGTGTTTCATAAGTAATGTTAATATTCATAGCATTGCTTGTGAAACACCAGGGTTTTTTGAATTCGCACCAGCACGCTACGCAACTGGTGTACGTGTGTCATTCGGTGTCTTCTGACCA	5026	3218	4204	3244	5322	3402
Dpp4|NM_010074.3|49666	CCTGTAGAGCTGGAAGACTTACCGGGCTCATTGAATACTCTTTCTAGTTAATATTCATAGCTAGAAGGAGTATTCAATGAGCTTTTTTGAATTCGCACCAGCACGCTACGCAGTTGGTGTACGTGTGTACTTCGGTGTCTTCTGACCA	2818	1804	2005	1547	2164	1383
Dpp4|NM_010074.3|49667	CCTGTAGAGCTGGAAGACTTACCGGCGTATTCACTAGCTGATTATTGTTAATATTCATAGCAATAGTCAGCTAGTGAATACGTTTTTTGAATTCGCACCAGCACGCTACGCATGTGGTGTACGTGTGTTGTTCGGTGTCTTCTGACCA	2724	1744	2211	1706	2653	1696
Dpp4|NM_010074.3|49668	CCTGTAGAGCTGGAAGACTTACCGGGCATGCAATCAATAGAAGATTGTTAATATTCATAGCAATCTTCTGTTGATTGCATGCTTTTTTGAATTCGCACCAGCACGCTACGCAACTGGTGTACGTGTCAGTTTCGGTGTCTTCTGACCA	2158	1382	2011	1552	2296	1468
Cops6|NM_012002.3|49669	CCTGTAGAGCTGGAAGACTTACCGGGCGAAATATTGAAGTGATGAAGTTAATATTCATAGCTTCATCACTTCGATATTTCGCTTTTTTGAATTCGCACCAGCACGCTACGCATGTGGTGTACGTGTCACATTCGGTGTCTTCTGACCA	2234	1430	2059	1589	2263	1447
Cops6|NM_012002.3|49670	CCTGTAGAGCTGGAAGACTTACCGGGTGCAACACAATGAACTAGTTGTTAATATTCATAGCAACTGGTTCATTGTGTTGCACTTTTTTGAATTCGCACCAGCACGCTACGCACATGGTGTACGTGTCAACTTCGGTGTCTTCTGACCA	2012	1288	1119	864	1236	790
Cops6|NM_012002.3|49671	CCTGTAGAGCTGGAAGACTTACCGGCCTATGACTAAGCACATAGATGTTAATATTCATAGCATCTGTGTGCTTGGTCATAGGTTTTTTGAATTCGCACCAGCACGCTACGCAGTTGGTGTACGTGTCATGTTCGGTGTCTTCTGACCA	2990	1914	2733	2109	3566	2280
Cops6|NM_012002.3|49672	CCTGTAGAGCTGGAAGACTTACCGGGACAAGTTCAAGATAGACTTTGTTAATATTCATAGCAAAGTCTGTCTTGAACTTGTCTTTTTTGAATTCGCACCAGCACGCTACGCATGTGGTGTACGTGTACGTTTCGGTGTCTTCTGACCA	3132	2005	2064	1593	2317	1481
Clpp|NM_017393.2|49673	CCTGTAGAGCTGGAAGACTTACCGGGCTATACAACATCTACGTCAAGTTAATATTCATAGCTTGGCGTAGATGTTGTATAGCTTTTTTGAATTCGCACCAGCACGCTACGCAGTTGGTGTACGTGTACCATTCGGTGTCTTCTGACCA	2821	1806	2873	2217	2936	1877
Clpp|NM_017393.2|49674	CCTGTAGAGCTGGAAGACTTACCGGGCCCAATTCCAGAATTATGATGTTAATATTCATAGCATCATGATTCTGGAATTGGGCTTTTTTGAATTCGCACCAGCACGCTACGCAACTGGTGTACGTGTACACTTCGGTGTCTTCTGACCA	2000	1281	1480	1142	1742	1114
Clpp|NM_017393.2|49675	CCTGTAGAGCTGGAAGACTTACCGGCTGTTGTTCTTACAGTTTGAAGTTAATATTCATAGCTTCAGACTGTAAGAACAACAGTTTTTTGAATTCGCACCAGCACGCTACGCACATGGTGTACGTGTACTGTTCGGTGTCTTCTGACCA	1523	975	1224	945	1572	1005
Clpp|NM_017393.2|49676	CCTGTAGAGCTGGAAGACTTACCGGCGAGCGCGTTTATGATATATAGTTAATATTCATAGCTATATGTCATAAGCGCGCTCGTTTTTTGAATTCGCACCAGCACGCTACGCAGTTGGTGTACGTGTTGGTTTCGGTGTCTTCTGACCA	2492	1596	2075	1601	2732	1746
Klk1b1|NM_010645.2|49677	CCTGTAGAGCTGGAAGACTTACCGGGCAGCATTATACCTGTTAAGTGTTAATATTCATAGCACTTGACAGGTATAATGCTGCTTTTTTGAATTCGCACCAGCACGCTACGCACATGGTGTACGTGTTGCATTCGGTGTCTTCTGACCA	1631	1044	1364	1053	1595	1020
Klk1b1|NM_010645.2|49678	CCTGTAGAGCTGGAAGACTTACCGGGACTGTGACAAAGCTTATGTAGTTAATATTCATAGCTACATAGGCTTTGTCACAGTCTTTTTTGAATTCGCACCAGCACGCTACGCATGTGGTGTACGTGTTGACTTCGGTGTCTTCTGACCA	1919	1229	1122	866	1251	800
Klk1b1|NM_010645.2|49679	CCTGTAGAGCTGGAAGACTTACCGGCCTGTTGACATCATAGATGTTGTTAATATTCATAGCAACATCTGTGATGTCAGCAGGTTTTTTGAATTCGCACCAGCACGCTACGCAACTGGTGTACGTGTTGTGTTCGGTGTCTTCTGACCA	2632	1685	2628	2028	3156	2018
Klk1b1|NM_010645.2|49680	CCTGTAGAGCTGGAAGACTTACCGGCTCGAATGGTTGGAGGATTTGGTTAATATTCATAGCTAAATCCTCCAACTATTCGAGTTTTTTGAATTCGCACCAGCACGCTACGCAGTTGGTGTACGTCAGTGTTTCGGTGTCTTCTGACCA	3098	1984	4049	3125	4982	3185
Klk1b1|NM_010645.2|49681	CCTGTAGAGCTGGAAGACTTACCGGGAACAATGTTTGGCTGGGTAAGTTAATATTCATAGCTTGCCCAGCCAAACGTTGTTCTTTTTTGAATTCGCACCAGCACGCTACGCACATGGTGTACGTCAGTCATTCGGTGTCTTCTGACCA	3626	2322	3236	2497	4101	2622
Mep1a|NM_008585.2|49682	CCTGTAGAGCTGGAAGACTTACCGGCCATACATTCTGGCTGATAATGTTAATATTCATAGCATTGTCAGCCAGAATGTATGGTTTTTTGAATTCGCACCAGCACGCTACGCATGTGGTGTACGTCAGTACTTCGGTGTCTTCTGACCA	2759	1767	2180	1682	2899	1853
Mep1a|NM_008585.2|49683	CCTGTAGAGCTGGAAGACTTACCGGCGGGATGATTATGTGAATATTGTTAATATTCATAGCAATGTTCACATAATCATCCCGTTTTTTGAATTCGCACCAGCACGCTACGCAACTGGTGTACGTCAGTTGTTCGGTGTCTTCTGACCA	3613	2313	3918	3023	4903	3134
Mep1a|NM_008585.2|49684	CCTGTAGAGCTGGAAGACTTACCGGCGTCACATTCTTTACCACTAAGTTAATATTCATAGCTTGGTGGTAGAGAATGTGACGTTTTTTGAATTCGCACCAGCACGCTACGCACATGGTGTACGTCACAGTTTCGGTGTCTTCTGACCA	4310	2760	4007	3092	4852	3102
Mep1a|NM_008585.2|49685	CCTGTAGAGCTGGAAGACTTACCGGCCCTACCATTACTACTAAGATGTTAATATTCATAGCATCTTGGTAGTAATGGTAGGGTTTTTTGAATTCGCACCAGCACGCTACGCAACTGGTGTACGTCACACATTCGGTGTCTTCTGACCA	2744	1757	2620	2022	3659	2339
Prss39|NM_009355.2|49686	CCTGTAGAGCTGGAAGACTTACCGGCCCTAATAATCTCTGTTGGATGTTAATATTCATAGCATCCAGCAGAGATTATTAGGGTTTTTTGAATTCGCACCAGCACGCTACGCAGTTGGTGTACGTCACAACTTCGGTGTCTTCTGACCA	1703	1090	1365	1053	1503	961
Prss39|NM_009355.2|49687	CCTGTAGAGCTGGAAGACTTACCGGGCATCATGGAATATGATGTTAGTTAATATTCATAGCTAACATCATATTCCGTGATGCTTTTTTGAATTCGCACCAGCACGCTACGCATGTGGTGTACGTCACATGTTCGGTGTCTTCTGACCA	3404	2180	3048	2352	3582	2290
Prss39|NM_009355.2|49688	CCTGTAGAGCTGGAAGACTTACCGGCCAGAAGGAGTTGTGTGGTAAGTTAATATTCATAGCTTGCCACATAACTCCTTCTGGTTTTTTGAATTCGCACCAGCACGCTACGCAACTGGTGTACGTCAACGTTTCGGTGTCTTCTGACCA	3473	2224	3664	2827	4170	2666
Prss39|NM_009355.2|49689	CCTGTAGAGCTGGAAGACTTACCGGGCGGAGGTCTTTCTTATTGGTGTTAATATTCATAGCATCAATAAGAGAGACCTCCGCTTTTTTGAATTCGCACCAGCACGCTACGCATGTGGTGTACGTCAACCATTCGGTGTCTTCTGACCA	2469	1581	2332	1800	2725	1742
Prss39|NM_009355.2|49690	CCTGTAGAGCTGGAAGACTTACCGGTCATCTTGCATGAGGATTATAGTTAATATTCATAGCTATAGTCCTCATGCAAGATGATTTTTTGAATTCGCACCAGCACGCTACGCACATGGTGTACGTCAACACTTCGGTGTCTTCTGACCA	3440	2203	2062	1591	2156	1378
Fap|NM_007986.2|49691	CCTGTAGAGCTGGAAGACTTACCGGCCCTTTGCTAATTTAAGTGTAGTTAATATTCATAGCTACACTTGAATTAGCAAAGGGTTTTTTGAATTCGCACCAGCACGCTACGCAGTTGGTGTACGTCAACTGTTCGGTGTCTTCTGACCA	5107	3270	5660	4368	6425	4107
Fap|NM_007986.2|49692	CCTGTAGAGCTGGAAGACTTACCGGCGCTCCCAGAATTATTTATATGTTAATATTCATAGCATATAAATGATTCTGGGAGCGTTTTTTGAATTCGCACCAGCACGCTACGCATGTGGTGTACGTCATGGTTTCGGTGTCTTCTGACCA	3167	2028	4026	3107	4677	2990
Psmd7|NM_010817.2|49693	CCTGTAGAGCTGGAAGACTTACCGGGCACTTACTAAGAGATATCAAGTTAATATTCATAGCTTGATGTCTCTTAGTAAGTGCTTTTTTGAATTCGCACCAGCACGCTACGCAGTTGGTGTACGTCATGCATTCGGTGTCTTCTGACCA	3453	2211	1975	1524	1987	1270
Psmd7|NM_010817.2|49694	CCTGTAGAGCTGGAAGACTTACCGGCCCAACTCAGTATTGGTTATTGTTAATATTCATAGCAATGACCAATACTGAGTTGGGTTTTTTGAATTCGCACCAGCACGCTACGCAACTGGTGTACGTCATGACTTCGGTGTCTTCTGACCA	2773	1776	2005	1547	2455	1569
Psmd7|NM_010817.2|49695	CCTGTAGAGCTGGAAGACTTACCGGGCATAACCTCATCAATAACAAGTTAATATTCATAGCTTGTTGTTGATGAGGTTATGCTTTTTTGAATTCGCACCAGCACGCTACGCACATGGTGTACGTCATGTGTTCGGTGTCTTCTGACCA	2947	1887	1627	1256	1916	1225
Klk1|NM_010639.7|49696	CCTGTAGAGCTGGAAGACTTACCGGCCTGAGGATGATTACAGTAATGTTAATATTCATAGCATTGCTGTAGTCATCCTCAGGTTTTTTGAATTCGCACCAGCACGCTACGCATGTGGTGTACGTACGTGTTTCGGTGTCTTCTGACCA	3933	2518	4288	3309	5224	3340
Klk1|NM_010639.7|49697	CCTGTAGAGCTGGAAGACTTACCGGGCAGCATTATACCCGTTAAATGTTAATATTCATAGCATTTGACGGGTGTAATGCTGCTTTTTTGAATTCGCACCAGCACGCTACGCAGTTGGTGTACGTACGTCATTCGGTGTCTTCTGACCA	3934	2519	2765	2134	3540	2263
Klk1|NM_010639.7|49698	CCTGTAGAGCTGGAAGACTTACCGGCCACTGCCATAATGATAAGTAGTTAATATTCATAGCTACTTGTCATTATGGCAGTGGTTTTTTGAATTCGCACCAGCACGCTACGCAACTGGTGTACGTACGTACTTCGGTGTCTTCTGACCA	2612	1672	1534	1184	1868	1194
Klk1|NM_010639.7|49699	CCTGTAGAGCTGGAAGACTTACCGGCTCGAGTTGTTGGAGGATTTGGTTAATATTCATAGCTAAATCCTCCAACAATTCGAGTTTTTTGAATTCGCACCAGCACGCTACGCACATGGTGTACGTACGTTGTTCGGTGTCTTCTGACCA	5076	3250	5672	4377	6492	4150
Prss37|NM_026317.2|49700	CCTGTAGAGCTGGAAGACTTACCGGGCAGCCATAGAAACTCTTTATGTTAATATTCATAGCATAAGGAGTTTCTGTGGCTGCTTTTTTGAATTCGCACCAGCACGCTACGCAGTTGGTGTACGTACCAGTTTCGGTGTCTTCTGACCA	2511	1608	2733	2109	3393	2169
Prss37|NM_026317.2|49701	CCTGTAGAGCTGGAAGACTTACCGGCCAGATTATTCGCTATTGGAAGTTAATATTCATAGCTTCCAGTAGCGGATAATCTGGTTTTTTGAATTCGCACCAGCACGCTACGCACATGGTGTACGTACCACATTCGGTGTCTTCTGACCA	3243	2076	2681	2069	3242	2073
Prss37|NM_026317.2|49702	CCTGTAGAGCTGGAAGACTTACCGGCGTTGGCATCTATACTAACATGTTAATATTCATAGCATGTTGGTATAGATGCCAACGTTTTTTGAATTCGCACCAGCACGCTACGCATGTGGTGTACGTACCAACTTCGGTGTCTTCTGACCA	1552	994	826	637	870	556
Prss37|NM_026317.2|49703	CCTGTAGAGCTGGAAGACTTACCGGGCAGACAATTTATCCTATCCAGTTAATATTCATAGCTGGATGGGATAAATTGTCTGCTTTTTTGAATTCGCACCAGCACGCTACGCAACTGGTGTACGTACCATGTTCGGTGTCTTCTGACCA	2884	1847	3335	2574	4378	2799
Prss37|NM_026317.2|49704	CCTGTAGAGCTGGAAGACTTACCGGCAGCTTTAGTCACTCATTCATGTTAATATTCATAGCATGAGTGAGTGACTAAAGCTGTTTTTTGAATTCGCACCAGCACGCTACGCACATGGTGTACGTACACGTTTCGGTGTCTTCTGACCA	2300	1473	2077	1603	2939	1879
Bmp1|NR_033241.1|49705	CCTGTAGAGCTGGAAGACTTACCGGGCCGTCTTTACACATTGTATTGTTAATATTCATAGCAATACAGTGTGTAAAGACGGCTTTTTTGAATTCGCACCAGCACGCTACGCAACTGGTGTACGTACACCATTCGGTGTCTTCTGACCA	2622	1679	2069	1597	2830	1809
Bmp1|NR_033241.1|49706	CCTGTAGAGCTGGAAGACTTACCGGGTACCGTATTTCCCTGTAATTGTTAATATTCATAGCAATTGCAGGGAGATACGGTACTTTTTTGAATTCGCACCAGCACGCTACGCAGTTGGTGTACGTACACACTTCGGTGTCTTCTGACCA	1683	1078	1441	1112	1345	860
Bmp1|NR_033241.1|49707	CCTGTAGAGCTGGAAGACTTACCGGGACACCATTGTTCCTAAGTATGTTAATATTCATAGCATACTTGGGAACAATGGTGTCTTTTTTGAATTCGCACCAGCACGCTACGCATGTGGTGTACGTACACTGTTCGGTGTCTTCTGACCA	4330	2772	4173	3220	4874	3116
Bmp1|NR_033241.1|49708	CCTGTAGAGCTGGAAGACTTACCGGCGACAACAAACATGATTGTAAGTTAATATTCATAGCTTACAGTCATGTTTGTTGTCGTTTTTTGAATTCGCACCAGCACGCTACGCAACTGGTGTACGTACTGGTTTCGGTGTCTTCTGACCA	3228	2067	3416	2636	4113	2629
Prss50|NM_146227.4|49709	CCTGTAGAGCTGGAAGACTTACCGGCGGTCCATTGAGTCATTATAAGTTAATATTCATAGCTTATGATGACTCGATGGACCGTTTTTTGAATTCGCACCAGCACGCTACGCATGTGGTGTACGTACTGCATTCGGTGTCTTCTGACCA	2356	1509	1443	1114	1639	1048
Prss50|NM_146227.4|49710	CCTGTAGAGCTGGAAGACTTACCGGCCGTTCTTAAGACGGTTTATTGTTAATATTCATAGCAATGAACCGTCTTAAGAACGGTTTTTTGAATTCGCACCAGCACGCTACGCACATGGTGTACGTACTGACTTCGGTGTCTTCTGACCA	2214	1418	1756	1355	1808	1156
Prss50|NM_146227.4|49711	CCTGTAGAGCTGGAAGACTTACCGGTCTGCTCTTTAGATGGCATATGTTAATATTCATAGCATGTGCCATCTGAAGAGCAGATTTTTTGAATTCGCACCAGCACGCTACGCAGTTGGTGTACGTACTGTGTTCGGTGTCTTCTGACCA	3813	2441	4206	3246	5340	3414
Prss50|NM_146227.4|49712	CCTGTAGAGCTGGAAGACTTACCGGTCGGATCATTAACCCTTAGATGTTAATATTCATAGCATCTGAGGGTTGATGATCCGATTTTTTGAATTCGCACCAGCACGCTACGCAACTGGTGTACGTTGGTGTTTCGGTGTCTTCTGACCA	2849	1824	3281	2532	4022	2571
Mcpt2|NM_008571.1|49713	CCTGTAGAGCTGGAAGACTTACCGGGCCTAGTTCCTTTGACTTTATGTTAATATTCATAGCATGAAGTCAGAGGAACTAGGCTTTTTTGAATTCGCACCAGCACGCTACGCATGTGGTGTACGTTGGTCATTCGGTGTCTTCTGACCA	3405	2180	2870	2215	3786	2420
Mcpt2|NM_008571.1|49714	CCTGTAGAGCTGGAAGACTTACCGGCCTATCTGAAGTTCACTACTAGTTAATATTCATAGCTAGTGGTGAACTTCAGATAGGTTTTTTGAATTCGCACCAGCACGCTACGCACATGGTGTACGTTGGTACTTCGGTGTCTTCTGACCA	2233	1430	1418	1094	1707	1091
Mcpt2|NM_008571.1|49715	CCTGTAGAGCTGGAAGACTTACCGGCCTTTCGGGTTTCTATGATATGTTAATATTCATAGCATGTCATAGAAACCCGAAAGGTTTTTTGAATTCGCACCAGCACGCTACGCAGTTGGTGTACGTTGGTTGTTCGGTGTCTTCTGACCA	4164	2666	4836	3732	5152	3294
C1rl|NM_181344.5|49716	CCTGTAGAGCTGGAAGACTTACCGGCCACAACTTTAATGGAGATATGTTAATATTCATAGCATATCTCCATTGAAGTTGTGGTTTTTTGAATTCGCACCAGCACGCTACGCATGTGGTGTACGTTGCAGTTTCGGTGTCTTCTGACCA	3210	2055	3056	2358	3704	2368
C1rl|NM_181344.5|49717	CCTGTAGAGCTGGAAGACTTACCGGCACTGCCAAGATCTTTATTATGTTAATATTCATAGCATAATAAGGATCTTGGCAGTGTTTTTTGAATTCGCACCAGCACGCTACGCAGTTGGTGTACGTTGCACATTCGGTGTCTTCTGACCA	2863	1833	2513	1939	3078	1968
C1rl|NM_181344.5|49718	CCTGTAGAGCTGGAAGACTTACCGGCTACTGAAACTTGGGAACTATGTTAATATTCATAGCATGGTTCCCGAGTTTCAGTAGTTTTTTGAATTCGCACCAGCACGCTACGCAACTGGTGTACGTTGCAACTTCGGTGTCTTCTGACCA	1689	1081	992	766	1393	891
C1rl|NM_181344.5|49719	CCTGTAGAGCTGGAAGACTTACCGGGCGACTCTGTCATAATTTCAAGTTAATATTCATAGCTTGAAATTGTGACAGAGTCGCTTTTTTGAATTCGCACCAGCACGCTACGCACATGGTGTACGTTGCATGTTCGGTGTCTTCTGACCA	2187	1400	1930	1489	2552	1631
C1rl|NM_181344.5|49720	CCTGTAGAGCTGGAAGACTTACCGGCCCTGGATACCTAGAGCTATAGTTAATATTCATAGCTATGGCTCTGGGTATCCAGGGTTTTTTGAATTCGCACCAGCACGCTACGCAGTTGGTGTACGTTGACGTTTCGGTGTCTTCTGACCA	3934	2519	3985	3075	4704	3007
Tll1|NM_009390.2|49721	CCTGTAGAGCTGGAAGACTTACCGGCGCATCACATTAGCCTTTAATGTTAATATTCATAGCATTGAAGGCTAATGTGATGCGTTTTTTGAATTCGCACCAGCACGCTACGCACATGGTGTACGTTGACCATTCGGTGTCTTCTGACCA	4643	2973	3418	2638	3439	2198
Tll1|NM_009390.2|49722	CCTGTAGAGCTGGAAGACTTACCGGGCCTCGATTATGATTATACTTGTTAATATTCATAGCAAGTGTAATCATAATCGAGGCTTTTTTGAATTCGCACCAGCACGCTACGCATGTGGTGTACGTTGACACTTCGGTGTCTTCTGACCA	2177	1394	1320	1019	1511	966
Tll1|NM_009390.2|49723	CCTGTAGAGCTGGAAGACTTACCGGCGGTTAAGCAAAGGAGATATTGTTAATATTCATAGCAATGTCTCCTTTGCTTAACCGTTTTTTGAATTCGCACCAGCACGCTACGCAACTGGTGTACGTTGACTGTTCGGTGTCTTCTGACCA	4044	2589	3392	2618	3455	2209
Tll1|NM_009390.2|49724	CCTGTAGAGCTGGAAGACTTACCGGGCCTTTGAGATCGAAAGATATGTTAATATTCATAGCATGTCTTTCGATCTCAAAGGCTTTTTTGAATTCGCACCAGCACGCTACGCACATGGTGTACGTTGTGGTTTCGGTGTCTTCTGACCA	3653	2339	3112	2401	3633	2322
Tll1|NM_009390.2|49725	CCTGTAGAGCTGGAAGACTTACCGGCGGAATGGATTTGTGTTGTATGTTAATATTCATAGCATGCAACACGAATCCATTCCGTTTTTTGAATTCGCACCAGCACGCTACGCAACTGGTGTACGTTGTGCATTCGGTGTCTTCTGACCA	3803	2435	3270	2523	3621	2315
Proz|NM_025834.3|49726	CCTGTAGAGCTGGAAGACTTACCGGCCCTGAATGTAATGGTCATTAGTTAATATTCATAGCTAGTGACCGTTACATTCAGGGTTTTTTGAATTCGCACCAGCACGCTACGCAGTTGGTGTACGTTGTGACTTCGGTGTCTTCTGACCA	1946	1246	1416	1093	1762	1126
Proz|NM_025834.3|49727	CCTGTAGAGCTGGAAGACTTACCGGGCACAGCAACATTAGTGTAAAGTTAATATTCATAGCTTTACACTGATGTTGCTGTGCTTTTTTGAATTCGCACCAGCACGCTACGCATGTGGTGTACGTTGTGTGTTCGGTGTCTTCTGACCA	2675	1713	2879	2222	3125	1998
Proz|NM_025834.3|49728	CCTGTAGAGCTGGAAGACTTACCGGCCGAGATATTCTATGTGGTTTGTTAATATTCATAGCAAACCACATGGAGTATCTCGGTTTTTTGAATTCGCACCAGCACGCTACGCAGTTGGTGTACCAGTGTGTTTCGGTGTCTTCTGACCA	3708	2374	4983	3845	5652	3613
Proz|NM_025834.3|49729	CCTGTAGAGCTGGAAGACTTACCGGCGAACACATCAGAATGATAAAGTTAATATTCATAGCTTTGTCATTCTGATGTGTTCGTTTTTTGAATTCGCACCAGCACGCTACGCACATGGTGTACCAGTGTCATTCGGTGTCTTCTGACCA	4623	2960	2826	2181	2638	1686
Proz|NM_025834.3|49730	CCTGTAGAGCTGGAAGACTTACCGGGTTCGTACTTCTTGGAAGAAAGTTAATATTCATAGCTTTCTTCCAGGAAGTACGAACTTTTTTGAATTCGCACCAGCACGCTACGCATGTGGTGTACCAGTGTACTTCGGTGTCTTCTGACCA	2863	1833	1931	1490	2155	1378
Cfd|NM_013459.2|49731	CCTGTAGAGCTGGAAGACTTACCGGCCCTTGCAATATGAGGATAAAGTTAATATTCATAGCTTTGTCCTCGTATTGCAAGGGTTTTTTGAATTCGCACCAGCACGCTACGCAACTGGTGTACCAGTGTTGTTCGGTGTCTTCTGACCA	3929	2516	4035	3114	5694	3640
Cfd|NM_013459.2|49732	CCTGTAGAGCTGGAAGACTTACCGGGAACCTTACAAGTGATGGTATGTTAATATTCATAGCATACCATCGCTTGTAGGGTTCTTTTTTGAATTCGCACCAGCACGCTACGCACATGGTGTACCAGTCAGTTTCGGTGTCTTCTGACCA	4095	2622	4153	3205	4875	3116
Cfd|NM_013459.2|49733	CCTGTAGAGCTGGAAGACTTACCGGCGATGGTGTGATGTGTAGAGTGTTAATATTCATAGCACTCTGCACATCATACCATCGTTTTTTGAATTCGCACCAGCACGCTACGCAACTGGTGTACCAGTCACATTCGGTGTCTTCTGACCA	2493	1596	1861	1436	2629	1681
Cfd|NM_013459.2|49734	CCTGTAGAGCTGGAAGACTTACCGGTCAACTCAGAGTGTCAATTATGTTAATATTCATAGCATGATTGACACTCTGAGTTGATTTTTTGAATTCGCACCAGCACGCTACGCAGTTGGTGTACCAGTCAACTTCGGTGTCTTCTGACCA	1390	890	964	744	1252	800
Cfd|NM_013459.2|49735	CCTGTAGAGCTGGAAGACTTACCGGATGCAGTTGAAGGTGTGGTTGGTTAATATTCATAGCTAACCACACCTTCGACTGCATTTTTTTGAATTCGCACCAGCACGCTACGCATGTGGTGTACCAGTCATGTTCGGTGTCTTCTGACCA	2988	1913	2842	2193	3334	2131
Tll2|NM_011904.3|49736	CCTGTAGAGCTGGAAGACTTACCGGGCCAAACGATATAGCCTTTAAGTTAATATTCATAGCTTAGAGGCTGTATCGTTTGGCTTTTTTGAATTCGCACCAGCACGCTACGCAACTGGTGTACCAGTACGTTTCGGTGTCTTCTGACCA	4229	2708	3409	2631	3824	2445
Tll2|NM_011904.3|49737	CCTGTAGAGCTGGAAGACTTACCGGGAAGGAATGTACCTGGAATATGTTAATATTCATAGCATGTTCCAGGTACATTCCTTCTTTTTTGAATTCGCACCAGCACGCTACGCATGTGGTGTACCAGTACCATTCGGTGTCTTCTGACCA	3162	2025	1829	1411	1967	1257
Tll2|NM_011904.3|49738	CCTGTAGAGCTGGAAGACTTACCGGTCCATCAATAAAGTGGGCTTTGTTAATATTCATAGCAAAGCCCGCTTTATTGATGGATTTTTTGAATTCGCACCAGCACGCTACGCACATGGTGTACCAGTACACTTCGGTGTCTTCTGACCA	2720	1742	2116	1633	2512	1606
Tll2|NM_011904.3|49739	CCTGTAGAGCTGGAAGACTTACCGGGAGCTGATATTTCGGATCTTTGTTAATATTCATAGCAAAGGTCCGGAATATCAGCTCTTTTTTGAATTCGCACCAGCACGCTACGCAGTTGGTGTACCAGTACTGTTCGGTGTCTTCTGACCA	3586	2296	3165	2442	3990	2551
Tll2|NM_011904.3|49740	CCTGTAGAGCTGGAAGACTTACCGGCTGGTATGATTATGTGGAGATGTTAATATTCATAGCATCTCCACGTAATCGTACCAGTTTTTTGAATTCGCACCAGCACGCTACGCATGTGGTGTACCAGTTGGTTTCGGTGTCTTCTGACCA	3081	1973	3172	2448	4100	2621
Pamr1|NM_173749.4|49741	CCTGTAGAGCTGGAAGACTTACCGGGCATCCAGAATTTATGGGTTTGTTAATATTCATAGCAAACCCGTAAATTCTGGATGCTTTTTTGAATTCGCACCAGCACGCTACGCAGTTGGTGTACCAGTTGCATTCGGTGTCTTCTGACCA	2658	1702	2594	2002	3338	2134
Pamr1|NM_173749.4|49742	CCTGTAGAGCTGGAAGACTTACCGGCCAAGAGAGTATACGGTTATTGTTAATATTCATAGCAATGACCGTGTACTCTCTTGGTTTTTTGAATTCGCACCAGCACGCTACGCAACTGGTGTACCAGTTGACTTCGGTGTCTTCTGACCA	2214	1418	1569	1211	2130	1362
Pamr1|NM_173749.4|49743	CCTGTAGAGCTGGAAGACTTACCGGGCTGGAGTTATGACAAGATATGTTAATATTCATAGCATGTCTTGTCATAGCTCCAGCTTTTTTGAATTCGCACCAGCACGCTACGCACATGGTGTACCAGTTGTGTTCGGTGTCTTCTGACCA	3526	2258	3689	2847	4371	2794
Pamr1|NM_173749.4|49744	CCTGTAGAGCTGGAAGACTTACCGGGCCCTGGCTTTAGGAATGGTAGTTAATATTCATAGCTATCATTCTTAAAGCCAGGGCTTTTTTGAATTCGCACCAGCACGCTACGCATGTGGTGTACCACAGTGTTTCGGTGTCTTCTGACCA	3377	2162	4314	3329	5218	3336
Prss21|NM_020487.4|49745	CCTGTAGAGCTGGAAGACTTACCGGCCCTGGAGTTTATACCAATATGTTAATATTCATAGCATGTTGGTATAGACTCCAGGGTTTTTTGAATTCGCACCAGCACGCTACGCAGTTGGTGTACCACAGTCATTCGGTGTCTTCTGACCA	2651	1697	2439	1882	3045	1947
Prss21|NM_020487.4|49746	CCTGTAGAGCTGGAAGACTTACCGGCGTACAAGTTTGAGAATCGAAGTTAATATTCATAGCTTCGGTTCTCAAACTTGTACGTTTTTTGAATTCGCACCAGCACGCTACGCAACTGGTGTACCACAGTACTTCGGTGTCTTCTGACCA	2734	1751	1967	1518	2258	1443
Prss21|NM_020487.4|49747	CCTGTAGAGCTGGAAGACTTACCGGGCCTATTCCAACTGTTACTAAGTTAATATTCATAGCTTGGTAACGGTTGGAATAGGCTTTTTTGAATTCGCACCAGCACGCTACGCACATGGTGTACCACAGTTGTTCGGTGTCTTCTGACCA	3086	1976	2994	2310	3404	2176
Prss21|NM_020487.4|49748	CCTGTAGAGCTGGAAGACTTACCGGCAACAGCATGTGTAACTATATGTTAATATTCATAGCATATGGTTACACATGCTGTTGTTTTTTGAATTCGCACCAGCACGCTACGCAGTTGGTGTACCACACAGTTTCGGTGTCTTCTGACCA	2291	1467	2453	1893	2868	1833
C1ra|NM_023143.3|49749	CCTGTAGAGCTGGAAGACTTACCGGGCCAAGATGAACCTAATAATTGTTAATATTCATAGCAATTGTTAGGTTCATCTTGGCTTTTTTGAATTCGCACCAGCACGCTACGCACATGGTGTACCACACACATTCGGTGTCTTCTGACCA	3293	2108	2245	1732	2729	1745
C1ra|NM_023143.3|49750	CCTGTAGAGCTGGAAGACTTACCGGCCAGACAATGAGACTTTCTATGTTAATATTCATAGCATAGAAGGTCTCATTGTCTGGTTTTTTGAATTCGCACCAGCACGCTACGCATGTGGTGTACCACACAACTTCGGTGTCTTCTGACCA	2440	1562	1749	1350	2043	1306
C1ra|NM_023143.3|49751	CCTGTAGAGCTGGAAGACTTACCGGAGCTTCAGAAAGATGGGTAATGTTAATATTCATAGCATTGCCCATCTTTCTGAAGCTTTTTTTGAATTCGCACCAGCACGCTACGCAACTGGTGTACCACACATGTTCGGTGTCTTCTGACCA	3702	2370	3709	2862	4921	3146
C1ra|NM_023143.3|49752	CCTGTAGAGCTGGAAGACTTACCGGCCCAAGTATCACAATAAGGAAGTTAATATTCATAGCTTCCTTGTTGTGATGCTTGGGTTTTTTGAATTCGCACCAGCACGCTACGCACATGGTGTACCACAACGTTTCGGTGTCTTCTGACCA	2288	1465	2288	1766	3065	1959
C1ra|NM_023143.3|49753	CCTGTAGAGCTGGAAGACTTACCGGCCAACATCTGTGTCATAACTAGTTAATATTCATAGCTAGTTGTGACACAGATGTTGGTTTTTTGAATTCGCACCAGCACGCTACGCAACTGGTGTACCACAACCATTCGGTGTCTTCTGACCA	3565	2283	2888	2229	3570	2282
Astl|NM_172539.2|49754	CCTGTAGAGCTGGAAGACTTACCGGCCTCTATATCACGTCTATAAAGTTAATATTCATAGCTTTGTAGACGTGATATAGAGGTTTTTTGAATTCGCACCAGCACGCTACGCAGTTGGTGTACCACAACACTTCGGTGTCTTCTGACCA	1892	1211	1863	1438	2560	1637
Astl|NM_172539.2|49755	CCTGTAGAGCTGGAAGACTTACCGGCCACTGTACTTCTTGCTTTATGTTAATATTCATAGCATAGAGCAAGAGGTACAGTGGTTTTTTGAATTCGCACCAGCACGCTACGCATGTGGTGTACCACAACTGTTCGGTGTCTTCTGACCA	6937	4442	6138	4737	7584	4848
Astl|NM_172539.2|49756	CCTGTAGAGCTGGAAGACTTACCGGCCAAGTCAATTGGAATGAGATGTTAATATTCATAGCATCTCGTTCCAGTTGACTTGGTTTTTTGAATTCGCACCAGCACGCTACGCAACTGGTGTACCACATGGTTTCGGTGTCTTCTGACCA	3516	2251	3585	2766	4675	2989
Astl|NM_172539.2|49757	CCTGTAGAGCTGGAAGACTTACCGGGCACCTATCTAAGATGTCTTTGTTAATATTCATAGCAAAGGCATCTTGGATAGGTGCTTTTTTGAATTCGCACCAGCACGCTACGCATGTGGTGTACCACATGCATTCGGTGTCTTCTGACCA	3975	2545	2098	1619	2445	1563
Htra1|NM_019564.3|49758	CCTGTAGAGCTGGAAGACTTACCGGCCTTCGTAATTCCATCTGATAGTTAATATTCATAGCTATCGGATGGAATTGCGAAGGTTTTTTGAATTCGCACCAGCACGCTACGCACATGGTGTACCACATGACTTCGGTGTCTTCTGACCA	2464	1578	1573	1214	1967	1257
Corin|NM_016869.3|49759	CCTGTAGAGCTGGAAGACTTACCGGCCACTAGATTTGTTCCTGTTAGTTAATATTCATAGCTAACGGGAACAAATCTGGTGGTTTTTTGAATTCGCACCAGCACGCTACGCAGTTGGTGTACCACATGTGTTCGGTGTCTTCTGACCA	3089	1978	3383	2611	3768	2409
Corin|NM_016869.3|49760	CCTGTAGAGCTGGAAGACTTACCGGCGAGGAGAATTGTGGTTGTAGGTTAATATTCATAGCTTACAACCACAGTTCTCCTCGTTTTTTGAATTCGCACCAGCACGCTACGCAACTGGTGTACCAACGTGTTTCGGTGTCTTCTGACCA	4731	3029	6492	5010	7338	4691
Corin|NM_016869.3|49761	CCTGTAGAGCTGGAAGACTTACCGGCGGAGGATAGTGGATATTATTGTTAATATTCATAGCAATAATGTCCACTGTCCTCCGTTTTTTGAATTCGCACCAGCACGCTACGCATGTGGTGTACCAACGTCATTCGGTGTCTTCTGACCA	1774	1136	1563	1206	1791	1145
Corin|NM_016869.3|49762	CCTGTAGAGCTGGAAGACTTACCGGGCCAAGATAATGAGTTGGAATGTTAATATTCATAGCATTCCAGCTCATTGTCTTGGCTTTTTTGAATTCGCACCAGCACGCTACGCACATGGTGTACCAACGTACTTCGGTGTCTTCTGACCA	2428	1555	1440	1111	1484	949
Corin|NM_016869.3|49763	CCTGTAGAGCTGGAAGACTTACCGGCGCCTCAGTTGTTATCAATATGTTAATATTCATAGCATGTTGATAGCAACTGAGGCGTTTTTTGAATTCGCACCAGCACGCTACGCAGTTGGTGTACCAACGTTGTTCGGTGTCTTCTGACCA	4992	3196	6413	4949	9593	6133
C2|NM_013484.2|49764	CCTGTAGAGCTGGAAGACTTACCGGCCAGCTACAAAGATCATGAAAGTTAATATTCATAGCTTTCGTGATCTTTGTAGCTGGTTTTTTGAATTCGCACCAGCACGCTACGCATGTGGTGTACCAACCAGTTTCGGTGTCTTCTGACCA	1877	1202	1761	1359	2294	1466
C2|NM_013484.2|49765	CCTGTAGAGCTGGAAGACTTACCGGGCTCCTCCTTAAATATGGTATGTTAATATTCATAGCATACCATATTTGAGGAGGAGCTTTTTTGAATTCGCACCAGCACGCTACGCAGTTGGTGTACCAACCACATTCGGTGTCTTCTGACCA	3037	1945	2614	2017	3068	1961
C2|NM_013484.2|49766	CCTGTAGAGCTGGAAGACTTACCGGGCAGAAAGTTCCTGCATATTTGTTAATATTCATAGCAAATGTGCAGGAACTTTCTGCTTTTTTGAATTCGCACCAGCACGCTACGCAACTGGTGTACCAACCAACTTCGGTGTCTTCTGACCA	1276	817	1136	877	1559	997
C2|NM_013484.2|49767	CCTGTAGAGCTGGAAGACTTACCGGCCTGGACTTTCTGCTACTTTGGTTAATATTCATAGCTAAAGTGGCAGAAAGTCCAGGTTTTTTGAATTCGCACCAGCACGCTACGCACATGGTGTACCAACCATGTTCGGTGTCTTCTGACCA	2272	1455	2212	1707	2907	1858
C2|NM_013484.2|49768	CCTGTAGAGCTGGAAGACTTACCGGCAGGGTTTAATGTCCATGTAAGTTAATATTCATAGCTTGCATGGACATTAAACCCTGTTTTTTGAATTCGCACCAGCACGCTACGCAGTTGGTGTACCAACACGTTTCGGTGTCTTCTGACCA	5240	3355	4896	3778	6141	3926
Adam28|NM_183366.2|49769	CCTGTAGAGCTGGAAGACTTACCGGGCCTGACTACTTGGAAATATAGTTAATATTCATAGCTATGTTTCCGAGTAGTCAGGCTTTTTTGAATTCGCACCAGCACGCTACGCACATGGTGTACCAACACCATTCGGTGTCTTCTGACCA	2928	1875	2591	1999	3576	2286
Adam28|NM_183366.2|49770	CCTGTAGAGCTGGAAGACTTACCGGGCTGTGAGAAATGCCAATTTAGTTAATATTCATAGCTAAGTTGGCATTTCTCACAGCTTTTTTGAATTCGCACCAGCACGCTACGCATGTGGTGTACCAACACACTTCGGTGTCTTCTGACCA	1710	1095	787	607	922	589
Cfb|NM_008198.2|49771	CCTGTAGAGCTGGAAGACTTACCGGGCTCAAGAACAAGCTTAAGTAGTTAATATTCATAGCTACTTGAGCTTGTTCTTGAGCTTTTTTGAATTCGCACCAGCACGCTACGCAACTGGTGTACCAACACTGTTCGGTGTCTTCTGACCA	4378	2803	3519	2716	4133	2642
Cfb|NM_008198.2|49772	CCTGTAGAGCTGGAAGACTTACCGGCCCGCCATGTTATCATTATTAGTTAATATTCATAGCTAATGATGATGACATGGCGGGTTTTTTGAATTCGCACCAGCACGCTACGCACATGGTGTACCAACTGGTTTCGGTGTCTTCTGACCA	2726	1745	2941	2270	3653	2335
Cfb|NM_008198.2|49773	CCTGTAGAGCTGGAAGACTTACCGGCCGGTATTCTTATTGGGATAAGTTAATATTCATAGCTTGTCCCAATAGGAATACCGGTTTTTTGAATTCGCACCAGCACGCTACGCAACTGGTGTACCAACTGCATTCGGTGTCTTCTGACCA	1461	935	1531	1181	1976	1263
Cfb|NM_008198.2|49774	CCTGTAGAGCTGGAAGACTTACCGGGCTCTGTTTGTATCTGAGTAAGTTAATATTCATAGCTTGCTCAGATACAAACAGAGCTTTTTTGAATTCGCACCAGCACGCTACGCAGTTGGTGTACCAACTGACTTCGGTGTCTTCTGACCA	1955	1252	1309	1010	1555	994
Cfb|NM_008198.2|49775	CCTGTAGAGCTGGAAGACTTACCGGCGATATGGTCTCCTGATATATGTTAATATTCATAGCATATGTCAGGAGACCATATCGTTTTTTGAATTCGCACCAGCACGCTACGCATGTGGTGTACCAACTGTGTTCGGTGTCTTCTGACCA	3642	2332	3726	2875	5173	3307
Htra3|NM_030127.2|49776	CCTGTAGAGCTGGAAGACTTACCGGGCGGTACAAGTTCAATTTCATGTTAATATTCATAGCATGAAGTTGAACTTGTACCGCTTTTTTGAATTCGCACCAGCACGCTACGCACATGGTGTACCATGGTGTTTCGGTGTCTTCTGACCA	2609	1671	2977	2297	3290	2103
Htra3|NM_030127.2|49777	CCTGTAGAGCTGGAAGACTTACCGGGCTTCCTCTTTGAGTTCTAAAGTTAATATTCATAGCTTTGGAACTCAGAGAGGAAGCTTTTTTGAATTCGCACCAGCACGCTACGCAACTGGTGTACCATGGTCATTCGGTGTCTTCTGACCA	2736	1752	2382	1838	3248	2076
Htra3|NM_030127.2|49778	CCTGTAGAGCTGGAAGACTTACCGGCATCGATAAGAAGTCGGATATGTTAATATTCATAGCATGTCCGACTTCTTGTCGATGTTTTTTGAATTCGCACCAGCACGCTACGCAGTTGGTGTACCATGGTACTTCGGTGTCTTCTGACCA	1952	1250	1498	1156	1835	1173
Htra3|NM_030127.2|49779	CCTGTAGAGCTGGAAGACTTACCGGCCATCATCAATTACGGGAATTGTTAATATTCATAGCAGTTCCCGTAATTGATGATGGTTTTTTGAATTCGCACCAGCACGCTACGCATGTGGTGTACCATGGTTGTTCGGTGTCTTCTGACCA	4688	3002	5456	4210	6881	4399
Cfi|NM_007686.2|49780	CCTGTAGAGCTGGAAGACTTACCGGCGGCTTTATTAGACTGGTTAAGTTAATATTCATAGCTTAGCCAGTCTAATAAAGCCGTTTTTTGAATTCGCACCAGCACGCTACGCAACTGGTGTACCATGCAGTTTCGGTGTCTTCTGACCA	3941	2523	4171	3219	5404	3455
Cfi|NM_007686.2|49781	CCTGTAGAGCTGGAAGACTTACCGGCCATATCTGTTCCAACTGAATGTTAATATTCATAGCATTCGGTTGGAACAGATATGGTTTTTTGAATTCGCACCAGCACGCTACGCATGTGGTGTACCATGCACATTCGGTGTCTTCTGACCA	3022	1935	2111	1629	2672	1708
Cfi|NM_007686.2|49782	CCTGTAGAGCTGGAAGACTTACCGGCCAGACCAATATAAGTGTAATGTTAATATTCATAGCATTACACTTGTATTGGTCTGGTTTTTTGAATTCGCACCAGCACGCTACGCACATGGTGTACCATGCAACTTCGGTGTCTTCTGACCA	1885	1207	1310	1011	1187	759
Tysnd1|NM_027912.1|49783	CCTGTAGAGCTGGAAGACTTACCGGGTCGATTAATGGCACTTTGTAGTTAATATTCATAGCTACGAAGTGCCATTGATCGACTTTTTTGAATTCGCACCAGCACGCTACGCAGTTGGTGTACCATGCATGTTCGGTGTCTTCTGACCA	2864	1834	2493	1924	3183	2035
Tysnd1|NM_027912.1|49784	CCTGTAGAGCTGGAAGACTTACCGGCGGTGCCTTCTGTCCGGATATGTTAATATTCATAGCATGTCCGGGCAGAAGGCACCGTTTTTTGAATTCGCACCAGCACGCTACGCATGTGGTGTACCATGACGTTTCGGTGTCTTCTGACCA	4273	2736	4125	3183	5821	3721
Tysnd1|NM_027912.1|49785	CCTGTAGAGCTGGAAGACTTACCGGCAGCAACACTTGAGACAATAAGTTAATATTCATAGCTTGTTGTCTCGAGTGTTGCTGTTTTTTGAATTCGCACCAGCACGCTACGCAGTTGGTGTACCATGACCATTCGGTGTCTTCTGACCA	3976	2546	3311	2555	4324	2764
Tysnd1|NM_027912.1|49786	CCTGTAGAGCTGGAAGACTTACCGGCGACAGTTGCAGTGATGATCTGTTAATATTCATAGCAGGTCATCGCTGCAACTGTCGTTTTTTGAATTCGCACCAGCACGCTACGCAACTGGTGTACCATGACACTTCGGTGTCTTCTGACCA	1707	1093	1185	914	1399	894
Nrd1|NM_146150.2|49787	CCTGTAGAGCTGGAAGACTTACCGGCCAAACACTTACGTCAGTAATGTTAATATTCATAGCATTGCTGACGTAAGTGTTTGGTTTTTTGAATTCGCACCAGCACGCTACGCACATGGTGTACCATGACTGTTCGGTGTCTTCTGACCA	3277	2098	3389	2615	4405	2816
Nrd1|NM_146150.2|49788	CCTGTAGAGCTGGAAGACTTACCGGCCGCTGTCTTTACTATGATAAGTTAATATTCATAGCTTATCATGGTAAAGACAGCGGTTTTTTGAATTCGCACCAGCACGCTACGCAGTTGGTGTACCATGTGGTTTCGGTGTCTTCTGACCA	2525	1617	3173	2449	3926	2510
Nrd1|NM_146150.2|49789	CCTGTAGAGCTGGAAGACTTACCGGGCTCATTACATGACTTTAGTTGTTAATATTCATAGCAACTAAGGTCATGTAATGAGCTTTTTTGAATTCGCACCAGCACGCTACGCACATGGTGTACCATGTGCATTCGGTGTCTTCTGACCA	2558	1638	1346	1039	1640	1048
Nrd1|NM_146150.2|49790	CCTGTAGAGCTGGAAGACTTACCGGGCTGAGATATAAGATGATGATGTTAATATTCATAGCATCATCATCTTGTATCTCAGCTTTTTTGAATTCGCACCAGCACGCTACGCATGTGGTGTACCATGTGACTTCGGTGTCTTCTGACCA	2515	1610	1806	1394	2010	1285
Nrd1|NM_146150.2|49791	CCTGTAGAGCTGGAAGACTTACCGGGCAACCAAATACAACTTCGAAGTTAATATTCATAGCTTCGGAGTTGTATTTGGTTGCTTTTTTGAATTCGCACCAGCACGCTACGCAACTGGTGTACCATGTGTGTTCGGTGTCTTCTGACCA	3866	2475	4717	3640	5416	3462
Tpsab1|NR_033521.1|49792	CCTGTAGAGCTGGAAGACTTACCGGCCGTAAGCAGTACCTTTATTAGTTAATATTCATAGCTAATAGAGGTACTGCTTACGGTTTTTTGAATTCGCACCAGCACGCTACGCAACTGGTGTACACGTGTGTTTCGGTGTCTTCTGACCA	1904	1219	2130	1644	2619	1674
Tpsab1|NR_033521.1|49793	CCTGTAGAGCTGGAAGACTTACCGGGCCGTCACTATTTCCTTTGAAGTTAATATTCATAGCTTCAAAGGAAATGGTGGCGGCTTTTTTGAATTCGCACCAGCACGCTACGCATGTGGTGTACACGTGTCATTCGGTGTCTTCTGACCA	2776	1777	1716	1324	2191	1401
Tpsab1|NR_033521.1|49794	CCTGTAGAGCTGGAAGACTTACCGGGAAGTATCACAAAGGTTTCATGTTAATATTCATAGCATGAGACCTTTGTGATACTTCTTTTTTGAATTCGCACCAGCACGCTACGCACATGGTGTACACGTGTACTTCGGTGTCTTCTGACCA	1457	933	623	481	914	584
Tpsab1|NR_033521.1|49795	CCTGTAGAGCTGGAAGACTTACCGGGCTATGACATGAGAAGGTATTGTTAATATTCATAGCAATGCCTTCTCGTGTCATAGCTTTTTTGAATTCGCACCAGCACGCTACGCAGTTGGTGTACACGTGTTGTTCGGTGTCTTCTGACCA	1394	893	1154	891	1596	1020
Gm5077|NM_173864.2|49796	CCTGTAGAGCTGGAAGACTTACCGGCCCTCATTTAACCTGTTTGAAGTTAATATTCATAGCTTCAAGCAGGTTAAATGAGGGTTTTTTGAATTCGCACCAGCACGCTACGCATGTGGTGTACACGTCAGTTTCGGTGTCTTCTGACCA	4106	2629	3709	2862	4314	2758
Gm5077|NM_173864.2|49797	CCTGTAGAGCTGGAAGACTTACCGGCCCTTTAATGTATGCTGGGATGTTAATATTCATAGCATCCCGGCATACATTGAAGGGTTTTTTGAATTCGCACCAGCACGCTACGCAGTTGGTGTACACGTCACATTCGGTGTCTTCTGACCA	2693	1724	2375	1833	2985	1908
Gm5077|NM_173864.2|49798	CCTGTAGAGCTGGAAGACTTACCGGCCTAAAGAAAGCACTGTCAATGTTAATATTCATAGCATTGGCAGTGCTTTCTTTAGGTTTTTTGAATTCGCACCAGCACGCTACGCAACTGGTGTACACGTCAACTTCGGTGTCTTCTGACCA	1911	1224	1426	1100	1750	1119
Gm5077|NM_173864.2|49799	CCTGTAGAGCTGGAAGACTTACCGGGTCATTCACTATATGTGTGAAGTTAATATTCATAGCTTCACACGTATAGTGAATGACTTTTTTGAATTCGCACCAGCACGCTACGCACATGGTGTACACGTCATGTTCGGTGTCTTCTGACCA	2603	1667	2491	1922	2985	1908
Gm5077|NM_173864.2|49800	CCTGTAGAGCTGGAAGACTTACCGGCTCTATACCAAGTGTGTGATTGTTAATATTCATAGCAATCACACGCTTGGTGTAGAGTTTTTTGAATTCGCACCAGCACGCTACGCAGTTGGTGTACACGTACGTTTCGGTGTCTTCTGACCA	3689	2362	4148	3201	5080	3247
Adamts15|NM_001024139.1|49801	CCTGTAGAGCTGGAAGACTTACCGGCGAGGGAGTAAGGGTGAAGTAGTTAATATTCATAGCTATTTCACTCTTACTCCCTCGTTTTTTGAATTCGCACCAGCACGCTACGCACATGGTGTACACGTACCATTCGGTGTCTTCTGACCA	1568	1004	1246	962	2222	1420
Adamts15|NM_001024139.1|49802	CCTGTAGAGCTGGAAGACTTACCGGCGCTGCCATTATTACTGATTTGTTAATATTCATAGCAAGTCAGTAATAATGGCAGCGTTTTTTGAATTCGCACCAGCACGCTACGCATGTGGTGTACACGTACACTTCGGTGTCTTCTGACCA	2528	1619	1714	1323	1946	1244
Adamts15|NM_001024139.1|49803	CCTGTAGAGCTGGAAGACTTACCGGGCGGATTTGGAACATTATTTAGTTAATATTCATAGCTAGATAATGTTCCAAATCCGCTTTTTTGAATTCGCACCAGCACGCTACGCAACTGGTGTACACGTACTGTTCGGTGTCTTCTGACCA	1262	808	1380	1065	1913	1223
Adamts15|NM_001024139.1|49804	CCTGTAGAGCTGGAAGACTTACCGGCCAAGGCAAATATCTGCTTAAGTTAATATTCATAGCTTGAGCAGGTATTTGCCTTGGTTTTTTGAATTCGCACCAGCACGCTACGCACATGGTGTACACGTTGGTTTCGGTGTCTTCTGACCA	2608	1670	2360	1821	2724	1741
Adamts15|NM_001024139.1|49805	CCTGTAGAGCTGGAAGACTTACCGGGCTGAACAAAGTGAGTGATAAGTTAATATTCATAGCTTATCGCTCACTTTGTTCAGCTTTTTTGAATTCGCACCAGCACGCTACGCAACTGGTGTACACGTTGCATTCGGTGTCTTCTGACCA	2939	1882	2929	2260	3888	2485
Pmpcb|NM_028431.2|49806	CCTGTAGAGCTGGAAGACTTACCGGCCCGAGTTTGAAGTAAGAATTGTTAATATTCATAGCAATTCTTGCTTCAAGCTCGGGTTTTTTGAATTCGCACCAGCACGCTACGCAGTTGGTGTACACGTTGACTTCGGTGTCTTCTGACCA	1605	1028	1126	869	1276	816
Pmpcb|NM_028431.2|49807	CCTGTAGAGCTGGAAGACTTACCGGCGCAAACACATTGATAGGTAAGTTAATATTCATAGCTTGCCTATCAATGTGTTTGCGTTTTTTGAATTCGCACCAGCACGCTACGCATGTGGTGTACACGTTGTGTTCGGTGTCTTCTGACCA	2564	1642	2672	2062	3190	2039
F12|NM_021489.2|49808	CCTGTAGAGCTGGAAGACTTACCGGCCCAAGAAAGTGAAAGATCATGTTAATATTCATAGCATGGTCTTTCACTTTCTTGGGTTTTTTGAATTCGCACCAGCACGCTACGCACATGGTGTACACCAGTGTTTCGGTGTCTTCTGACCA	3983	2550	4340	3349	5861	3747
F12|NM_021489.2|49809	CCTGTAGAGCTGGAAGACTTACCGGCCTATAGGCTACATTGGATATGTTAATATTCATAGCATATCCAGTGTAGCCTGTAGGTTTTTTGAATTCGCACCAGCACGCTACGCAACTGGTGTACACCAGTCATTCGGTGTCTTCTGACCA	4260	2728	4599	3549	5960	3810
F12|NM_021489.2|49810	CCTGTAGAGCTGGAAGACTTACCGGCCCGAGGAATTGATAGTGGTAGTTAATATTCATAGCTACCACTGTCAGTTCCTCGGGTTTTTTGAATTCGCACCAGCACGCTACGCAGTTGGTGTACACCAGTACTTCGGTGTCTTCTGACCA	2606	1669	2005	1547	2286	1461
F12|NM_021489.2|49811	CCTGTAGAGCTGGAAGACTTACCGGGCAGCATCAATTCGTGCTTTAGTTAATATTCATAGCTAAGGCACGGATTGATGCTGCTTTTTTGAATTCGCACCAGCACGCTACGCATGTGGTGTACACCAGTTGTTCGGTGTCTTCTGACCA	3948	2528	4090	3156	5256	3360
Adamts16|NM_172053.2|49812	CCTGTAGAGCTGGAAGACTTACCGGCGGGATAGTTATACGATGTAAGTTAATATTCATAGCTTGCATCGTATAACTGTCCCGTTTTTTGAATTCGCACCAGCACGCTACGCAACTGGTGTACACCACAGTTTCGGTGTCTTCTGACCA	2044	1309	2106	1625	2299	1470
Adamts16|NM_172053.2|49813	CCTGTAGAGCTGGAAGACTTACCGGCCACTAGAAGAGAATTGCTTTGTTAATATTCATAGCAAAGCAGTTCTCTTCTGGTGGTTTTTTGAATTCGCACCAGCACGCTACGCATGTGGTGTACACCACACATTCGGTGTCTTCTGACCA	4346	2783	3316	2559	4255	2720
Adamts16|NM_172053.2|49814	CCTGTAGAGCTGGAAGACTTACCGGCGGAGCATTCATATCTATGAAGTTAATATTCATAGCTTCGTAGATGTGAATGCTCCGTTTTTTGAATTCGCACCAGCACGCTACGCACATGGTGTACACCACAACTTCGGTGTCTTCTGACCA	1667	1067	1038	801	1088	696
Uqcrc1|NM_025407.2|49815	CCTGTAGAGCTGGAAGACTTACCGGCCAGAGTTTCTAGACCTTTAAGTTAATATTCATAGCTTGAAGGTCTGGAAACTCTGGTTTTTTGAATTCGCACCAGCACGCTACGCAGTTGGTGTACACCACATGTTCGGTGTCTTCTGACCA	3157	2021	3060	2361	3714	2374
Uqcrc1|NM_025407.2|49816	CCTGTAGAGCTGGAAGACTTACCGGGCACACTGCTTATCTCATTAAGTTAATATTCATAGCTTGATGAGGTAAGCAGTGTGCTTTTTTGAATTCGCACCAGCACGCTACGCATGTGGTGTACACCAACGTTTCGGTGTCTTCTGACCA	2826	1809	3824	2951	4962	3172
Uqcrc1|NM_025407.2|49817	CCTGTAGAGCTGGAAGACTTACCGGCAATGCCATTATAGGCCATTAGTTAATATTCATAGCTAGTGGCCTATGATGGCATTGTTTTTTGAATTCGCACCAGCACGCTACGCAGTTGGTGTACACCAACCATTCGGTGTCTTCTGACCA	3851	2466	2877	2220	4046	2586
Uqcrc1|NM_025407.2|49818	CCTGTAGAGCTGGAAGACTTACCGGCGAGAAGGAATGAGATGTGGTGTTAATATTCATAGCATCACATCTCGTTCCTTCTCGTTTTTTGAATTCGCACCAGCACGCTACGCAACTGGTGTACACCAACACTTCGGTGTCTTCTGACCA	2465	1578	2015	1555	2647	1692
Klk14|NM_174866.2|49819	CCTGTAGAGCTGGAAGACTTACCGGGCAGTGTGTGAATGTTAACATGTTAATATTCATAGCATGTTGACATTCACACACTGCTTTTTTGAATTCGCACCAGCACGCTACGCACATGGTGTACACCAACTGTTCGGTGTCTTCTGACCA	3789	2426	3319	2561	3989	2550
Klk14|NM_174866.2|49820	CCTGTAGAGCTGGAAGACTTACCGGCCTACCCTGGAATCATAATATGTTAATATTCATAGCATGTTATGATTCCAGGGTAGGTTTTTTGAATTCGCACCAGCACGCTACGCAGTTGGTGTACACCATGGTTTCGGTGTCTTCTGACCA	3038	1945	3485	2689	4504	2879
Klk14|NM_174866.2|49821	CCTGTAGAGCTGGAAGACTTACCGGGAGTCCTGTTGTCAGATTAATGTTAATATTCATAGCATTGATCTGACAACAGGACTCTTTTTTGAATTCGCACCAGCACGCTACGCACATGGTGTACACCATGCATTCGGTGTCTTCTGACCA	3834	2455	3057	2359	3545	2266
Klk14|NM_174866.2|49822	CCTGTAGAGCTGGAAGACTTACCGGCCACGATAATGACTTCATGTTGTTAATATTCATAGCAGCATGAGGTCATTATCGTGGTTTTTTGAATTCGCACCAGCACGCTACGCATGTGGTGTACACCATGACTTCGGTGTCTTCTGACCA	2902	1858	2305	1779	2998	1917
Adamts18|NM_172466.2|49823	CCTGTAGAGCTGGAAGACTTACCGGGCCGACAGTATTTAAAGAAATGTTAATATTCATAGCATTTCTTTAGATACTGTCGGCTTTTTTGAATTCGCACCAGCACGCTACGCAACTGGTGTACACCATGTGTTCGGTGTCTTCTGACCA	3592	2300	4893	3776	5751	3676
Adamts18|NM_172466.2|49824	CCTGTAGAGCTGGAAGACTTACCGGGCCCAAGATATGTAATGCTTTGTTAATATTCATAGCAAAGCGTTGCATATCTTGGGCTTTTTTGAATTCGCACCAGCACGCTACGCAGTTGGTGTACACACGTGTTTCGGTGTCTTCTGACCA	4555	2917	5358	4135	7134	4561
Adamts18|NM_172466.2|49825	CCTGTAGAGCTGGAAGACTTACCGGCCCAATAGTGTGTAGAGTATAGTTAATATTCATAGCTATACTCTGCACACTGTTGGGTTTTTTGAATTCGCACCAGCACGCTACGCACATGGTGTACACACGTCATTCGGTGTCTTCTGACCA	3750	2401	1912	1475	2109	1348
Adamts18|NM_172466.2|49826	CCTGTAGAGCTGGAAGACTTACCGGCCACGTTTGAATATCAGTGTTGTTAATATTCATAGCAACGCTGGTATTCAAACGTGGTTTTTTGAATTCGCACCAGCACGCTACGCATGTGGTGTACACACGTACTTCGGTGTCTTCTGACCA	2678	1715	1432	1105	1845	1179
Pitrm1|NM_145131.1|49827	CCTGTAGAGCTGGAAGACTTACCGGGCCCGTTTAATGACAGTTAAAGTTAATATTCATAGCTTTAGCTGTCATTAGACGGGCTTTTTTGAATTCGCACCAGCACGCTACGCAACTGGTGTACACACGTTGTTCGGTGTCTTCTGACCA	3734	2391	3831	2956	4402	2814
Pitrm1|NM_145131.1|49828	CCTGTAGAGCTGGAAGACTTACCGGCCAGACGATAAGTATTATGAAGTTAATATTCATAGCTTCATAATACTTGTCGTCTGGTTTTTTGAATTCGCACCAGCACGCTACGCACATGGTGTACACACCAGTTTCGGTGTCTTCTGACCA	4289	2746	3944	3044	4929	3151
Pitrm1|NM_145131.1|49829	CCTGTAGAGCTGGAAGACTTACCGGGCCAGCGATTACATGATATATGTTAATATTCATAGCATATATCGTGTAATCGCTGGCTTTTTTGAATTCGCACCAGCACGCTACGCAACTGGTGTACACACCACATTCGGTGTCTTCTGACCA	2380	1524	2231	1722	2826	1807
Pitrm1|NM_145131.1|49830	CCTGTAGAGCTGGAAGACTTACCGGCGGATCAAGAAGTATTTACTAGTTAATATTCATAGCTAGTAGATACTTCTTGATCCGTTTTTTGAATTCGCACCAGCACGCTACGCAGTTGGTGTACACACCAACTTCGGTGTCTTCTGACCA	1313	841	1029	794	1180	754
Pitrm1|NM_145131.1|49831	CCTGTAGAGCTGGAAGACTTACCGGCGTGTATTTGGATGTAACTTTGTTAATATTCATAGCAAAGTTGCATCCAAATACACGTTTTTTGAATTCGCACCAGCACGCTACGCATGTGGTGTACACACCATGTTCGGTGTCTTCTGACCA	1201	769	1580	1219	1734	1108
Klkb1|NM_008455.2|49832	CCTGTAGAGCTGGAAGACTTACCGGCCACCCAAAGAGATAAATAAAGTTAATATTCATAGCTTTATTTGTCTCTTTGGGTGGTTTTTTGAATTCGCACCAGCACGCTACGCAACTGGTGTACACACACGTTTCGGTGTCTTCTGACCA	2631	1685	3098	2391	3960	2532
Klkb1|NM_008455.2|49833	CCTGTAGAGCTGGAAGACTTACCGGCGAGACATATACAAAGGATTTGTTAATATTCATAGCAAGTCCTTTGTATATGTCTCGTTTTTTGAATTCGCACCAGCACGCTACGCATGTGGTGTACACACACCATTCGGTGTCTTCTGACCA	3187	2041	2426	1872	3410	2180
Klkb1|NM_008455.2|49834	CCTGTAGAGCTGGAAGACTTACCGGGCTCTGGTTATTCTTTGAGATGTTAATATTCATAGCATCTCAGAGAATAACCGGAGCTTTTTTGAATTCGCACCAGCACGCTACGCACATGGTGTACACACACACTTCGGTGTCTTCTGACCA	2167	1388	1477	1140	1928	1233
Klkb1|NM_008455.2|49835	CCTGTAGAGCTGGAAGACTTACCGGCACCAAAGTTTCTGAGTATATGTTAATATTCATAGCATGTACTCAGAAACTTTGGTGTTTTTTGAATTCGCACCAGCACGCTACGCAGTTGGTGTACACACACTGTTCGGTGTCTTCTGACCA	4233	2710	3773	2912	3979	2544
Adamts19|NM_175506.3|49836	CCTGTAGAGCTGGAAGACTTACCGGCCTACAAATTATCCTAGGAATGTTAATATTCATAGCATTCCTGGGATAATTTGTAGGTTTTTTGAATTCGCACCAGCACGCTACGCATGTGGTGTACACACTGGTTTCGGTGTCTTCTGACCA	2637	1688	2954	2280	3958	2530
Adamts19|NM_175506.3|49837	CCTGTAGAGCTGGAAGACTTACCGGGCACTGTTTATACAGGTAGAAGTTAATATTCATAGCTTCTGCCTGTATAAACGGTGCTTTTTTGAATTCGCACCAGCACGCTACGCAGTTGGTGTACACACTGCATTCGGTGTCTTCTGACCA	2525	1617	2380	1837	3090	1975
Adamts19|NM_175506.3|49838	CCTGTAGAGCTGGAAGACTTACCGGGCATGTTATCTGCATTGGTTTGTTAATATTCATAGCAAACCAGTGCAGATAACATGCTTTTTTGAATTCGCACCAGCACGCTACGCAACTGGTGTACACACTGACTTCGGTGTCTTCTGACCA	1609	1030	1408	1087	1639	1048
Adamts19|NM_175506.3|49839	CCTGTAGAGCTGGAAGACTTACCGGGACTGGTTTAAGTGCTCTATTGTTAATATTCATAGCAATGGAGCACTTAGACCAGTCTTTTTTGAATTCGCACCAGCACGCTACGCACATGGTGTACACACTGTGTTCGGTGTCTTCTGACCA	3356	2149	2721	2100	2872	1836
Pmpca|NM_173180.3|49840	CCTGTAGAGCTGGAAGACTTACCGGCCTAGTAGAATGTGCTAGAAAGTTAATATTCATAGCTTTCTGGCACATTCTACTAGGTTTTTTGAATTCGCACCAGCACGCTACGCATGTGGTGTACACTGGTGTTTCGGTGTCTTCTGACCA	2681	1717	2322	1792	2896	1851
Pmpca|NM_173180.3|49841	CCTGTAGAGCTGGAAGACTTACCGGCCCGATTGATAGATGAAGAAAGTTAATATTCATAGCTTTCTTCATCTGTCAGTCGGGTTTTTTGAATTCGCACCAGCACGCTACGCAGTTGGTGTACACTGGTCATTCGGTGTCTTCTGACCA	4309	2759	4524	3491	5203	3326
Pmpca|NM_173180.3|49842	CCTGTAGAGCTGGAAGACTTACCGGCCCTGTAGAGAATATAGTGAAGTTAATATTCATAGCTTCGCTATGTTCTCTACAGGGTTTTTTGAATTCGCACCAGCACGCTACGCAACTGGTGTACACTGGTACTTCGGTGTCTTCTGACCA	2394	1533	1759	1357	2057	1315
Pmpca|NM_173180.3|49843	CCTGTAGAGCTGGAAGACTTACCGGGCAATAGTTGATGGATAGGAAGTTAATATTCATAGCTTCCTGTCCATCAACTGTTGCTTTTTTGAATTCGCACCAGCACGCTACGCACATGGTGTACACTGGTTGTTCGGTGTCTTCTGACCA	3615	2315	3618	2792	4471	2858
Pmpca|NM_173180.3|49844	CCTGTAGAGCTGGAAGACTTACCGGGCCCAGATTATACCGGTTGTTGTTAATATTCATAGCAACAGCCGGTATGATCTGGGCTTTTTTGAATTCGCACCAGCACGCTACGCAGTTGGTGTACACTGCAGTTTCGGTGTCTTCTGACCA	2969	1901	3238	2499	4160	2659
F9|NM_007979.1|49845	CCTGTAGAGCTGGAAGACTTACCGGGCCTTGTTGGAATTGGATAAAGTTAATATTCATAGCTTTATCCAGTTCCAGCAAGGCTTTTTTGAATTCGCACCAGCACGCTACGCACATGGTGTACACTGCACATTCGGTGTCTTCTGACCA	4482	2870	2911	2246	3310	2116
F9|NM_007979.1|49846	CCTGTAGAGCTGGAAGACTTACCGGCCTGTGAACCAATAGTTCTATGTTAATATTCATAGCATGGAACTGTTGGTTCACAGGTTTTTTGAATTCGCACCAGCACGCTACGCATGTGGTGTACACTGCAACTTCGGTGTCTTCTGACCA	1493	956	949	732	1245	796
F9|NM_007979.1|49847	CCTGTAGAGCTGGAAGACTTACCGGCCCGTCTAAAGAGATATAATTGTTAATATTCATAGCAATTATATCTCTTTGGACGGGTTTTTTGAATTCGCACCAGCACGCTACGCAACTGGTGTACACTGCATGTTCGGTGTCTTCTGACCA	3101	1986	3628	2800	4429	2831
F9|NM_007979.1|49848	CCTGTAGAGCTGGAAGACTTACCGGCAGTCCTGATAATAAGGTAATGTTAATATTCATAGCATTACCTTGTTATCAGGACTGTTTTTTGAATTCGCACCAGCACGCTACGCACATGGTGTACACTGACGTTTCGGTGTCTTCTGACCA	4098	2624	3403	2626	3845	2458
Adamts20|NM_177431.4|49849	CCTGTAGAGCTGGAAGACTTACCGGGCCGGAATTAAACATTAGTATGTTAATATTCATAGCATACTGATGTTTAATTCCGGCTTTTTTGAATTCGCACCAGCACGCTACGCAACTGGTGTACACTGACCATTCGGTGTCTTCTGACCA	2681	1717	3123	2410	3426	2190
Uqcrc2|NM_025899.2|49850	CCTGTAGAGCTGGAAGACTTACCGGGTGTATTTAAAGCTCAGTCCAGTTAATATTCATAGCTGGGCTGAGCTTTAAATACACTTTTTTGAATTCGCACCAGCACGCTACGCAGTTGGTGTACACTGACACTTCGGTGTCTTCTGACCA	2623	1679	2162	1668	2950	1886
Uqcrc2|NM_025899.2|49851	CCTGTAGAGCTGGAAGACTTACCGGGCTGCCTACAATCAAGTTAAAGTTAATATTCATAGCTTTGACTTGGTTGTAGGCAGCTTTTTTGAATTCGCACCAGCACGCTACGCATGTGGTGTACACTGACTGTTCGGTGTCTTCTGACCA	3270	2094	2978	2298	3163	2022
Uqcrc2|NM_025899.2|49852	CCTGTAGAGCTGGAAGACTTACCGGGCATCTAGTTTGACTATCAAAGTTAATATTCATAGCTTTGGTAGTCAAACTAGATGCTTTTTTGAATTCGCACCAGCACGCTACGCAACTGGTGTACACTGTGGTTTCGGTGTCTTCTGACCA	2401	1537	2711	2092	3369	2154
Uqcrc2|NM_025899.2|49853	CCTGTAGAGCTGGAAGACTTACCGGCCACTTCACAAGTGTAAGAATGTTAATATTCATAGCATTCTTGCACTTGTGAAGTGGTTTTTTGAATTCGCACCAGCACGCTACGCATGTGGTGTACACTGTGCATTCGGTGTCTTCTGACCA	4306	2757	3073	2371	3799	2429
Uqcrc2|NM_025899.2|49854	CCTGTAGAGCTGGAAGACTTACCGGCGAGTGGAAATTTGGGATATAGTTAATATTCATAGCTATGTCCCAAGTTTCCACTCGTTTTTTGAATTCGCACCAGCACGCTACGCACATGGTGTACACTGTGACTTCGGTGTCTTCTGACCA	2566	1643	1659	1280	1755	1122
Tmprss4|NM_145403.2|49855	CCTGTAGAGCTGGAAGACTTACCGGCCTTTCATTGAAGGAAGGAAAGTTAATATTCATAGCTTTCCTTCCTTCAGTGGAAGGTTTTTTGAATTCGCACCAGCACGCTACGCAGTTGGTGTACACTGTGTGTTCGGTGTCTTCTGACCA	3760	2407	4463	3444	5590	3574
Tmprss4|NM_145403.2|49856	CCTGTAGAGCTGGAAGACTTACCGGCGGAGGAAAGATGTTTGATATGTTAATATTCATAGCATGTCAGACATCTTTCCTCCGTTTTTTGAATTCGCACCAGCACGCTACGCATGTGGTGTACTGGTGTGTTTCGGTGTCTTCTGACCA	3336	2136	3524	2719	4900	3132
Tmprss4|NM_145403.2|49857	CCTGTAGAGCTGGAAGACTTACCGGGCCCTTCTTATTAAGGTGATTGTTAATATTCATAGCAATCACCTTGATGAGAAGGGCTTTTTTGAATTCGCACCAGCACGCTACGCAGTTGGTGTACTGGTGTCATTCGGTGTCTTCTGACCA	2619	1677	2388	1843	2893	1849
Tmprss4|NM_145403.2|49858	CCTGTAGAGCTGGAAGACTTACCGGGCCAAGATCTTTATCGTTGAAGTTAATATTCATAGCTTCAGCGATGAAGATCTTGGCTTTTTTGAATTCGCACCAGCACGCTACGCAACTGGTGTACTGGTGTACTTCGGTGTCTTCTGACCA	2308	1478	1895	1462	2206	1410
Tmprss4|NM_145403.2|49859	CCTGTAGAGCTGGAAGACTTACCGGCTCAGTCTGTTTCGATAACTTGTTAATATTCATAGCAAGTTGTCGAAACAGACTGAGTTTTTTGAATTCGCACCAGCACGCTACGCACATGGTGTACTGGTGTTGTTCGGTGTCTTCTGACCA	4984	3191	6065	4680	7196	4600
F7|NM_010172.3|49860	CCTGTAGAGCTGGAAGACTTACCGGGCCAGGATTATCTTAAGTCTTGTTAATATTCATAGCAAGACTTGAGATGATCCTGGCTTTTTTGAATTCGCACCAGCACGCTACGCAGTTGGTGTACTGGTCAGTTTCGGTGTCTTCTGACCA	3116	1995	2697	2081	3502	2239
F7|NM_010172.3|49861	CCTGTAGAGCTGGAAGACTTACCGGTGTGGGAGAATACTTGTTGTAGTTAATATTCATAGCTACAACAGGTATTCTCCCACATTTTTTGAATTCGCACCAGCACGCTACGCACATGGTGTACTGGTCACATTCGGTGTCTTCTGACCA	2832	1813	2160	1667	2858	1827
F7|NM_010172.3|49862	CCTGTAGAGCTGGAAGACTTACCGGGCTTCGATAATATCCGTTACTGTTAATATTCATAGCAGTAGCGGATATTATCGAAGCTTTTTTGAATTCGCACCAGCACGCTACGCATGTGGTGTACTGGTCAACTTCGGTGTCTTCTGACCA	2059	1318	1621	1251	2060	1317
Adam1a|NM_172126.2|49863	CCTGTAGAGCTGGAAGACTTACCGGCCTCTCATGGATCATTGTTATGTTAATATTCATAGCATAGCAATGATCCATGAGAGGTTTTTTGAATTCGCACCAGCACGCTACGCAACTGGTGTACTGGTCATGTTCGGTGTCTTCTGACCA	3279	2099	3191	2462	4293	2744
Adam1a|NM_172126.2|49864	CCTGTAGAGCTGGAAGACTTACCGGGCACATAGTGTGATAGGATTTGTTAATATTCATAGCAAATCCTATCACACTGTGTGCTTTTTTGAATTCGCACCAGCACGCTACGCACATGGTGTACTGGTACGTTTCGGTGTCTTCTGACCA	3646	2334	2816	2173	3686	2356
Adam1a|NM_172126.2|49865	CCTGTAGAGCTGGAAGACTTACCGGCCGCTAACTTTAGATATGAAAGTTAATATTCATAGCTTTCATATCTGAAGTTAGCGGTTTTTTGAATTCGCACCAGCACGCTACGCAACTGGTGTACTGGTACCATTCGGTGTCTTCTGACCA	3318	2124	3512	2710	4270	2730
Adam1a|NM_172126.2|49866	CCTGTAGAGCTGGAAGACTTACCGGAGCTAAGCTAACACCTTACATGTTAATATTCATAGCATGTGAGGTGTTAGCTTAGCTTTTTTTGAATTCGCACCAGCACGCTACGCAGTTGGTGTACTGGTACACTTCGGTGTCTTCTGACCA	1835	1175	1122	866	1431	915
Psmb6|NM_008946.4|49867	CCTGTAGAGCTGGAAGACTTACCGGAGCTCGTACATCTATGGTTATGTTAATATTCATAGCATAGCCATAGATGTACGAGCTTTTTTTGAATTCGCACCAGCACGCTACGCATGTGGTGTACTGGTACTGTTCGGTGTCTTCTGACCA	4605	2949	1850	1428	1885	1205
Psmb6|NM_008946.4|49868	CCTGTAGAGCTGGAAGACTTACCGGGAACTGAACGAGTCTCCATTAGTTAATATTCATAGCTAGTGGAGGCTCGTTCAGTTCTTTTTTGAATTCGCACCAGCACGCTACGCAACTGGTGTACTGGTTGGTTTCGGTGTCTTCTGACCA	2162	1384	730	563	556	355
Psmb6|NM_008946.4|49869	CCTGTAGAGCTGGAAGACTTACCGGCAAGGATGAATGTCTGTAGTTGTTAATATTCATAGCAACTGCAGACATTCGTCCTTGTTTTTTGAATTCGCACCAGCACGCTACGCATGTGGTGTACTGGTTGCATTCGGTGTCTTCTGACCA	4916	3148	3930	3033	5313	3396
Psmb6|NM_008946.4|49870	CCTGTAGAGCTGGAAGACTTACCGGGACAACCATTGGGTCCTATATGTTAATATTCATAGCATGTAGGACCCAGTGGTTGTCTTTTTTGAATTCGCACCAGCACGCTACGCACATGGTGTACTGGTTGACTTCGGTGTCTTCTGACCA	1585	1015	736	568	809	517
Psmb6|NM_008946.4|49871	CCTGTAGAGCTGGAAGACTTACCGGCGCCAGTTTCTTTAAGGAGGTGTTAATATTCATAGCATCTCCTTAAAGAGACTGGCGTTTTTTGAATTCGCACCAGCACGCTACGCAGTTGGTGTACTGGTTGTGTTCGGTGTCTTCTGACCA	3211	2056	1972	1522	2277	1456
Klk1b5|NM_008456.3|49872	CCTGTAGAGCTGGAAGACTTACCGGGTCATATATGAACCCGTAGATGTTAATATTCATAGCATCTGCGGGTTCGTATATGACTTTTTTGAATTCGCACCAGCACGCTACGCAACTGGTGTACTGCAGTGTTTCGGTGTCTTCTGACCA	3443	2205	3443	2657	4358	2786
Klk1b5|NM_008456.3|49873	CCTGTAGAGCTGGAAGACTTACCGGGCAGCATTATACCCGTTATATGTTAATATTCATAGCATATGACGGGTGTAATGCTGCTTTTTTGAATTCGCACCAGCACGCTACGCATGTGGTGTACTGCAGTCATTCGGTGTCTTCTGACCA	2989	1914	2307	1780	2859	1828
Klk1b5|NM_008456.3|49874	CCTGTAGAGCTGGAAGACTTACCGGCCACTGATTTGTGGTGGTGTTGTTAATATTCATAGCAACACCATCACAGATCAGTGGTTTTTTGAATTCGCACCAGCACGCTACGCACATGGTGTACTGCAGTACTTCGGTGTCTTCTGACCA	2297	1471	1603	1237	2170	1387
Klk1b5|NM_008456.3|49875	CCTGTAGAGCTGGAAGACTTACCGGCCTAATGAGGACTGTGTTAAAGTTAATATTCATAGCTTTGACACAGTCCTCATTAGGTTTTTTGAATTCGCACCAGCACGCTACGCAGTTGGTGTACTGCAGTTGTTCGGTGTCTTCTGACCA	3402	2178	3629	2800	3783	2418
F10|NM_007972.4|49876	CCTGTAGAGCTGGAAGACTTACCGGCGTGGTCATTAAGCATAACAAGTTAATATTCATAGCTTGTTGTGCTTAATGACCACGTTTTTTGAATTCGCACCAGCACGCTACGCATGTGGTGTACTGCACAGTTTCGGTGTCTTCTGACCA	3546	2270	4493	3467	6194	3960
F10|NM_007972.4|49877	CCTGTAGAGCTGGAAGACTTACCGGCGAAAGAATACTGGACTAAATGTTAATATTCATAGCATTTGGTCCAGTATTCTTTCGTTTTTTGAATTCGCACCAGCACGCTACGCAGTTGGTGTACTGCACACATTCGGTGTCTTCTGACCA	2996	1918	2725	2103	3200	2046
F10|NM_007972.4|49878	CCTGTAGAGCTGGAAGACTTACCGGCCTGGGAAGGGTGTGTTTGTTGTTAATATTCATAGCAATAAACACACCTTTCCCAGGTTTTTTGAATTCGCACCAGCACGCTACGCAACTGGTGTACTGCACAACTTCGGTGTCTTCTGACCA	830	531	463	357	452	289
F10|NM_007972.4|49879	CCTGTAGAGCTGGAAGACTTACCGGGAAAGGGAAATATGGTATCTAGTTAATATTCATAGCTAGATGCCATATTTCCCTTTCTTTTTTGAATTCGCACCAGCACGCTACGCACATGGTGTACTGCACATGTTCGGTGTCTTCTGACCA	2276	1457	2019	1558	2339	1495
F10|NM_007972.4|49880	CCTGTAGAGCTGGAAGACTTACCGGCCAGTTGAACATCTTGAAGATGTTAATATTCATAGCATCTTCAGGATGTTCGACTGGTTTTTTGAATTCGCACCAGCACGCTACGCAGTTGGTGTACTGCAACGTTTCGGTGTCTTCTGACCA	5115	3275	4316	3331	5181	3312
Adam1b|NM_172125.2|49881	CCTGTAGAGCTGGAAGACTTACCGGCCCTGCTGTTAATCTGTTAAAGTTAATATTCATAGCTTTGACAGATTAACAGCAGGGTTTTTTGAATTCGCACCAGCACGCTACGCACATGGTGTACTGCAACCATTCGGTGTCTTCTGACCA	4310	2760	3383	2611	4559	2914
Adam1b|NM_172125.2|49882	CCTGTAGAGCTGGAAGACTTACCGGGCTGTGTTTGATATGAGAGATGTTAATATTCATAGCATCTCTCATGTCAAACACAGCTTTTTTGAATTCGCACCAGCACGCTACGCATGTGGTGTACTGCAACACTTCGGTGTCTTCTGACCA	2084	1334	1401	1081	1759	1124
Adam1b|NM_172125.2|49883	CCTGTAGAGCTGGAAGACTTACCGGGCCATGTTGTTCTTGGTAATAGTTAATATTCATAGCTATTGCCAAGAGCAACATGGCTTTTTTGAATTCGCACCAGCACGCTACGCAACTGGTGTACTGCAACTGTTCGGTGTCTTCTGACCA	2377	1522	1641	1266	1837	1174
Adam1b|NM_172125.2|49884	CCTGTAGAGCTGGAAGACTTACCGGGCCACAAATCTAACCGAATAAGTTAATATTCATAGCTTGTTCGGTTGGATTTGTGGCTTTTTTGAATTCGCACCAGCACGCTACGCACATGGTGTACTGCATGGTTTCGGTGTCTTCTGACCA	4756	3045	4601	3550	5217	3335
Psmb7|NM_011187.1|49885	CCTGTAGAGCTGGAAGACTTACCGGGTAGATGTTACTGGACTTCATGTTAATATTCATAGCATGAGGTCCAGTAACATCTACTTTTTTGAATTCGCACCAGCACGCTACGCAACTGGTGTACTGCATGCATTCGGTGTCTTCTGACCA	3884	2487	1493	1152	1664	1064
Psmb7|NM_011187.1|49886	CCTGTAGAGCTGGAAGACTTACCGGGAGGTGTTAGAAGAGATTGTTGTTAATATTCATAGCAACAGTCTCTTCTAGCACCTCTTTTTTGAATTCGCACCAGCACGCTACGCAGTTGGTGTACTGCATGACTTCGGTGTCTTCTGACCA	1767	1131	380	293	313	200
Psmb7|NM_011187.1|49887	CCTGTAGAGCTGGAAGACTTACCGGAGCAACATTGATTTGTGTGTTGTTAATATTCATAGCAACACACAGATCAATGTTGCTTTTTTTGAATTCGCACCAGCACGCTACGCATGTGGTGTACTGCATGTGTTCGGTGTCTTCTGACCA	4142	2652	1157	893	745	476
Klk1b21|NM_010642.2|49888	CCTGTAGAGCTGGAAGACTTACCGGTGCTATGGCAACTAGTATAATGTTAATATTCATAGCATTATACTGGTTGCCATAGCATTTTTTGAATTCGCACCAGCACGCTACGCACATGGTGTACTGACGTGTTTCGGTGTCTTCTGACCA	6236	3993	6030	4653	9338	5970
Klk1b21|NM_010642.2|49889	CCTGTAGAGCTGGAAGACTTACCGGGCAGCATTATACCCATGAAATGTTAATATTCATAGCATTTCGTGGGTGTAATGCTGCTTTTTTGAATTCGCACCAGCACGCTACGCAACTGGTGTACTGACGTCATTCGGTGTCTTCTGACCA	1676	1073	1367	1055	2293	1466
Klk1b21|NM_010642.2|49890	CCTGTAGAGCTGGAAGACTTACCGGGATGTTACTACGTCTCAGTAAGTTAATATTCATAGCTTGCTGAGGCGTAGTAACATCTTTTTTGAATTCGCACCAGCACGCTACGCAGTTGGTGTACTGACGTACTTCGGTGTCTTCTGACCA	1966	1259	1244	960	1602	1024
Klk1b21|NM_010642.2|49891	CCTGTAGAGCTGGAAGACTTACCGGGCCAAAGCCTACATATATAAAGTTAATATTCATAGCTTTATGTATGTAGGCTTTGGCTTTTTTGAATTCGCACCAGCACGCTACGCATGTGGTGTACTGACGTTGTTCGGTGTCTTCTGACCA	2395	1533	2029	1566	2451	1567
Klk1b21|NM_010642.2|49892	CCTGTAGAGCTGGAAGACTTACCGGCCACTGTTATGGCAACTAGTAGTTAATATTCATAGCTACTGGTTGCCATAGCAGTGGTTTTTTGAATTCGCACCAGCACGCTACGCAACTGGTGTACTGACCAGTTTCGGTGTCTTCTGACCA	2247	1439	2368	1827	3334	2131
F2|NM_010168.2|49893	CCTGTAGAGCTGGAAGACTTACCGGCGAACTAGATATGAGTGGAATGTTAATATTCATAGCATTCCGCTCATATCTGGTTCGTTTTTTGAATTCGCACCAGCACGCTACGCATGTGGTGTACTGACCACATTCGGTGTCTTCTGACCA	3023	1936	2684	2071	3737	2389
F2|NM_010168.2|49894	CCTGTAGAGCTGGAAGACTTACCGGCGCTGGTATTAAATGGGTATTGTTAATATTCATAGCAATACCCATTTGATACCAGCGTTTTTTGAATTCGCACCAGCACGCTACGCACATGGTGTACTGACCAACTTCGGTGTCTTCTGACCA	2899	1856	1888	1457	2087	1334
F2|NM_010168.2|49895	CCTGTAGAGCTGGAAGACTTACCGGCCTGTACCCTTTAGTGATTATGTTAATATTCATAGCATAGTCACTGAAGGGTACAGGTTTTTTGAATTCGCACCAGCACGCTACGCAGTTGGTGTACTGACCATGTTCGGTGTCTTCTGACCA	3436	2200	3411	2632	3704	2368
F2|NM_010168.2|49896	CCTGTAGAGCTGGAAGACTTACCGGCCTGAGCAAGTATCAAGATTTGTTAATATTCATAGCAAGTCTTGGTACTTGCTCAGGTTTTTTGAATTCGCACCAGCACGCTACGCATGTGGTGTACTGACACGTTTCGGTGTCTTCTGACCA	3053	1955	2401	1853	3097	1980
Adam8|NM_007403.2|49897	CCTGTAGAGCTGGAAGACTTACCGGCCTAGAGTCATTCGTGATAAAGTTAATATTCATAGCTTTGTCACGAATGACTCTAGGTTTTTTGAATTCGCACCAGCACGCTACGCAGTTGGTGTACTGACACCATTCGGTGTCTTCTGACCA	2199	1408	1963	1515	2638	1686
Adam8|NM_007403.2|49898	CCTGTAGAGCTGGAAGACTTACCGGCCCAAAGATACCAAATTAGTTGTTAATATTCATAGCAACTGATTTGGTATCTTTGGGTTTTTTGAATTCGCACCAGCACGCTACGCAACTGGTGTACTGACACACTTCGGTGTCTTCTGACCA	2529	1619	1779	1373	2156	1378
Adam8|NM_007403.2|49899	CCTGTAGAGCTGGAAGACTTACCGGGCCTCGGGTATTAGAAATATAGTTAATATTCATAGCTATATTTCTAATGCCCGAGGCTTTTTTGAATTCGCACCAGCACGCTACGCACATGGTGTACTGACACTGTTCGGTGTCTTCTGACCA	6105	3909	6162	4755	7203	4605
Adam8|NM_007403.2|49900	CCTGTAGAGCTGGAAGACTTACCGGGCAGATGTATCAGATGAATAAGTTAATATTCATAGCTTGTTCATCTGATACATCTGCTTTTTTGAATTCGCACCAGCACGCTACGCAGTTGGTGTACTGACTGGTTTCGGTGTCTTCTGACCA	2775	1777	3399	2623	3501	2238
Adam8|NM_007403.2|49901	CCTGTAGAGCTGGAAGACTTACCGGGTGAAATAGTATGAAGTGGTTGTTAATATTCATAGCAACCACTTCATACTGTTTCACTTTTTTGAATTCGCACCAGCACGCTACGCACATGGTGTACTGACTGCATTCGGTGTCTTCTGACCA	3064	1962	2877	2220	3728	2383
Psmb5|NM_011186.1|49902	CCTGTAGAGCTGGAAGACTTACCGGCGAATCTATGAGCTTCGTAATGTTAATATTCATAGCATTGCGAAGCTCATAGATTCGTTTTTTGAATTCGCACCAGCACGCTACGCATGTGGTGTACTGACTGACTTCGGTGTCTTCTGACCA	1806	1156	435	336	371	237
Psmb5|NM_011186.1|49903	CCTGTAGAGCTGGAAGACTTACCGGCGTGTATGTTTACGGTGTTATGTTAATATTCATAGCATAACGCCGTAAGCATACACGTTTTTTGAATTCGCACCAGCACGCTACGCAACTGGTGTACTGACTGTGTTCGGTGTCTTCTGACCA	2309	1478	873	674	1005	642
Psmb5|NM_011186.1|49904	CCTGTAGAGCTGGAAGACTTACCGGCCAGATGGTGAAGAAAGTAATGTTAATATTCATAGCATTACTTTCTTCACCGTCTGGTTTTTTGAATTCGCACCAGCACGCTACGCAGTTGGTGTACTGTGGTGTTTCGGTGTCTTCTGACCA	3564	2282	1723	1330	1742	1114
Psmb5|NM_011186.1|49905	CCTGTAGAGCTGGAAGACTTACCGGGCTCGCTAATATGGTGTATTAGTTAATATTCATAGCTGATACACCATGTTAGCGAGCTTTTTTGAATTCGCACCAGCACGCTACGCACATGGTGTACTGTGGTCATTCGGTGTCTTCTGACCA	3696	2366	2899	2237	4177	2670
Psmb5|NM_011186.1|49906	CCTGTAGAGCTGGAAGACTTACCGGGCTTCGTAATAAGGAACGTATGTTAATATTCATAGCATGCGTTCCTTATTGCGAAGCTTTTTTGAATTCGCACCAGCACGCTACGCATGTGGTGTACTGTGGTACTTCGGTGTCTTCTGACCA	1731	1108	1031	796	1194	763
Klk1b11|NM_010640.1|49907	CCTGTAGAGCTGGAAGACTTACCGGCGATGAGAGTAATGACTTGATGTTAATATTCATAGCATCAGGTCATTGCTCTCATCGTTTTTTGAATTCGCACCAGCACGCTACGCAACTGGTGTACTGTGGTTGTTCGGTGTCTTCTGACCA	2728	1747	2778	2144	3524	2253
Klk1b11|NM_010640.1|49908	CCTGTAGAGCTGGAAGACTTACCGGCTCATAATCCACAACCTAGAAGTTAATATTCATAGCTTCTGGGTTGTGGATTATGAGTTTTTTGAATTCGCACCAGCACGCTACGCACATGGTGTACTGTGCAGTTTCGGTGTCTTCTGACCA	2978	1907	3202	2471	4012	2565
Klk1b11|NM_010640.1|49909	CCTGTAGAGCTGGAAGACTTACCGGTGCCATGTCAGCTAGTATAATGTTAATATTCATAGCATTATACTGGCTGACATGGCATTTTTTGAATTCGCACCAGCACGCTACGCAACTGGTGTACTGTGCACATTCGGTGTCTTCTGACCA	2468	1580	1254	968	1660	1061
Klk1b11|NM_010640.1|49910	CCTGTAGAGCTGGAAGACTTACCGGCCTGAGGATGATGAGAGTAATGTTAATATTCATAGCATTGCTCTCATCGTCCTCAGGTTTTTTGAATTCGCACCAGCACGCTACGCAGTTGGTGTACTGTGCAACTTCGGTGTCTTCTGACCA	2683	1718	1581	1220	2062	1318
Klk1b11|NM_010640.1|49911	CCTGTAGAGCTGGAAGACTTACCGGCCTAATGAGGTCTGTGTTAAAGTTAATATTCATAGCTTTGACACAGACCTCATTAGGTTTTTTGAATTCGCACCAGCACGCTACGCATGTGGTGTACTGTGCATGTTCGGTGTCTTCTGACCA	3889	2490	3412	2633	3412	2181
Proc|NR_045173.1|49912	CCTGTAGAGCTGGAAGACTTACCGGCGAGACACAGATTTAGAAGATGTTAATATTCATAGCATCTTCTAAGTCTGTGTCTCGTTTTTTGAATTCGCACCAGCACGCTACGCAACTGGTGTACTGTGACGTTTCGGTGTCTTCTGACCA	3990	2555	4980	3843	10847	6934
Proc|NR_045173.1|49913	CCTGTAGAGCTGGAAGACTTACCGGCCTCAAATGGATTCATAGTTAGTTAATATTCATAGCTAACTGTGAATCCATTTGAGGTTTTTTGAATTCGCACCAGCACGCTACGCATGTGGTGTACTGTGACCATTCGGTGTCTTCTGACCA	3094	1981	2742	2116	3844	2457
Proc|NR_045173.1|49914	CCTGTAGAGCTGGAAGACTTACCGGACTGGCTTTCTGGATTAAGTAGTTAATATTCATAGCTACTTGATCCAGAAGGCCAGTTTTTTTGAATTCGCACCAGCACGCTACGCACATGGTGTACTGTGACACTTCGGTGTCTTCTGACCA	2506	1605	1595	1231	1652	1056
Proc|NR_045173.1|49915	CCTGTAGAGCTGGAAGACTTACCGGGAATGTGGTCTTGGAGAATATGTTAATATTCATAGCATGTTCTCCGAGACCACATTCTTTTTTGAATTCGCACCAGCACGCTACGCAGTTGGTGTACTGTGACTGTTCGGTGTCTTCTGACCA	3605	2308	3659	2824	4374	2796
Adam9|NM_007404.2|49916	CCTGTAGAGCTGGAAGACTTACCGGCCTTGGAGATTAATTAGAGAAGTTAATATTCATAGCTTCTCTAGTTAATCTCCAAGGTTTTTTGAATTCGCACCAGCACGCTACGCATGTGGTGTACTGTGTGGTTTCGGTGTCTTCTGACCA	2560	1639	2703	2086	3573	2284
Adam9|NM_007404.2|49917	CCTGTAGAGCTGGAAGACTTACCGGCCTGAATTATGACTGTGATATGTTAATATTCATAGCATGTCACAGTCATAATTCAGGTTTTTTGAATTCGCACCAGCACGCTACGCAGTTGGTGTACTGTGTGCATTCGGTGTCTTCTGACCA	4153	2659	3266	2520	4823	3083
Adam9|NM_007404.2|49918	CCTGTAGAGCTGGAAGACTTACCGGGCTGTGAGGGAAGCATTTGTAGTTAATATTCATAGCTACAAGTGCTTCCTTCACAGCTTTTTTGAATTCGCACCAGCACGCTACGCAACTGGTGTACTGTGTGACTTCGGTGTCTTCTGACCA	1882	1205	1394	1076	1519	971
Adam9|NM_007404.2|49919	CCTGTAGAGCTGGAAGACTTACCGGGCTTAGCAAACTACTTGGATAGTTAATATTCATAGCTATCCAGGTAGTTTGCTAAGCTTTTTTGAATTCGCACCAGCACGCTACGCACATGGTGTACTGTGTGTGTTCGGTGTCTTCTGACCA	2382	1525	2531	1953	3642	2328
Adam9|NM_007404.2|49920	CCTGTAGAGCTGGAAGACTTACCGGGCTCACACTTTGAGCATATATGTTAATATTCATAGCATATGTGCTCAAAGTGTGAGCTTTTTTGAATTCGCACCAGCACGCTACGCAGTTGGTGTTGGTGTGTGTTTCGGTGTCTTCTGACCA	3096	1982	4099	3163	5255	3359
Psmb9|NM_013585.2|49921	CCTGTAGAGCTGGAAGACTTACCGGGATGCTAATTTGACAGCCTTTGTTAATATTCATAGCAAGGGCTGTCGAATTAGCATCTTTTTTGAATTCGCACCAGCACGCTACGCACATGGTGTTGGTGTGTCATTCGGTGTCTTCTGACCA	3767	2412	3852	2973	4098	2620
Psmb9|NM_013585.2|49922	CCTGTAGAGCTGGAAGACTTACCGGGCGTTTCACCATAGATGCTATGTTAATATTCATAGCATGGCATCTGTGGTGAAACGCTTTTTTGAATTCGCACCAGCACGCTACGCATGTGGTGTTGGTGTGTACTTCGGTGTCTTCTGACCA	1751	1121	1389	1072	1413	903
Psmb9|NM_013585.2|49923	CCTGTAGAGCTGGAAGACTTACCGGGACTTGTTAGCGCATCTTATAGTTAATATTCATAGCTATGAGATGCGCTAACAAGTCTTTTTTGAATTCGCACCAGCACGCTACGCAACTGGTGTTGGTGTGTTGTTCGGTGTCTTCTGACCA	3004	1923	2173	1677	2092	1337
Acr|NM_013455.3|49924	CCTGTAGAGCTGGAAGACTTACCGGGCCCACTGCTTTGATAATAAAGTTAATATTCATAGCTTTGTTATCGAAGCAGTGGGCTTTTTTGAATTCGCACCAGCACGCTACGCACATGGTGTTGGTGTCAGTTTCGGTGTCTTCTGACCA	4228	2707	3943	3043	4093	2617
Acr|NM_013455.3|49925	CCTGTAGAGCTGGAAGACTTACCGGGCAGGAGAGGTATGTGTAGAAGTTAATATTCATAGCTTCTGCACATATCTCTCCTGCTTTTTTGAATTCGCACCAGCACGCTACGCAACTGGTGTTGGTGTCACATTCGGTGTCTTCTGACCA	1320	845	1228	948	1561	998
Acr|NM_013455.3|49926	CCTGTAGAGCTGGAAGACTTACCGGGCACCGTACAACGTTGTCTTTGTTAATATTCATAGCAAAGACAGCGTTGTGCGGTGCTTTTTTGAATTCGCACCAGCACGCTACGCAGTTGGTGTTGGTGTCAACTTCGGTGTCTTCTGACCA	1269	813	863	666	925	591
Acr|NM_013455.3|49927	CCTGTAGAGCTGGAAGACTTACCGGCCTAACGCTTTGCATTTGATTGTTAATATTCATAGCAATCAAGTGCAAGGCGTTAGGTTTTTTGAATTCGCACCAGCACGCTACGCATGTGGTGTTGGTGTCATGTTCGGTGTCTTCTGACCA	3110	1991	3029	2337	3520	2250
Acr|NM_013455.3|49928	CCTGTAGAGCTGGAAGACTTACCGGCCGCTTTACCTGTGACCATTAGTTAATATTCATAGCTAGTGGTCGCAGGTAAAGCGGTTTTTTGAATTCGCACCAGCACGCTACGCAACTGGTGTTGGTGTACGTTTCGGTGTCTTCTGACCA	1696	1086	1468	1133	1608	1028
Adam10|NM_007399.3|49929	CCTGTAGAGCTGGAAGACTTACCGGCCATGTTTGCTGTATGAAGAAGTTAATATTCATAGCTTCTTCATGCAGCAAACATGGTTTTTTGAATTCGCACCAGCACGCTACGCATGTGGTGTTGGTGTACCATTCGGTGTCTTCTGACCA	2756	1765	1564	1207	1522	973
Adam10|NM_007399.3|49930	CCTGTAGAGCTGGAAGACTTACCGGGAGTTATCAAATGGGATACATGTTAATATTCATAGCATGTGTCCCATTTGATAACTCTTTTTTGAATTCGCACCAGCACGCTACGCACATGGTGTTGGTGTACACTTCGGTGTCTTCTGACCA	1246	798	779	601	924	591
Adam10|NM_007399.3|49931	CCTGTAGAGCTGGAAGACTTACCGGCAGCTCTATATCCAGATAGATGTTAATATTCATAGCATCTGTCTGGATATAGAGCTGTTTTTTGAATTCGCACCAGCACGCTACGCAGTTGGTGTTGGTGTACTGTTCGGTGTCTTCTGACCA	3994	2557	3576	2760	4036	2580
Adam10|NM_007399.3|49932	CCTGTAGAGCTGGAAGACTTACCGGCCAGGAGAGTCTAAGAATTTAGTTAATATTCATAGCTAAGTTCTTAGACTCTCCTGGTTTTTTGAATTCGCACCAGCACGCTACGCATGTGGTGTTGGTGTTGGTTTCGGTGTCTTCTGACCA	4752	3043	5631	4345	7368	4710
Psmb10|NM_013640.3|49933	CCTGTAGAGCTGGAAGACTTACCGGGCTTCCAAGATGGAATTACATGTTAATATTCATAGCATGTAGTTCCATCTTGGAAGCTTTTTTGAATTCGCACCAGCACGCTACGCAGTTGGTGTTGGTGTTGCATTCGGTGTCTTCTGACCA	2672	1711	2190	1690	2822	1804
Psmb10|NM_013640.3|49934	CCTGTAGAGCTGGAAGACTTACCGGCGGGCCATTAACGATTTGGTTGTTAATATTCATAGCAACCGAATCGTTAGTGGCCCGTTTTTTGAATTCGCACCAGCACGCTACGCAACTGGTGTTGGTGTTGACTTCGGTGTCTTCTGACCA	1311	839	1273	982	1297	829
Psmb10|NM_013640.3|49935	CCTGTAGAGCTGGAAGACTTACCGGAGGAGGTTTCTCTTTCGAGAGGTTAATATTCATAGCTTCTCGAAAGAGAAGCCTCCTTTTTTTGAATTCGCACCAGCACGCTACGCACATGGTGTTGGTGTTGTGTTCGGTGTCTTCTGACCA	2155	1380	2329	1797	2679	1713
Psmb10|NM_013640.3|49936	CCTGTAGAGCTGGAAGACTTACCGGCAATGTGGATGCTTGTGTGGTGTTAATATTCATAGCATCACACAGGCATCCACATTGTTTTTTGAATTCGCACCAGCACGCTACGCATGTGGTGTTGGTCAGTGTTTCGGTGTCTTCTGACCA	2909	1863	3928	3031	5036	3219
Psmb10|NM_013640.3|49937	CCTGTAGAGCTGGAAGACTTACCGGCTGCGAGAAGATTCACTTTATGTTAATATTCATAGCATGAAGTGGATCTTCTCGCAGTTTTTTGAATTCGCACCAGCACGCTACGCAGTTGGTGTTGGTCAGTCATTCGGTGTCTTCTGACCA	4074	2609	3465	2674	4194	2681
Prss40|NM_009356.2|49938	CCTGTAGAGCTGGAAGACTTACCGGCAGGGATTTGTGATGGAGTCAGTTAATATTCATAGCTGGCTCCATCACAGATCCCTGTTTTTTGAATTCGCACCAGCACGCTACGCAACTGGTGTTGGTCAGTACTTCGGTGTCTTCTGACCA	2437	1560	1735	1339	2103	1344
Prss40|NM_009356.2|49939	CCTGTAGAGCTGGAAGACTTACCGGCGCTGCGAATAATACTACTATGTTAATATTCATAGCATGGTAGTGTTATTCGCAGCGTTTTTTGAATTCGCACCAGCACGCTACGCACATGGTGTTGGTCAGTTGTTCGGTGTCTTCTGACCA	4933	3159	5609	4328	6283	4017
Prss40|NM_009356.2|49940	CCTGTAGAGCTGGAAGACTTACCGGCCTTTGCCTAATGAATTGTATGTTAATATTCATAGCATACAGTTCATTAGGCAAAGGTTTTTTGAATTCGCACCAGCACGCTACGCAGTTGGTGTTGGTCACAGTTTCGGTGTCTTCTGACCA	2655	1700	2479	1913	3181	2034
Adam12|NM_007400.2|49941	CCTGTAGAGCTGGAAGACTTACCGGCGGCTGTTGTTCACATATAAAGTTAATATTCATAGCTTTATGTGTGAACAGCAGCCGTTTTTTGAATTCGCACCAGCACGCTACGCACATGGTGTTGGTCACACATTCGGTGTCTTCTGACCA	3032	1941	2307	1780	2828	1808
Adam12|NM_007400.2|49942	CCTGTAGAGCTGGAAGACTTACCGGGCCAATGTGTACCTATATGATGTTAATATTCATAGCATCATGTAGGTACACATTGGCTTTTTTGAATTCGCACCAGCACGCTACGCATGTGGTGTTGGTCACAACTTCGGTGTCTTCTGACCA	1884	1206	1308	1009	1681	1075
Adam12|NM_007400.2|49943	CCTGTAGAGCTGGAAGACTTACCGGCCTTATGGTAACTGTGGTAAAGTTAATATTCATAGCTTTGCCACAGTTACCATAAGGTTTTTTGAATTCGCACCAGCACGCTACGCAACTGGTGTTGGTCACATGTTCGGTGTCTTCTGACCA	2370	1517	2484	1917	3045	1947
Adam12|NM_007400.2|49944	CCTGTAGAGCTGGAAGACTTACCGGGCTGTTGGATTTGTGGTGTGTGTTAATATTCATAGCATACACCACAAATCCAGCAGCTTTTTTGAATTCGCACCAGCACGCTACGCACATGGTGTTGGTCAACGTTTCGGTGTCTTCTGACCA	2279	1459	2141	1652	2367	1513
Adam12|NM_007400.2|49945	CCTGTAGAGCTGGAAGACTTACCGGGCTGGTTATTGTGGTAGATAAGTTAATATTCATAGCTTGTCTGCCACAATAACCAGCTTTTTTGAATTCGCACCAGCACGCTACGCAACTGGTGTTGGTCAACCATTCGGTGTCTTCTGACCA	4016	2571	3990	3079	5461	3491
Psmb8|NM_010724.2|49946	CCTGTAGAGCTGGAAGACTTACCGGCCAGGACTTTACTATGTAGATGTTAATATTCATAGCATCTACGTAGTAAAGTCCTGGTTTTTTGAATTCGCACCAGCACGCTACGCAGTTGGTGTTGGTCAACACTTCGGTGTCTTCTGACCA	2303	1475	1648	1272	1608	1028
Psmb8|NM_010724.2|49947	CCTGTAGAGCTGGAAGACTTACCGGGACCAGGAAAGGAATGTTTAAGTTAATATTCATAGCTTGAACATTCCTTTCCTGGTCTTTTTTGAATTCGCACCAGCACGCTACGCATGTGGTGTTGGTCAACTGTTCGGTGTCTTCTGACCA	4034	2583	4176	3223	5077	3246
Psmb8|NM_010724.2|49948	CCTGTAGAGCTGGAAGACTTACCGGAGGGAGTTACATTAGCTTCTTGTTAATATTCATAGCAAGGAGCTAATGTAACTCCCTTTTTTTGAATTCGCACCAGCACGCTACGCAACTGGTGTTGGTCATGGTTTCGGTGTCTTCTGACCA	4965	3179	6166	4758	7333	4688
Tmprss11d|NM_145561.2|49949	CCTGTAGAGCTGGAAGACTTACCGGGCAGTAGCTTTCGTTGTTATAGTTAATATTCATAGCTATGACAACGAAAGCTACTGCTTTTTTGAATTCGCACCAGCACGCTACGCATGTGGTGTTGGTCATGCATTCGGTGTCTTCTGACCA	3374	2160	1978	1526	2614	1671
Tmprss11d|NM_145561.2|49950	CCTGTAGAGCTGGAAGACTTACCGGCCAGAAATATCTATAGGGTATGTTAATATTCATAGCATACCCTATGGATATTTCTGGTTTTTTGAATTCGCACCAGCACGCTACGCACATGGTGTTGGTCATGACTTCGGTGTCTTCTGACCA	3713	2377	2947	2274	3172	2028
Tmprss11d|NM_145561.2|49951	CCTGTAGAGCTGGAAGACTTACCGGGCAGTCACAAATTTACGGTAAGTTAATATTCATAGCTTGCCGTAGATTTGTGACTGCTTTTTTGAATTCGCACCAGCACGCTACGCAGTTGGTGTTGGTCATGTGTTCGGTGTCTTCTGACCA	3592	2300	3976	3068	4799	3068
Tmprss11d|NM_145561.2|49952	CCTGTAGAGCTGGAAGACTTACCGGCGTTGAATACATTGAGGCTTTGTTAATATTCATAGCAAAGCCTCAGTGTATTCAACGTTTTTTGAATTCGCACCAGCACGCTACGCAACTGGTGTTGGTACGTGTTTCGGTGTCTTCTGACCA	5232	3350	8418	6496	11149	7127
Hgfac|NM_019447.2|49953	CCTGTAGAGCTGGAAGACTTACCGGCCTGGGAAATGGTATAGAGTGGTTAATATTCATAGCTACTCTGTACCATTTCCCAGGTTTTTTGAATTCGCACCAGCACGCTACGCATGTGGTGTTGGTACGTCATTCGGTGTCTTCTGACCA	2733	1750	2867	2212	3190	2039
Hgfac|NM_019447.2|49954	CCTGTAGAGCTGGAAGACTTACCGGGCACAAGAGGAGGATGTTCTTGTTAATATTCATAGCAAGAACGTCCTCTTCTTGTGCTTTTTTGAATTCGCACCAGCACGCTACGCACATGGTGTTGGTACGTACTTCGGTGTCTTCTGACCA	2334	1494	1750	1350	1711	1094
Hgfac|NM_019447.2|49955	CCTGTAGAGCTGGAAGACTTACCGGGACTGGATTAACGACTGTATTGTTAATATTCATAGCAATACGGTCGTTGATCCAGTCTTTTTTGAATTCGCACCAGCACGCTACGCAGTTGGTGTTGGTACGTTGTTCGGTGTCTTCTGACCA	3154	2019	3758	2900	4227	2702
Hgfac|NM_019447.2|49956	CCTGTAGAGCTGGAAGACTTACCGGGCTGCTATCTATATTGGGAATGTTAATATTCATAGCATTCCCAATGTAGATGGCAGCTTTTTTGAATTCGCACCAGCACGCTACGCATGTGGTGTTGGTACCAGTTTCGGTGTCTTCTGACCA	3023	1936	3102	2394	3993	2553
Hgfac|NM_019447.2|49957	CCTGTAGAGCTGGAAGACTTACCGGGTGCGCTACAATACACAATTAGTTAATATTCATAGCTAGTTGTGTGTTGTAGCGCACTTTTTTGAATTCGCACCAGCACGCTACGCAGTTGGTGTTGGTACCACATTCGGTGTCTTCTGACCA	2300	1473	1205	930	1348	862
Adam19|NM_009616.3|49958	CCTGTAGAGCTGGAAGACTTACCGGCCTCCTTATTTCTGACTTATAGTTAATATTCATAGCTATGAGTCAGAAATAAGGAGGTTTTTTGAATTCGCACCAGCACGCTACGCAACTGGTGTTGGTACCAACTTCGGTGTCTTCTGACCA	1575	1008	1171	904	1301	832
Adam19|NM_009616.3|49959	CCTGTAGAGCTGGAAGACTTACCGGCGCAGAATGAAATGGGAAGGTGTTAATATTCATAGCATCTTCCCGTTTCATTCTGCGTTTTTTGAATTCGCACCAGCACGCTACGCACATGGTGTTGGTACCATGTTCGGTGTCTTCTGACCA	1884	1206	1621	1251	2213	1415
Adam19|NM_009616.3|49960	CCTGTAGAGCTGGAAGACTTACCGGCGCTACAGCATGAACTTATAAGTTAATATTCATAGCTTATGAGTTCATGCTGTAGCGTTTTTTGAATTCGCACCAGCACGCTACGCAGTTGGTGTTGGTACACGTTTCGGTGTCTTCTGACCA	2555	1636	2531	1953	3065	1959
Adam19|NM_009616.3|49961	CCTGTAGAGCTGGAAGACTTACCGGGCATCAGTTTAGTTGTCCTTTGTTAATATTCATAGCAAGGGACAACTGAACTGATGCTTTTTTGAATTCGCACCAGCACGCTACGCACATGGTGTTGGTACACCATTCGGTGTCTTCTGACCA	4515	2891	3635	2805	4682	2993
Adam19|NM_009616.3|49962	CCTGTAGAGCTGGAAGACTTACCGGGCCATGATAATGCTCAGTTAAGTTAATATTCATAGCTTAGCTGAGCATTGTCATGGCTTTTTTGAATTCGCACCAGCACGCTACGCATGTGGTGTTGGTACACACTTCGGTGTCTTCTGACCA	2419	1549	1764	1361	2173	1389
Psmb11|NM_175204.4|49963	CCTGTAGAGCTGGAAGACTTACCGGCCAGGGTAGAAATTTGGTTATGTTAATATTCATAGCATAGCCAGATTTCTACCCTGGTTTTTTGAATTCGCACCAGCACGCTACGCAACTGGTGTTGGTACACTGTTCGGTGTCTTCTGACCA	2648	1695	2649	2044	3612	2309
Psmb11|NM_175204.4|49964	CCTGTAGAGCTGGAAGACTTACCGGCTCTTCTATGTCTACAGTGATGTTAATATTCATAGCATCGCTGTAGACATAGAAGAGTTTTTTGAATTCGCACCAGCACGCTACGCACATGGTGTTGGTACTGGTTTCGGTGTCTTCTGACCA	2182	1397	2232	1722	2811	1797
Psmb11|NM_175204.4|49965	CCTGTAGAGCTGGAAGACTTACCGGGAGTATGTATTCCGTAGTGATGTTAATATTCATAGCATCACTGCGGGATACATACTCTTTTTTGAATTCGCACCAGCACGCTACGCAACTGGTGTTGGTACTGCATTCGGTGTCTTCTGACCA	2053	1315	1725	1331	2113	1351
Masp2|NM_001003893.2|49966	CCTGTAGAGCTGGAAGACTTACCGGCCAGAGAAGTATGTTGACTATGTTAATATTCATAGCATGGTCAGCATACTTCTCTGGTTTTTTGAATTCGCACCAGCACGCTACGCAGTTGGTGTTGGTACTGACTTCGGTGTCTTCTGACCA	1386	887	978	755	1189	760
Masp2|NM_001003893.2|49967	CCTGTAGAGCTGGAAGACTTACCGGCGAGTATGACTTTGTTAAGTTGTTAATATTCATAGCAACTTGACAAAGTCATACTCGTTTTTTGAATTCGCACCAGCACGCTACGCATGTGGTGTTGGTACTGTGTTCGGTGTCTTCTGACCA	4058	2598	4178	3224	5364	3429
Masp2|NM_001003893.2|49968	CCTGTAGAGCTGGAAGACTTACCGGCAGTCCCTTGTGACTATTATTGTTAATATTCATAGCAATAATGGTCACAAGGGACTGTTTTTTGAATTCGCACCAGCACGCTACGCACATGGTGTTGGTTGGTGTTTCGGTGTCTTCTGACCA	4235	2712	5127	3956	8146	5207
Masp2|NM_001003893.2|49969	CCTGTAGAGCTGGAAGACTTACCGGCTCCGATTACTCTAATGAGAAGTTAATATTCATAGCTTCTCATTGGAGTAGTCGGAGTTTTTTGAATTCGCACCAGCACGCTACGCAACTGGTGTTGGTTGGTCATTCGGTGTCTTCTGACCA	3058	1958	2427	1873	3019	1930
Adam15|NM_001037722.2|49970	CCTGTAGAGCTGGAAGACTTACCGGGTCCTCTTTGTGTGGGAATGTGTTAATATTCATAGCATATTTCCACACAAAGAGGACTTTTTTGAATTCGCACCAGCACGCTACGCAGTTGGTGTTGGTTGGTACTTCGGTGTCTTCTGACCA	2208	1414	1642	1267	1916	1225
Adam15|NM_001037722.2|49971	CCTGTAGAGCTGGAAGACTTACCGGGACGTGTTTCAGATTGGTTTAGTTAATATTCATAGCTAAACCAGTCTGAAGCACGTCTTTTTTGAATTCGCACCAGCACGCTACGCATGTGGTGTTGGTTGGTTGTTCGGTGTCTTCTGACCA	3754	2404	3237	2498	3679	2352
Adam15|NM_001037722.2|49972	CCTGTAGAGCTGGAAGACTTACCGGCCCGGCTAAGAGTTGCATTATGTTAATATTCATAGCATGATGCAGCTCTTAGCCGGGTTTTTTGAATTCGCACCAGCACGCTACGCAACTGGTGTTGGTTGCAGTTTCGGTGTCTTCTGACCA	3238	2073	3290	2539	4144	2649
Adam15|NM_001037722.2|49973	CCTGTAGAGCTGGAAGACTTACCGGGAGCATAGGAATGTTGAAGAAGTTAATATTCATAGCTTCTTCGACATTCCTGTGCTCTTTTTTGAATTCGCACCAGCACGCTACGCATGTGGTGTTGGTTGCACATTCGGTGTCTTCTGACCA	2048	1311	1239	956	1472	941
Adam15|NM_001037722.2|49974	CCTGTAGAGCTGGAAGACTTACCGGGTTGGTGATTGTGGTTGATAAGTTAATATTCATAGCTTATCAGCCACAATCACCAACTTTTTTGAATTCGCACCAGCACGCTACGCACATGGTGTTGGTTGCAACTTCGGTGTCTTCTGACCA	1738	1113	1214	937	1412	903
Psmb3|NM_011971.4|49975	CCTGTAGAGCTGGAAGACTTACCGGCTGAACTTGTATGAGTTGAAAGTTAATATTCATAGCTTTCAGCTCATACAAGTTCAGTTTTTTGAATTCGCACCAGCACGCTACGCAGTTGGTGTTGGTTGCATGTTCGGTGTCTTCTGACCA	5538	3546	4863	3753	6371	4073
Psmb3|NM_011971.4|49976	CCTGTAGAGCTGGAAGACTTACCGGGAACACCTGTTTGAAATCATTGTTAATATTCATAGCAATGGTTTCAAACAGGTGTTCTTTTTTGAATTCGCACCAGCACGCTACGCATGTGGTGTTGGTTGACGTTTCGGTGTCTTCTGACCA	4299	2753	2323	1793	2655	1697
Psmb3|NM_011971.4|49977	CCTGTAGAGCTGGAAGACTTACCGGCTCCGAATAAATGTATGGGATGTTAATATTCATAGCATCCCATACATTTGTTCGGAGTTTTTTGAATTCGCACCAGCACGCTACGCAGTTGGTGTTGGTTGACCATTCGGTGTCTTCTGACCA	3841	2459	3565	2751	4143	2648
Psmb3|NM_011971.4|49978	CCTGTAGAGCTGGAAGACTTACCGGGCGTCTTAAGTTCCGATTGAAGTTAATATTCATAGCTTCAGTCGGAACTTGAGACGCTTTTTTGAATTCGCACCAGCACGCTACGCAACTGGTGTTGGTTGACACTTCGGTGTCTTCTGACCA	999	640	416	321	466	298
Adam17|NM_009615.5|49979	CCTGTAGAGCTGGAAGACTTACCGGCGCGATTTGAGAAGTTTGATTGTTAATATTCATAGCAATCAAGCTTCTCAAGTCGCGTTTTTTGAATTCGCACCAGCACGCTACGCACATGGTGTTGGTTGACTGTTCGGTGTCTTCTGACCA	3565	2283	3137	2421	3790	2423
Adam17|NM_009615.5|49980	CCTGTAGAGCTGGAAGACTTACCGGCGTGGGATAATGTAGGGTTTGGTTAATATTCATAGCTAAACCCTGCATTATCCCACGTTTTTTGAATTCGCACCAGCACGCTACGCAGTTGGTGTTGGTTGTGGTTTCGGTGTCTTCTGACCA	4021	2575	3785	2921	4465	2854
Adam17|NM_009615.5|49981	CCTGTAGAGCTGGAAGACTTACCGGGCGACACACTTAGAAATATTAGTTAATATTCATAGCTAATGTTTCTAAGTGTGTCGCTTTTTTGAATTCGCACCAGCACGCTACGCACATGGTGTTGGTTGTGCATTCGGTGTCTTCTGACCA	2269	1453	1812	1398	2398	1533
Psmb2|NM_011970.4|49982	CCTGTAGAGCTGGAAGACTTACCGGCCGATACTACATACCTACTATGTTAATATTCATAGCATGGTAGGTGTGTAGTATCGGTTTTTTGAATTCGCACCAGCACGCTACGCATGTGGTGTTGGTTGTGACTTCGGTGTCTTCTGACCA	1857	1189	448	346	406	260
Psmb2|NM_011970.4|49983	CCTGTAGAGCTGGAAGACTTACCGGCGCCAGTAATATTGTCTAGATGTTAATATTCATAGCATCTGGACAATATTGCTGGCGTTTTTTGAATTCGCACCAGCACGCTACGCAACTGGTGTTGGTTGTGTGTTCGGTGTCTTCTGACCA	3128	2003	3426	2644	4515	2886
Psmb2|NM_011970.4|49984	CCTGTAGAGCTGGAAGACTTACCGGGTCCGGGTTATTGATAAAGATGTTAATATTCATAGCATCTTTGTCAATGACCCGGACTTTTTTGAATTCGCACCAGCACGCTACGCATGTGGTGTTGCAGTGTGTTTCGGTGTCTTCTGACCA	3103	1987	1886	1455	2063	1319
Psmb2|NM_011970.4|49985	CCTGTAGAGCTGGAAGACTTACCGGGCTGGTTATGACGAGTATGAAGTTAATATTCATAGCTTCATGCTCGTCATAGCCAGCTTTTTTGAATTCGCACCAGCACGCTACGCAGTTGGTGTTGCAGTGTCATTCGGTGTCTTCTGACCA	5272	3376	3992	3081	4789	3061
Plau|NM_008873.3|49986	CCTGTAGAGCTGGAAGACTTACCGGCCCACTATTATGGCTTTGAAAGTTAATATTCATAGCTTTCAGAGCCATAGTAGTGGGTTTTTTGAATTCGCACCAGCACGCTACGCAACTGGTGTTGCAGTGTACTTCGGTGTCTTCTGACCA	2617	1676	2351	1814	2572	1644
Plau|NM_008873.3|49987	CCTGTAGAGCTGGAAGACTTACCGGGCCTGGTCTACTATAATGATAGTTAATATTCATAGCTATCATTATGGTAGGCCAGGCTTTTTTGAATTCGCACCAGCACGCTACGCACATGGTGTTGCAGTGTTGTTCGGTGTCTTCTGACCA	2474	1584	2403	1854	2634	1684
Plau|NM_008873.3|49988	CCTGTAGAGCTGGAAGACTTACCGGCCCACAGACTTGATGTTATTAGTTAATATTCATAGCTAATAGCATCAGGTCTGTGGGTTTTTTGAATTCGCACCAGCACGCTACGCAGTTGGTGTTGCAGTCAGTTTCGGTGTCTTCTGACCA	3575	2289	3861	2979	4790	3062
Plau|NM_008873.3|49989	CCTGTAGAGCTGGAAGACTTACCGGGCAGCTTATCTTGCATGAATAGTTAATATTCATAGCTATTCGTGCAAGATGAGCTGCTTTTTTGAATTCGCACCAGCACGCTACGCACATGGTGTTGCAGTCACATTCGGTGTCTTCTGACCA	2748	1760	1748	1349	1933	1236
Plau|NM_008873.3|49990	CCTGTAGAGCTGGAAGACTTACCGGCGGAGGTGTATGTGTGTCTTAGTTAATATTCATAGCTAGGACACGCATACACCTCCGTTTTTTGAATTCGCACCAGCACGCTACGCATGTGGTGTTGCAGTCAACTTCGGTGTCTTCTGACCA	1948	1247	1321	1019	1511	966
Adamdec1|NM_021475.2|49991	CCTGTAGAGCTGGAAGACTTACCGGCCGAGTTAAAGTCTCATGAAAGTTAATATTCATAGCTTTCGTGAGGCTTTAACTCGGTTTTTTGAATTCGCACCAGCACGCTACGCAACTGGTGTTGCAGTCATGTTCGGTGTCTTCTGACCA	2525	1617	2423	1870	2669	1706
Adamdec1|NM_021475.2|49992	CCTGTAGAGCTGGAAGACTTACCGGCCCTGATATGTAGGTTGAAATGTTAATATTCATAGCATTTCAGCCTACATGTCAGGGTTTTTTGAATTCGCACCAGCACGCTACGCACATGGTGTTGCAGTACGTTTCGGTGTCTTCTGACCA	5197	3328	5274	4070	6320	4040
Adamdec1|NM_021475.2|49993	CCTGTAGAGCTGGAAGACTTACCGGCCAGATAGAGAGATATGGTAAGTTAATATTCATAGCTTGCCATATCTCTCTGTCTGGTTTTTTGAATTCGCACCAGCACGCTACGCAACTGGTGTTGCAGTACCATTCGGTGTCTTCTGACCA	2489	1594	2336	1803	2828	1808
Adamdec1|NM_021475.2|49994	CCTGTAGAGCTGGAAGACTTACCGGGTGCTGGATAATGCTTATTATGTTAATATTCATAGCATAATAGGCATTATCCAGCACTTTTTTGAATTCGCACCAGCACGCTACGCAGTTGGTGTTGCAGTACACTTCGGTGTCTTCTGACCA	2429	1555	1911	1475	2216	1417
Psmb1|NM_011185.3|49995	CCTGTAGAGCTGGAAGACTTACCGGCGGAGGTATTGTATTGGTAATGTTAATATTCATAGCATTGCCAATACAGTACCTCCGTTTTTTGAATTCGCACCAGCACGCTACGCATGTGGTGTTGCAGTACTGTTCGGTGTCTTCTGACCA	4090	2619	1233	951	870	556
Psmb1|NM_011185.3|49996	CCTGTAGAGCTGGAAGACTTACCGGCCATGGAGATTGTCTTACTTTGTTAATATTCATAGCAAAGTGAGACAATCTCCATGGTTTTTTGAATTCGCACCAGCACGCTACGCAACTGGTGTTGCAGTTGGTTTCGGTGTCTTCTGACCA	4604	2948	1630	1258	897	573
Psmb1|NM_011185.3|49997	CCTGTAGAGCTGGAAGACTTACCGGGCATTCCAATAACAAGGTCATGTTAATATTCATAGCATGGCCTTGTTATTGGAATGCTTTTTTGAATTCGCACCAGCACGCTACGCATGTGGTGTTGCAGTTGCATTCGGTGTCTTCTGACCA	2726	1745	1290	995	1613	1031
Psmb1|NM_011185.3|49998	CCTGTAGAGCTGGAAGACTTACCGGCGATTGCTGTAATGCTGTTTAGTTAATATTCATAGCTAGACAGCATTGCAGCAATCGTTTTTTGAATTCGCACCAGCACGCTACGCACATGGTGTTGCAGTTGACTTCGGTGTCTTCTGACCA	2484	1590	788	608	744	476
Pa2g4|NM_011119.3|49999	CCTGTAGAGCTGGAAGACTTACCGGGCCGTTTACTTTAAGAGTATTGTTAATATTCATAGCAATGCTCTTAAAGTAAACGGCTTTTTTGAATTCGCACCAGCACGCTACGCAGTTGGTGTTGCAGTTGTGTTCGGTGTCTTCTGACCA	3343	2140	3746	2891	4584	2930
Pa2g4|NM_011119.3|50000	CCTGTAGAGCTGGAAGACTTACCGGCCTACCAGCATTTCTGTAAATGTTAATATTCATAGCATTTACGGAAATGCTGGTAGGTTTTTTGAATTCGCACCAGCACGCTACGCAACTGGTGTTGCACAGTGTTTCGGTGTCTTCTGACCA	4168	2669	5752	4439	7568	4838
Prss2|NM_009430.2|50001	CCTGTAGAGCTGGAAGACTTACCGGCCCTATTAGGTGTCCTTAAATGTTAATATTCATAGCATTTAGGGACACCTGATAGGGTTTTTTGAATTCGCACCAGCACGCTACGCATGTGGTGTTGCACAGTCATTCGGTGTCTTCTGACCA	2966	1899	2764	2133	3425	2190
Prss2|NM_009430.2|50002	CCTGTAGAGCTGGAAGACTTACCGGCCTCAGTAATGGTGTGAATAAGTTAATATTCATAGCTTGTTCACACCATTGCTGAGGTTTTTTGAATTCGCACCAGCACGCTACGCACATGGTGTTGCACAGTACTTCGGTGTCTTCTGACCA	2226	1425	1378	1063	1417	906
Prss2|NM_009430.2|50003	CCTGTAGAGCTGGAAGACTTACCGGCCTAAATGCTGGTTACCATTTGTTAATATTCATAGCAAGTGGTAGCCAGCATTTAGGTTTTTTGAATTCGCACCAGCACGCTACGCAGTTGGTGTTGCACAGTTGTTCGGTGTCTTCTGACCA	4625	2961	6136	4735	7693	4918
Prss2|NM_009430.2|50004	CCTGTAGAGCTGGAAGACTTACCGGGACCTGTTCTAGTGTGTTGATGTTAATATTCATAGCATCAACACACTGGAGCAGGTCTTTTTTGAATTCGCACCAGCACGCTACGCATGTGGTGTTGCACACAGTTTCGGTGTCTTCTGACCA	4532	2902	4329	3341	5623	3595
Plat|NM_008872.2|50005	CCTGTAGAGCTGGAAGACTTACCGGCGGCCTTAGTTTAGAATTAAAGTTAATATTCATAGCTTTAATTCTAAACTGAGGCCGTTTTTTGAATTCGCACCAGCACGCTACGCAGTTGGTGTTGCACACACATTCGGTGTCTTCTGACCA	2957	1893	2996	2312	3963	2533
Plat|NM_008872.2|50006	CCTGTAGAGCTGGAAGACTTACCGGCGATACTTATGACAATGACATGTTAATATTCATAGCATGTCGTTGTCATAAGTATCGTTTTTTGAATTCGCACCAGCACGCTACGCAACTGGTGTTGCACACAACTTCGGTGTCTTCTGACCA	2740	1754	1878	1449	2296	1468
Plat|NM_008872.2|50007	CCTGTAGAGCTGGAAGACTTACCGGCAGATGACATTGACTGGTATTGTTAATATTCATAGCAATGCCAGTCAATGTCATCTGTTTTTTGAATTCGCACCAGCACGCTACGCACATGGTGTTGCACACATGTTCGGTGTCTTCTGACCA	3204	2051	2190	1690	2854	1824
Adamts4|NM_172845.2|50008	CCTGTAGAGCTGGAAGACTTACCGGGCAGAGATACTGAAGATTCTTGTTAATATTCATAGCAAGGATCTTCAGTATCTCTGCTTTTTTGAATTCGCACCAGCACGCTACGCAGTTGGTGTTGCACAACGTTTCGGTGTCTTCTGACCA	3877	2482	4477	3455	4752	3038
Adamts4|NM_172845.2|50009	CCTGTAGAGCTGGAAGACTTACCGGGCTGCCGTTAAAGTCTTTAAAGTTAATATTCATAGCTTTAAAGGCTTTAGCGGCAGCTTTTTTGAATTCGCACCAGCACGCTACGCACATGGTGTTGCACAACCATTCGGTGTCTTCTGACCA	2534	1622	1648	1272	2136	1365
Adamts4|NM_172845.2|50010	CCTGTAGAGCTGGAAGACTTACCGGGACCACTTTGATACAGCTATTGTTAATATTCATAGCAATGGCTGTGTCAAAGTGGTCTTTTTTGAATTCGCACCAGCACGCTACGCATGTGGTGTTGCACAACACTTCGGTGTCTTCTGACCA	2989	1914	2411	1861	2721	1739
Adamts4|NM_172845.2|50011	CCTGTAGAGCTGGAAGACTTACCGGCCCTCCATCTACTAGCGATTTGTTAATATTCATAGCAAGTCGCTGGTAGATGGAGGGTTTTTTGAATTCGCACCAGCACGCTACGCAACTGGTGTTGCACAACTGTTCGGTGTCTTCTGACCA	4049	2593	2948	2275	3999	2556
Adamts4|NM_172845.2|50012	CCTGTAGAGCTGGAAGACTTACCGGCGTCTGTGGTATAGTTTCTTTGTTAATATTCATAGCAAAGAAACTGTACCGCAGACGTTTTTTGAATTCGCACCAGCACGCTACGCACATGGTGTTGCACATGGTTTCGGTGTCTTCTGACCA	4767	3052	4503	3475	5024	3212
Psmb4|NM_008945.3|50013	CCTGTAGAGCTGGAAGACTTACCGGCCGCAATATCTCTTGTATTATGTTAATATTCATAGCATAATACGAGAGATATTGCGGTTTTTTGAATTCGCACCAGCACGCTACGCAACTGGTGTTGCACATGCATTCGGTGTCTTCTGACCA	3089	1978	1603	1237	1943	1242
Psmb4|NM_008945.3|50014	CCTGTAGAGCTGGAAGACTTACCGGCGTTCGTATAACTGGTTTCAAGTTAATATTCATAGCTTGAAACCGGTTATACGAACGTTTTTTGAATTCGCACCAGCACGCTACGCAGTTGGTGTTGCACATGACTTCGGTGTCTTCTGACCA	2171	1390	1467	1132	1411	902
Psmb4|NM_008945.3|50015	CCTGTAGAGCTGGAAGACTTACCGGGCCCTAGAGCTATTCATTTATGTTAATATTCATAGCATGAATGAATAGCTCTAGGGCTTTTTTGAATTCGCACCAGCACGCTACGCATGTGGTGTTGCACATGTGTTCGGTGTCTTCTGACCA	3910	2504	3149	2430	3651	2334
Psmb4|NM_008945.3|50016	CCTGTAGAGCTGGAAGACTTACCGGCGCTGATTTCTAGTATTTGAAGTTAATATTCATAGCTTCAAATACTGGAAATCAGCGTTTTTTGAATTCGCACCAGCACGCTACGCACATGGTGTTGCAACGTGTTTCGGTGTCTTCTGACCA	4209	2695	1717	1325	1551	992
Psmb4|NM_008945.3|50017	CCTGTAGAGCTGGAAGACTTACCGGCTCGGTTATGTGGATATGTTTGTTAATATTCATAGCAAGCATGTCCACATAACCGAGTTTTTTGAATTCGCACCAGCACGCTACGCAACTGGTGTTGCAACGTCATTCGGTGTCTTCTGACCA	3211	2056	2142	1653	2899	1853
Klk1b4|NM_010915.3|50018	CCTGTAGAGCTGGAAGACTTACCGGGAGGACTGTGATAAAGCATATGTTAATATTCATAGCATGTGCTTTGTCACAGTCCTCTTTTTTGAATTCGCACCAGCACGCTACGCAGTTGGTGTTGCAACGTACTTCGGTGTCTTCTGACCA	2133	1366	1653	1276	2075	1326
Klk1b4|NM_010915.3|50019	CCTGTAGAGCTGGAAGACTTACCGGCCCATTGATTTGTGATGGTATGTTAATATTCATAGCATACCATCACAGATCAGTGGGTTTTTTGAATTCGCACCAGCACGCTACGCATGTGGTGTTGCAACGTTGTTCGGTGTCTTCTGACCA	3999	2561	4725	3646	5589	3573
Klk1b4|NM_010915.3|50020	CCTGTAGAGCTGGAAGACTTACCGGCCACTGCTATAACGATAAGTAGTTAATATTCATAGCTACTTGTCGTTATAGCAGTGGTTTTTTGAATTCGCACCAGCACGCTACGCAACTGGTGTTGCAACCAGTTTCGGTGTCTTCTGACCA	2321	1486	2466	1903	3564	2278
Plg|NM_008877.3|50021	CCTGTAGAGCTGGAAGACTTACCGGCCTGGTAAATCAGCTTTAGAAGTTAATATTCATAGCTTCTAAGGCTGATTTGCCAGGTTTTTTGAATTCGCACCAGCACGCTACGCATGTGGTGTTGCAACCACATTCGGTGTCTTCTGACCA	2727	1746	2242	1730	2928	1872
Plg|NM_008877.3|50022	CCTGTAGAGCTGGAAGACTTACCGGCCTACCAATGTTTGAAAGGAAGTTAATATTCATAGCTTCCTTTCAGACATTGGTAGGTTTTTTGAATTCGCACCAGCACGCTACGCACATGGTGTTGCAACCAACTTCGGTGTCTTCTGACCA	3030	1940	2032	1568	2270	1451
Plg|NM_008877.3|50023	CCTGTAGAGCTGGAAGACTTACCGGGCTGCTTGTGATTGAGAATAAGTTAATATTCATAGCTTGTTCTCAATCACAGGCAGCTTTTTTGAATTCGCACCAGCACGCTACGCAGTTGGTGTTGCAACCATGTTCGGTGTCTTCTGACCA	2838	1817	2648	2043	3148	2012
Plg|NM_008877.3|50024	CCTGTAGAGCTGGAAGACTTACCGGCCCTGCTAAATTTCCAAGTAAGTTAATATTCATAGCTTGCTTGGAAATTTGGCAGGGTTTTTTGAATTCGCACCAGCACGCTACGCATGTGGTGTTGCAACACGTTTCGGTGTCTTCTGACCA	3973	2544	3854	2974	4362	2788
Plg|NM_008877.3|50025	CCTGTAGAGCTGGAAGACTTACCGGCCCATTGTTTGGAGAAATCTTGTTAATATTCATAGCAAGATTTCTCCAAACAGTGGGTTTTTTGAATTCGCACCAGCACGCTACGCAGTTGGTGTTGCAACACCATTCGGTGTCTTCTGACCA	4508	2886	4567	3524	5682	3632
Adamts1|NM_009621.4|50026	CCTGTAGAGCTGGAAGACTTACCGGCCTACAAAGGTATTGTCTTAAGTTAATATTCATAGCTTAAGACAGTACCTTTGTAGGTTTTTTGAATTCGCACCAGCACGCTACGCAACTGGTGTTGCAACACACTTCGGTGTCTTCTGACCA	2558	1638	1837	1418	2199	1406
Adamts1|NM_009621.4|50027	CCTGTAGAGCTGGAAGACTTACCGGGCTCCTCGCTTTCATAATAATGTTAATATTCATAGCATTGTTATGGAAGCGAGGAGCTTTTTTGAATTCGCACCAGCACGCTACGCACATGGTGTTGCAACACTGTTCGGTGTCTTCTGACCA	3907	2502	3618	2792	4085	2611
Adamts1|NM_009621.4|50028	CCTGTAGAGCTGGAAGACTTACCGGCCGCCAGTGTTAGTTTATATTGTTAATATTCATAGCAATGTAAACTGACACTGGCGGTTTTTTGAATTCGCACCAGCACGCTACGCAGTTGGTGTTGCAACTGGTTTCGGTGTCTTCTGACCA	2082	1333	2286	1764	2579	1649
Adamts1|NM_009621.4|50029	CCTGTAGAGCTGGAAGACTTACCGGCGCAGCTTTAGTTCACTTAAAGTTAATATTCATAGCTTTGAGTGGACTAAAGCTGCGTTTTTTGAATTCGCACCAGCACGCTACGCACATGGTGTTGCAACTGCATTCGGTGTCTTCTGACCA	2576	1649	2700	2084	3468	2217
Adamts1|NM_009621.4|50030	CCTGTAGAGCTGGAAGACTTACCGGCCAGCAGTTACATTTGAAGTTGTTAATATTCATAGCAACTTCAGATGTAGCTGCTGGTTTTTTGAATTCGCACCAGCACGCTACGCATGTGGTGTTGCAACTGACTTCGGTGTCTTCTGACCA	2493	1596	1816	1401	1938	1239
Psma6|NM_011968.3|50031	CCTGTAGAGCTGGAAGACTTACCGGGCAGGTTATTATTGTGGCTTTGTTAATATTCATAGCAAAGCCACAGTAGTAACCTGCTTTTTTGAATTCGCACCAGCACGCTACGCAACTGGTGTTGCAACTGTGTTCGGTGTCTTCTGACCA	2308	1478	2313	1785	2635	1684
Psma6|NM_011968.3|50032	CCTGTAGAGCTGGAAGACTTACCGGGCCACTTGGTTGTTGTATGGTGTTAATATTCATAGCATCATACAACAACCGAGTGGCTTTTTTGAATTCGCACCAGCACGCTACGCAGTTGGTGTTGCATGGTGTTTCGGTGTCTTCTGACCA	4271	2735	2438	1881	2513	1606
Psma6|NM_011968.3|50033	CCTGTAGAGCTGGAAGACTTACCGGCGACTCTACTAAGTAGAATATGTTAATATTCATAGCATATTCTACTTGGTAGAGTCGTTTTTTGAATTCGCACCAGCACGCTACGCACATGGTGTTGCATGGTCATTCGGTGTCTTCTGACCA	4554	2916	1392	1074	1175	751
Psma6|NM_011968.3|50034	CCTGTAGAGCTGGAAGACTTACCGGCTGCAATTACATGCCTGTTTAGTTAATATTCATAGCTAGACAGGCATGTAATTGCAGTTTTTTGAATTCGCACCAGCACGCTACGCATGTGGTGTTGCATGGTACTTCGGTGTCTTCTGACCA	2310	1479	921	711	936	598
Psma6|NM_011968.3|50035	CCTGTAGAGCTGGAAGACTTACCGGGCACGTTATGAGGCAGTTAATGTTAATATTCATAGCATTAGCTGCCTCATAGCGTGCTTTTTTGAATTCGCACCAGCACGCTACGCAACTGGTGTTGCATGGTTGTTCGGTGTCTTCTGACCA	3720	2382	1076	830	948	606
Klk1b8|NM_008457.2|50036	CCTGTAGAGCTGGAAGACTTACCGGCCTGCCTATTAAGAATTGTATGTTAATATTCATAGCATACAGTTCTTAATAGGCAGGTTTTTTGAATTCGCACCAGCACGCTACGCACATGGTGTTGCATGCAGTTTCGGTGTCTTCTGACCA	3469	2221	3336	2574	3673	2348
Klk1b8|NM_008457.2|50037	CCTGTAGAGCTGGAAGACTTACCGGGCTGTGTATGACAATAAGGAAGTTAATATTCATAGCTTCCTTGTTGTCATACACAGCTTTTTTGAATTCGCACCAGCACGCTACGCAACTGGTGTTGCATGCACATTCGGTGTCTTCTGACCA	2708	1734	2313	1785	3005	1921
Klk1b8|NM_008457.2|50038	CCTGTAGAGCTGGAAGACTTACCGGCCTCTTGACACTTAAAGAGATGTTAATATTCATAGCATCTCTTTGAGTGTCAGGAGGTTTTTTGAATTCGCACCAGCACGCTACGCAGTTGGTGTTGCATGCAACTTCGGTGTCTTCTGACCA	1833	1174	1324	1022	1181	755
Klk1b8|NM_008457.2|50039	CCTGTAGAGCTGGAAGACTTACCGGGTATCACATCAATAGGCCTTAGTTAATATTCATAGCTAGGGCCTGTTGATGTGATACTTTTTTGAATTCGCACCAGCACGCTACGCATGTGGTGTTGCATGCATGTTCGGTGTCTTCTGACCA	1978	1266	1942	1499	2405	1537
Klk1b8|NM_008457.2|50040	CCTGTAGAGCTGGAAGACTTACCGGCACAATGTGAAGGTGATAGATGTTAATATTCATAGCATCTGTCACCTTCACATTGTGTTTTTTGAATTCGCACCAGCACGCTACGCAACTGGTGTTGCATGACGTTTCGGTGTCTTCTGACCA	5661	3625	5512	4253	6318	4039
Klk6|NM_011177.2|50041	CCTGTAGAGCTGGAAGACTTACCGGCCTATGGCAAATAGAGACTTTGTTAATATTCATAGCAAAGTCTCTGTTTGCCGTAGGTTTTTTGAATTCGCACCAGCACGCTACGCATGTGGTGTTGCATGACCATTCGGTGTCTTCTGACCA	2812	1800	2510	1937	2858	1827
Klk6|NM_011177.2|50042	CCTGTAGAGCTGGAAGACTTACCGGCACCGATGTTTGCACTTATATGTTAATATTCATAGCATATGAGTGCAGACATCGGTGTTTTTTGAATTCGCACCAGCACGCTACGCACATGGTGTTGCATGACACTTCGGTGTCTTCTGACCA	3554	2276	2335	1802	2768	1770
Klk6|NM_011177.2|50043	CCTGTAGAGCTGGAAGACTTACCGGGAACAGGAGAGGGTGGTTTATGTTAATATTCATAGCATGAACCACCTTCTCCTGTTCTTTTTTGAATTCGCACCAGCACGCTACGCAGTTGGTGTTGCATGACTGTTCGGTGTCTTCTGACCA	3678	2355	4073	3143	4959	3170
Klk6|NM_011177.2|50044	CCTGTAGAGCTGGAAGACTTACCGGCCCTTGAAGAATGATTGCTTTGTTAATATTCATAGCAGAGCAGTCATTCTTCAAGGGTTTTTTGAATTCGCACCAGCACGCTACGCATGTGGTGTTGCATGTGGTTTCGGTGTCTTCTGACCA	3724	2384	4030	3110	4886	3123
Klk6|NM_011177.2|50045	CCTGTAGAGCTGGAAGACTTACCGGACATGAAAGAAGGCAATGATTGTTAATATTCATAGCAATCGTTGCCTTCTTTCATGTTTTTTTGAATTCGCACCAGCACGCTACGCAGTTGGTGTTGCATGTGCATTCGGTGTCTTCTGACCA	5338	3418	4698	3625	5767	3687
Adamts5|NM_011782.2|50046	CCTGTAGAGCTGGAAGACTTACCGGGCCCACCTAATGGTAAGTCTTGTTAATATTCATAGCAAGATTTACCATTGGGTGGGCTTTTTTGAATTCGCACCAGCACGCTACGCAACTGGTGTTGCATGTGACTTCGGTGTCTTCTGACCA	2182	1397	1658	1279	1942	1241
Adamts5|NM_011782.2|50047	CCTGTAGAGCTGGAAGACTTACCGGCGAGAGGATTTGTGTGGGTATGTTAATATTCATAGCATGCCCACATAAATCCTCTCGTTTTTTGAATTCGCACCAGCACGCTACGCACATGGTGTTGCATGTGTGTTCGGTGTCTTCTGACCA	3425	2193	3840	2963	4954	3167
Adamts5|NM_011782.2|50048	CCTGTAGAGCTGGAAGACTTACCGGCGAGTACCTTATCAATGGTAAGTTAATATTCATAGCTTGCCATTGATAAGGTACTCGTTTTTTGAATTCGCACCAGCACGCTACGCACATGGTGTTGACGTGTGTTTCGGTGTCTTCTGACCA	3468	2221	4054	3128	5303	3390
Psma2|NM_008944.2|50049	CCTGTAGAGCTGGAAGACTTACCGGCCATTACTAAGCACATTGGTTGTTAATATTCATAGCAACCGATGTGCTTGGTAATGGTTTTTTGAATTCGCACCAGCACGCTACGCAACTGGTGTTGACGTGTCATTCGGTGTCTTCTGACCA	4755	3045	4757	3671	5650	3612
Psma2|NM_008944.2|50050	CCTGTAGAGCTGGAAGACTTACCGGGCTCAGCAATACTACTTTGTTGTTAATATTCATAGCAACAAGGTAGTATTGCTGAGCTTTTTTGAATTCGCACCAGCACGCTACGCAGTTGGTGTTGACGTGTACTTCGGTGTCTTCTGACCA	2209	1414	1366	1054	1448	926
Psma2|NM_008944.2|50051	CCTGTAGAGCTGGAAGACTTACCGGCGTAGTATTAGCAACTGAGAAGTTAATATTCATAGCTTCTCGGTTGCTAATACTACGTTTTTTGAATTCGCACCAGCACGCTACGCATGTGGTGTTGACGTGTTGTTCGGTGTCTTCTGACCA	3376	2162	1110	857	1100	703
Psma2|NM_008944.2|50052	CCTGTAGAGCTGGAAGACTTACCGGCGTCTATTTGGTGTTTCTTTAGTTAATATTCATAGCTAAAGAAACACCAAATGGACGTTTTTTGAATTCGCACCAGCACGCTACGCAACTGGTGTTGACGTCAGTTTCGGTGTCTTCTGACCA	3439	2202	3099	2391	4471	2858
Psma2|NM_008944.2|50053	CCTGTAGAGCTGGAAGACTTACCGGCTTGTACATAGAGCTTGGAAAGTTAATATTCATAGCTTTCCGAGCTCTGTGTACAAGTTTTTTGAATTCGCACCAGCACGCTACGCATGTGGTGTTGACGTCACATTCGGTGTCTTCTGACCA	2755	1764	1653	1276	2053	1312
Klk1b24|NM_010643.1|50054	CCTGTAGAGCTGGAAGACTTACCGGGAACTGTACCAAACCTTACTTGTTAATATTCATAGCAAGTAGGGTTTGGTACAGTTCTTTTTTGAATTCGCACCAGCACGCTACGCACATGGTGTTGACGTCAACTTCGGTGTCTTCTGACCA	2255	1444	1211	935	1468	938
Klk1b24|NM_010643.1|50055	CCTGTAGAGCTGGAAGACTTACCGGCGTGTGGTTGGAGGATTTAAGGTTAATATTCATAGCTTTGAATCCTCCAACCACACGTTTTTTGAATTCGCACCAGCACGCTACGCAGTTGGTGTTGACGTCATGTTCGGTGTCTTCTGACCA	3243	2076	2951	2277	3246	2075
Klk1b24|NM_010643.1|50056	CCTGTAGAGCTGGAAGACTTACCGGCTGAATGATGATATCCCGTAAGTTAATATTCATAGCTTGCGGGATGTCATCATTCAGTTTTTTGAATTCGCACCAGCACGCTACGCATGTGGTGTTGACGTACGTTTCGGTGTCTTCTGACCA	4873	3120	4174	3221	4774	3052
Klk1b24|NM_010643.1|50057	CCTGTAGAGCTGGAAGACTTACCGGCCCAATGAGAACTGTATCAAAGTTAATATTCATAGCTTTGGTACAGTTCTCATTGGGTTTTTTGAATTCGCACCAGCACGCTACGCAGTTGGTGTTGACGTACCATTCGGTGTCTTCTGACCA	4886	3128	4330	3341	5180	3311
Klk1b24|NM_010643.1|50058	CCTGTAGAGCTGGAAGACTTACCGGCGCAACCTAAGGATAAGAGTAGTTAATATTCATAGCTGCTCTTGTCCTTAGGTTGCGTTTTTTGAATTCGCACCAGCACGCTACGCAACTGGTGTTGACGTACACTTCGGTGTCTTCTGACCA	2430	1556	1844	1423	2047	1309
Prss12|NM_008939.2|50059	CCTGTAGAGCTGGAAGACTTACCGGCCTTGGTGTTTCTATTGGAATGTTAATATTCATAGCATTCCGATAGAAGCACCAAGGTTTTTTGAATTCGCACCAGCACGCTACGCACATGGTGTTGACGTACTGTTCGGTGTCTTCTGACCA	3027	1938	2623	2024	3233	2067
Prss12|NM_008939.2|50060	CCTGTAGAGCTGGAAGACTTACCGGCGGATTATTGGTGGGAATAATGTTAATATTCATAGCATTGTTCCCACCAATGATCCGTTTTTTGAATTCGCACCAGCACGCTACGCAGTTGGTGTTGACGTTGGTTTCGGTGTCTTCTGACCA	4152	2658	5230	4036	6680	4270
Prss12|NM_008939.2|50061	CCTGTAGAGCTGGAAGACTTACCGGGCCTACTCAAGAACTTTACAAGTTAATATTCATAGCTTGTAGAGTTCTTGAGTAGGCTTTTTTGAATTCGCACCAGCACGCTACGCACATGGTGTTGACGTTGCATTCGGTGTCTTCTGACCA	2876	1841	2541	1961	2680	1713
Prss12|NM_008939.2|50062	CCTGTAGAGCTGGAAGACTTACCGGGCAGGAGTCATTTGTGATTATGTTAATATTCATAGCATAGTCACAGATGACTCCTGCTTTTTTGAATTCGCACCAGCACGCTACGCATGTGGTGTTGACGTTGACTTCGGTGTCTTCTGACCA	2563	1641	1840	1420	2085	1333
Adamts8|NM_013906.2|50063	CCTGTAGAGCTGGAAGACTTACCGGGCAAAGGACTAGCAAAGTTAAGTTAATATTCATAGCTTAGCTTTGCTAGTCCTTTGCTTTTTTGAATTCGCACCAGCACGCTACGCAACTGGTGTTGACGTTGTGTTCGGTGTCTTCTGACCA	2276	1457	2676	2065	2971	1899
Adamts8|NM_013906.2|50064	CCTGTAGAGCTGGAAGACTTACCGGGCGTGTAGAATAGTAAGGAAAGTTAATATTCATAGCTTTCCTTGCTATTCTGCACGCTTTTTTGAATTCGCACCAGCACGCTACGCAGTTGGTGTTGACCAGTGTTTCGGTGTCTTCTGACCA	2431	1557	3237	2498	3881	2481
Adamts8|NM_013906.2|50065	CCTGTAGAGCTGGAAGACTTACCGGCCCTTCAGTTATGGCTATAATGTTAATATTCATAGCATTGTAGCCATAACTGAAGGGTTTTTTGAATTCGCACCAGCACGCTACGCACATGGTGTTGACCAGTCATTCGGTGTCTTCTGACCA	5772	3696	5761	4446	8098	5177
Adamts8|NM_013906.2|50066	CCTGTAGAGCTGGAAGACTTACCGGCCGTGAATGTGATAATTCAATGTTAATATTCATAGCATTGGATTATCACATTCACGGTTTTTTGAATTCGCACCAGCACGCTACGCATGTGGTGTTGACCAGTACTTCGGTGTCTTCTGACCA	1949	1248	1612	1244	2135	1365
Adamts8|NM_013906.2|50067	CCTGTAGAGCTGGAAGACTTACCGGGCTCGCTTTGTGGAAACATTTGTTAATATTCATAGCAAGTGTTTCCACGAAGCGAGCTTTTTTGAATTCGCACCAGCACGCTACGCAACTGGTGTTGACCAGTTGTTCGGTGTCTTCTGACCA	3856	2469	4006	3091	4662	2980
Psma4|NM_011966.3|50068	CCTGTAGAGCTGGAAGACTTACCGGGCTGTGTCAATGTTGAAATAAGTTAATATTCATAGCTTGTTTCAACATTGACACAGCTTTTTTGAATTCGCACCAGCACGCTACGCACATGGTGTTGACCACAGTTTCGGTGTCTTCTGACCA	3160	2023	1207	931	1186	758
Psma4|NM_011966.3|50069	CCTGTAGAGCTGGAAGACTTACCGGGCTGTATATTGGTTGGGATAAGTTAATATTCATAGCTTATCCCAGCCAATATACAGCTTTTTTGAATTCGCACCAGCACGCTACGCAACTGGTGTTGACCACACATTCGGTGTCTTCTGACCA	3885	2488	1325	1022	1395	892
Psma4|NM_011966.3|50070	CCTGTAGAGCTGGAAGACTTACCGGAGGCATAACATCTGATGTTAAGTTAATATTCATAGCTTAGCATCAGATGTTATGCCTTTTTTTGAATTCGCACCAGCACGCTACGCAGTTGGTGTTGACCACAACTTCGGTGTCTTCTGACCA	1990	1274	359	277	258	165
Klk1b26|NM_010644.2|50071	CCTGTAGAGCTGGAAGACTTACCGGTGGAGGATTTAATTGTGAGAAGTTAATATTCATAGCTTCTCACAGTTAAATCCTCCATTTTTTGAATTCGCACCAGCACGCTACGCATGTGGTGTTGACCACATGTTCGGTGTCTTCTGACCA	3329	2132	3051	2354	3860	2468
Klk1b26|NM_010644.2|50072	CCTGTAGAGCTGGAAGACTTACCGGACCACATTAAATGGCCTTGAAGTTAATATTCATAGCTTCAGGGCCATTTGATGTGGTTTTTTTGAATTCGCACCAGCACGCTACGCAACTGGTGTTGACCAACGTTTCGGTGTCTTCTGACCA	4877	3123	5483	4231	6901	4412
Klk1b26|NM_010644.2|50073	CCTGTAGAGCTGGAAGACTTACCGGGTGATGGTATTCTCTAAGGAAGTTAATATTCATAGCTTCCTTGGAGAATACCATCACTTTTTTGAATTCGCACCAGCACGCTACGCATGTGGTGTTGACCAACCATTCGGTGTCTTCTGACCA	3152	2018	2795	2157	3472	2220
Klk1b26|NM_010644.2|50074	CCTGTAGAGCTGGAAGACTTACCGGCTTCAATATGAGCCTCTTGATGTTAATATTCATAGCATCAGGAGGCTCATGTTGAAGTTTTTTGAATTCGCACCAGCACGCTACGCACATGGTGTTGACCAACACTTCGGTGTCTTCTGACCA	2919	1869	2039	1573	2405	1537
Klk8|NM_008940.2|50075	CCTGTAGAGCTGGAAGACTTACCGGCCCTCAAGAGAACTTTCTAAAGTTAATATTCATAGCTTTGGAAAGTTCTCTTGAGGGTTTTTTGAATTCGCACCAGCACGCTACGCAGTTGGTGTTGACCAACTGTTCGGTGTCTTCTGACCA	5492	3516	5434	4193	6548	4186
Klk8|NM_008940.2|50076	CCTGTAGAGCTGGAAGACTTACCGGCCAGCATCCTTGTTACAATAAGTTAATATTCATAGCTTGTTGTAGCAAGGATGCTGGTTTTTTGAATTCGCACCAGCACGCTACGCATGTGGTGTTGACCATGGTTTCGGTGTCTTCTGACCA	1992	1275	2004	1546	2606	1666
Klk8|NM_008940.2|50077	CCTGTAGAGCTGGAAGACTTACCGGCCAGAAGATCATAGTCATGATGTTAATATTCATAGCATCGTGACTGTGATCTTCTGGTTTTTTGAATTCGCACCAGCACGCTACGCAGTTGGTGTTGACCATGCATTCGGTGTCTTCTGACCA	3823	2448	2976	2297	3516	2248
Klk8|NM_008940.2|50078	CCTGTAGAGCTGGAAGACTTACCGGCAGTCACGATATAATGTTCATGTTAATATTCATAGCATGAGCATTATATCGTGACTGTTTTTTGAATTCGCACCAGCACGCTACGCAACTGGTGTTGACCATGACTTCGGTGTCTTCTGACCA	2178	1395	1976	1525	2578	1648
Klk8|NM_008940.2|50079	CCTGTAGAGCTGGAAGACTTACCGGCCTCAATTGTGTGGAAGTGAAGTTAATATTCATAGCTTCACTTCCGCACAGTTGAGGTTTTTTGAATTCGCACCAGCACGCTACGCACATGGTGTTGACCATGTGTTCGGTGTCTTCTGACCA	3187	2041	2339	1805	2890	1847
Adam24|NM_010086.4|50080	CCTGTAGAGCTGGAAGACTTACCGGGCTTCACTTCTTCAATTTCAAGTTAATATTCATAGCTTGAAGTTGAAGAAGTGAAGCTTTTTTGAATTCGCACCAGCACGCTACGCATGTGGTGTTGACACGTGTTTCGGTGTCTTCTGACCA	3639	2330	3800	2932	4738	3029
Adam24|NM_010086.4|50081	CCTGTAGAGCTGGAAGACTTACCGGGCGGAGAAGAATTATGTTTAAGTTAATATTCATAGCTTAAACATGATTCTTCTCCGCTTTTTTGAATTCGCACCAGCACGCTACGCAGTTGGTGTTGACACGTCATTCGGTGTCTTCTGACCA	4484	2871	4322	3335	5704	3646
Adam24|NM_010086.4|50082	CCTGTAGAGCTGGAAGACTTACCGGGCATTGGTTATAGACTATGAAGTTAATATTCATAGCTTCATGGTCTATAACCAATGCTTTTTTGAATTCGCACCAGCACGCTACGCAACTGGTGTTGACACGTACTTCGGTGTCTTCTGACCA	2284	1462	1497	1155	1887	1206
Psma7|NM_011969.1|50083	CCTGTAGAGCTGGAAGACTTACCGGGCAGCGTTATATACAGAGTAAGTTAATATTCATAGCTTGCTCTGTGTATAACGCTGCTTTTTTGAATTCGCACCAGCACGCTACGCACATGGTGTTGACACGTTGTTCGGTGTCTTCTGACCA	4339	2778	2892	2232	3275	2094
Psma7|NM_011969.1|50084	CCTGTAGAGCTGGAAGACTTACCGGGCCAAGTTAGTGTGTGAATTTGTTAATATTCATAGCAAATTCACGCACTGACTTGGCTTTTTTGAATTCGCACCAGCACGCTACGCAGTTGGTGTTGACACCAGTTTCGGTGTCTTCTGACCA	3278	2099	868	670	704	450
Psma7|NM_011969.1|50085	CCTGTAGAGCTGGAAGACTTACCGGCGCTGATGTAAGGATAGTTATGTTAATATTCATAGCATGACTATCCTTGCATCAGCGTTTTTTGAATTCGCACCAGCACGCTACGCACATGGTGTTGACACCACATTCGGTGTCTTCTGACCA	3807	2438	1173	905	1134	725
Psma7|NM_011969.1|50086	CCTGTAGAGCTGGAAGACTTACCGGCGAGGAAAGGATATTGTTGTTGTTAATATTCATAGCAACAACAATGTCCTTTCCTCGTTTTTTGAATTCGCACCAGCACGCTACGCATGTGGTGTTGACACCAACTTCGGTGTCTTCTGACCA	2411	1544	862	665	907	580
Klk1b9|NM_010116.1|50087	CCTGTAGAGCTGGAAGACTTACCGGCTACACCTTTCAAGTTTCAAAGTTAATATTCATAGCTTTGGAACTTGAAAGGTGTAGTTTTTTGAATTCGCACCAGCACGCTACGCAACTGGTGTTGACACCATGTTCGGTGTCTTCTGACCA	4631	2965	4415	3407	5768	3687
Klk1b9|NM_010116.1|50088	CCTGTAGAGCTGGAAGACTTACCGGCCTGAGTATGACTACAGTAATGTTAATATTCATAGCATTGCTGTAGTCATACTCAGGTTTTTTGAATTCGCACCAGCACGCTACGCACATGGTGTTGACACACGTTTCGGTGTCTTCTGACCA	4325	2769	4607	3555	5602	3581
Klk1b9|NM_010116.1|50089	CCTGTAGAGCTGGAAGACTTACCGGGAACAAGGTTTCCTTAGGAAAGTTAATATTCATAGCTTTCCTAGGGAAACCTTGTTCTTTTTTGAATTCGCACCAGCACGCTACGCAACTGGTGTTGACACACCATTCGGTGTCTTCTGACCA	2766	1771	1949	1504	2777	1775
Klk1b9|NM_010116.1|50090	CCTGTAGAGCTGGAAGACTTACCGGCATAGAAACCACATCTGACATGTTAATATTCATAGCATGTCGGATGTGGTTTCTATGTTTTTTGAATTCGCACCAGCACGCTACGCAGTTGGTGTTGACACACACTTCGGTGTCTTCTGACCA	2093	1340	1355	1046	1727	1104
Klk1b9|NM_010116.1|50091	CCTGTAGAGCTGGAAGACTTACCGGCCACTGCTATTATGAAGAGAAGTTAATATTCATAGCTTCTCTTCGTAATAGCAGTGGTTTTTTGAATTCGCACCAGCACGCTACGCATGTGGTGTTGACACACTGTTCGGTGTCTTCTGACCA	3891	2491	3811	2941	4791	3063
Tmprss2|NM_015775.2|50092	CCTGTAGAGCTGGAAGACTTACCGGCCCTGGGTTTATACTAGGAAGGTTAATATTCATAGCTTTCCTGGTATAAACCCAGGGTTTTTTGAATTCGCACCAGCACGCTACGCAACTGGTGTTGACACTGGTTTCGGTGTCTTCTGACCA	3533	2262	4549	3510	5660	3618
Tmprss2|NM_015775.2|50093	CCTGTAGAGCTGGAAGACTTACCGGCCCATCCAAATTACGATTCTAGTTAATATTCATAGCTAGAGTCGTAATTTGGATGGGTTTTTTGAATTCGCACCAGCACGCTACGCATGTGGTGTTGACACTGCATTCGGTGTCTTCTGACCA	3724	2384	3576	2760	4403	2815
Tmprss2|NM_015775.2|50094	CCTGTAGAGCTGGAAGACTTACCGGGCCGTTGGTTACTTTGAAGAGGTTAATATTCATAGCTTCTTCAAAGTAACCAGCGGCTTTTTTGAATTCGCACCAGCACGCTACGCACATGGTGTTGACACTGACTTCGGTGTCTTCTGACCA	2522	1615	1800	1389	2196	1404
Tmprss2|NM_015775.2|50095	CCTGTAGAGCTGGAAGACTTACCGGGCAAGCCTCAATATCTGTTATGTTAATATTCATAGCATGACAGATGTTGAGGCTTGCTTTTTTGAATTCGCACCAGCACGCTACGCAGTTGGTGTTGACACTGTGTTCGGTGTCTTCTGACCA	3108	1990	3211	2478	3765	2407
Adam25|NM_011781.2|50096	CCTGTAGAGCTGGAAGACTTACCGGGCCCTCTGAACTATATTGAAAGTTAATATTCATAGCTTTCAGTATAGTTCGGAGGGCTTTTTTGAATTCGCACCAGCACGCTACGCAACTGGTGTTGACTGGTGTTTCGGTGTCTTCTGACCA	3545	2270	4445	3430	5690	3637
Adam25|NM_011781.2|50097	CCTGTAGAGCTGGAAGACTTACCGGCCTAAGACATGCAATATGAAAGTTAATATTCATAGCTTTCATGTTGCATGTCTTAGGTTTTTTGAATTCGCACCAGCACGCTACGCATGTGGTGTTGACTGGTCATTCGGTGTCTTCTGACCA	3311	2120	2404	1855	2699	1725
Adam25|NM_011781.2|50098	CCTGTAGAGCTGGAAGACTTACCGGCCAGAGTCTATGGTTGTTATTGTTAATATTCATAGCAATAGCAACCATAGACTCTGGTTTTTTGAATTCGCACCAGCACGCTACGCACATGGTGTTGACTGGTACTTCGGTGTCTTCTGACCA	3093	1980	2273	1754	2638	1686
Adam25|NM_011781.2|50099	CCTGTAGAGCTGGAAGACTTACCGGCCAGAAGTAGTGATACTCTTAGTTAATATTCATAGCTAAGGGTATCACTACTTCTGGTTTTTTGAATTCGCACCAGCACGCTACGCAGTTGGTGTTGACTGGTTGTTCGGTGTCTTCTGACCA	5138	3290	5706	4403	6769	4327
Psma5|NM_011967.3|50100	CCTGTAGAGCTGGAAGACTTACCGGCGTGTTCGAATTTCTGTGGGAGTTAATATTCATAGCTCCCACAGAAGTTCGAGGACGTTTTTTGAATTCGCACCAGCACGCTACGCATGTGGTGTTGACTGCAGTTTCGGTGTCTTCTGACCA	3887	2489	3903	3012	5082	3249
Psma5|NM_011967.3|50101	CCTGTAGAGCTGGAAGACTTACCGGCCTAGCAGTATTGAGAAGATTGTTAATATTCATAGCAATCTTCTCAATGCTGCTAGGTTTTTTGAATTCGCACCAGCACGCTACGCAGTTGGTGTTGACTGCACATTCGGTGTCTTCTGACCA	3214	2058	1599	1234	1785	1141
Psma5|NM_011967.3|50102	CCTGTAGAGCTGGAAGACTTACCGGCCATAAGTCTATGACTTTGAAGTTAATATTCATAGCTTCAGAGTCATAGACTTATGGTTTTTTGAATTCGCACCAGCACGCTACGCAACTGGTGTTGACTGCAACTTCGGTGTCTTCTGACCA	2748	1760	1474	1137	1895	1211
Tmprss7|NM_172455.3|50103	CCTGTAGAGCTGGAAGACTTACCGGGCCCTGAAATTCTACAATTATGTTAATATTCATAGCATAGTTGTAGAATTTCAGGGCTTTTTTGAATTCGCACCAGCACGCTACGCACATGGTGTTGACTGCATGTTCGGTGTCTTCTGACCA	1818	1164	2058	1588	2617	1673
Tmprss7|NM_172455.3|50104	CCTGTAGAGCTGGAAGACTTACCGGCCAAGTTACTATCCTCTGAAAGTTAATATTCATAGCTTTCGGAGGATAGTAACTTGGTTTTTTGAATTCGCACCAGCACGCTACGCAGTTGGTGTTGACTGACGTTTCGGTGTCTTCTGACCA	3720	2382	3516	2713	4832	3089
Tmprss7|NM_172455.3|50105	CCTGTAGAGCTGGAAGACTTACCGGGAAACCCTGAAACAGCTTATTGTTAATATTCATAGCAATGAGCTGTTTCAGGGTTTCTTTTTTGAATTCGCACCAGCACGCTACGCACATGGTGTTGACTGACCATTCGGTGTCTTCTGACCA	4806	3077	4367	3370	5147	3290
Tmprss7|NM_172455.3|50106	CCTGTAGAGCTGGAAGACTTACCGGCTCCATTGAATCCATCTAATTGTTAATATTCATAGCAATTGGATGGATTCAATGGAGTTTTTTGAATTCGCACCAGCACGCTACGCATGTGGTGTTGACTGACACTTCGGTGTCTTCTGACCA	1991	1275	1454	1122	1544	987
Tmprss7|NM_172455.3|50107	CCTGTAGAGCTGGAAGACTTACCGGCTTGGTAGAATATGGTGGTTAGTTAATATTCATAGCTAACCGCCATATTCTACCAAGTTTTTTGAATTCGCACCAGCACGCTACGCAACTGGTGTTGACTGACTGTTCGGTGTCTTCTGACCA	2700	1729	3310	2554	4322	2763
Adam26a|NM_010085.2|50108	CCTGTAGAGCTGGAAGACTTACCGGTGGCAATGATAGCTCTATATAGTTAATATTCATAGCTATGTAGAGCTATCATTGCCATTTTTTGAATTCGCACCAGCACGCTACGCACATGGTGTTGACTGTGGTTTCGGTGTCTTCTGACCA	3359	2151	3417	2637	5124	3276
Adam26a|NM_010085.2|50109	CCTGTAGAGCTGGAAGACTTACCGGACCATTCTTGAAGTATGGAATGTTAATATTCATAGCATTCCATACTTCAAGAGTGGTTTTTTTGAATTCGCACCAGCACGCTACGCAACTGGTGTTGACTGTGCATTCGGTGTCTTCTGACCA	2903	1859	2709	2090	3460	2212
Adam26a|NM_010085.2|50110	CCTGTAGAGCTGGAAGACTTACCGGCATTGTGGTGTCATATGGAAAGTTAATATTCATAGCTTTCCATGTGACACCACAATGTTTTTTGAATTCGCACCAGCACGCTACGCAGTTGGTGTTGACTGTGACTTCGGTGTCTTCTGACCA	3378	2163	2378	1835	2618	1674
Psma1|NM_011965.2|50111	CCTGTAGAGCTGGAAGACTTACCGGGCAATTTGGATGAATTGGTTAGTTAATATTCATAGCTAACCAGTTCATCCAAATTGCTTTTTTGAATTCGCACCAGCACGCTACGCATGTGGTGTTGACTGTGTGTTCGGTGTCTTCTGACCA	2895	1854	959	740	749	479
Psma1|NM_011965.2|50112	CCTGTAGAGCTGGAAGACTTACCGGCCGATGAACCAATGGAATATTGTTAATATTCATAGCAATGTTCCATTGGTTCATCGGTTTTTTGAATTCGCACCAGCACGCTACGCAACTGGTGTTGTGGTGTGTTTCGGTGTCTTCTGACCA	2710	1735	1369	1056	1428	913
Psma1|NM_011965.2|50113	CCTGTAGAGCTGGAAGACTTACCGGGTGTCTCTAATTGGAAGTAAAGTTAATATTCATAGCTTTGCTTCCAATTAGAGACACTTTTTTGAATTCGCACCAGCACGCTACGCATGTGGTGTTGTGGTGTCATTCGGTGTCTTCTGACCA	3338	2137	1493	1152	1950	1247
Psma1|NM_011965.2|50114	CCTGTAGAGCTGGAAGACTTACCGGGTTCAGCAACAGTTGGTTTAAGTTAATATTCATAGCTTAGACCAACTGTTGCTGAACTTTTTTGAATTCGCACCAGCACGCTACGCACATGGTGTTGTGGTGTACTTCGGTGTCTTCTGACCA	3095	1982	1356	1046	653	417
Psma1|NM_011965.2|50115	CCTGTAGAGCTGGAAGACTTACCGGCGTACTTACTTGGAGAGATATGTTAATATTCATAGCATGTCTCTCCAGGTAAGTACGTTTTTTGAATTCGCACCAGCACGCTACGCAGTTGGTGTTGTGGTGTTGTTCGGTGTCTTCTGACCA	4160	2664	1467	1132	1240	793
Klk1b27|NM_020268.3|50116	CCTGTAGAGCTGGAAGACTTACCGGCATCCCACATCTTGAGGATAAGTTAATATTCATAGCTTGTCCTCAGGATGTGGGATGTTTTTTGAATTCGCACCAGCACGCTACGCATGTGGTGTTGTGGTCAGTTTCGGTGTCTTCTGACCA	3131	2005	3544	2735	4465	2854
Klk1b27|NM_020268.3|50117	CCTGTAGAGCTGGAAGACTTACCGGGCATAATGTTTGGTTGGGTAAGTTAATATTCATAGCTTGCCCAGCCAAACATTATGCTTTTTTGAATTCGCACCAGCACGCTACGCAGTTGGTGTTGTGGTCACATTCGGTGTCTTCTGACCA	3274	2096	3008	2321	3657	2338
Klk1b27|NM_020268.3|50118	CCTGTAGAGCTGGAAGACTTACCGGGCTCCGCTCCAATAAATATATGTTAATATTCATAGCATATATTTGTTGGAGCGGAGCTTTTTTGAATTCGCACCAGCACGCTACGCAACTGGTGTTGTGGTCAACTTCGGTGTCTTCTGACCA	1590	1018	944	728	850	543
Klk1b27|NM_020268.3|50119	CCTGTAGAGCTGGAAGACTTACCGGGCCAAAGCCTACGTATATAAAGTTAATATTCATAGCTTTATGTACGTAGGCTTTGGCTTTTTTGAATTCGCACCAGCACGCTACGCACATGGTGTTGTGGTCATGTTCGGTGTCTTCTGACCA	3206	2053	2292	1769	2330	1490
Adam21|NM_020330.4|50120	CCTGTAGAGCTGGAAGACTTACCGGGCTGGATATTTATGTGACTTTGTTAATATTCATAGCAAAGTCACATAAGTATCCAGCTTTTTTGAATTCGCACCAGCACGCTACGCAGTTGGTGTTGTGGTACGTTTCGGTGTCTTCTGACCA	2389	1530	2700	2084	3518	2249
Adam21|NM_020330.4|50121	CCTGTAGAGCTGGAAGACTTACCGGCCCATGAGTTAGGTCATATTTGTTAATATTCATAGCAAGTATGGCCTAACTCATGGGTTTTTTGAATTCGCACCAGCACGCTACGCACATGGTGTTGTGGTACCATTCGGTGTCTTCTGACCA	3727	2386	3051	2354	3632	2322
Adam21|NM_020330.4|50122	CCTGTAGAGCTGGAAGACTTACCGGGCTATGTAGTTTAATGGAGAAGTTAATATTCATAGCTTCTCCGTTAAACTACATAGCTTTTTTGAATTCGCACCAGCACGCTACGCATGTGGTGTTGTGGTACACTTCGGTGTCTTCTGACCA	1738	1113	1094	844	1379	882
Psma3|NM_011184.4|50123	CCTGTAGAGCTGGAAGACTTACCGGCGGCTATAACATTCCTTTAAAGTTAATATTCATAGCTTTAGAGGAATGTTATAGCCGTTTTTTGAATTCGCACCAGCACGCTACGCAACTGGTGTTGTGGTACTGTTCGGTGTCTTCTGACCA	3597	2303	2773	2140	3505	2241
Psma3|NM_011184.4|50124	CCTGTAGAGCTGGAAGACTTACCGGGCTCGTTCATTAGCAGATATAGTTAATATTCATAGCTATGTCTGCTAATGAACGAGCTTTTTTGAATTCGCACCAGCACGCTACGCACATGGTGTTGTGGTTGGTTTCGGTGTCTTCTGACCA	4096	2623	1700	1312	1649	1054
Psma3|NM_011184.4|50125	CCTGTAGAGCTGGAAGACTTACCGGGCAGAGAAATATGCTAAGGAAGTTAATATTCATAGCTTCCTTGGCATATTTCTCTGCTTTTTTGAATTCGCACCAGCACGCTACGCAACTGGTGTTGTGGTTGCATTCGGTGTCTTCTGACCA	3741	2395	2322	1792	3141	2008
Psma3|NM_011184.4|50126	CCTGTAGAGCTGGAAGACTTACCGGCCAAGTTGAATATGCTATGAAGTTAATATTCATAGCTTCATGGCATATTCAACTTGGTTTTTTGAATTCGCACCAGCACGCTACGCAGTTGGTGTTGTGGTTGACTTCGGTGTCTTCTGACCA	1617	1035	1089	840	1236	790
Prss27|NM_175440.4|50127	CCTGTAGAGCTGGAAGACTTACCGGCCGTGTGATTTCTCATCATAAGTTAATATTCATAGCTTGTGATGAGAAGTCACACGGTTTTTTGAATTCGCACCAGCACGCTACGCATGTGGTGTTGTGGTTGTGTTCGGTGTCTTCTGACCA	1879	1203	2221	1714	3039	1943
Prss27|NM_175440.4|50128	CCTGTAGAGCTGGAAGACTTACCGGCCCAGTGAATAAGACCGATTAGTTAATATTCATAGCTAGTCGGTCTTGTTCACTGGGTTTTTTGAATTCGCACCAGCACGCTACGCACATGGTGTTGTGCAGTGTTTCGGTGTCTTCTGACCA	3138	2009	3785	2921	4370	2794
Prss27|NM_175440.4|50129	CCTGTAGAGCTGGAAGACTTACCGGCACTTCGGACATATCTATATAGTTAATATTCATAGCTATATGGATATGTCCGAAGTGTTTTTTGAATTCGCACCAGCACGCTACGCAACTGGTGTTGTGCAGTCATTCGGTGTCTTCTGACCA	4216	2699	3762	2903	4838	3093
Prss27|NM_175440.4|50130	CCTGTAGAGCTGGAAGACTTACCGGGCCGGTGACTTTCACTAATTAGTTAATATTCATAGCTAATTGGTGAAGGTCACCGGCTTTTTTGAATTCGCACCAGCACGCTACGCAGTTGGTGTTGTGCAGTACTTCGGTGTCTTCTGACCA	1933	1238	1241	958	1227	784
Prss27|NM_175440.4|50131	CCTGTAGAGCTGGAAGACTTACCGGCCAGGACTACACGCTTTGTATGTTAATATTCATAGCATACAAGGCGTGTGGTCCTGGTTTTTTGAATTCGCACCAGCACGCTACGCATGTGGTGTTGTGCAGTTGTTCGGTGTCTTCTGACCA	5045	3230	4334	3344	5027	3214
Prss22|NM_133731.2|50132	CCTGTAGAGCTGGAAGACTTACCGGGCGCATTGCTTTAAGAGTAATGTTAATATTCATAGCATTGCTCTTAAAGCAGTGCGCTTTTTTGAATTCGCACCAGCACGCTACGCAACTGGTGTTGTGCACAGTTTCGGTGTCTTCTGACCA	1619	1037	1464	1130	2005	1282
Prss22|NM_133731.2|50133	CCTGTAGAGCTGGAAGACTTACCGGCTGGATTGTTAGCATCTTCAAGTTAATATTCATAGCTTGAGGATGCTAACAATCCAGTTTTTTGAATTCGCACCAGCACGCTACGCATGTGGTGTTGTGCACACATTCGGTGTCTTCTGACCA	2063	1321	2010	1551	2634	1684
Prss22|NM_133731.2|50134	CCTGTAGAGCTGGAAGACTTACCGGCTGGCTATTGACTGGTATAATGTTAATATTCATAGCATTATGCCAGTCAGTAGCCAGTTTTTTGAATTCGCACCAGCACGCTACGCACATGGTGTTGTGCACAACTTCGGTGTCTTCTGACCA	2634	1687	1651	1274	2253	1440
Prss22|NM_133731.2|50135	CCTGTAGAGCTGGAAGACTTACCGGCCTGGAACATTCCATCTAGTTGTTAATATTCATAGCAACTGGATGGAGTGTTCCAGGTTTTTTGAATTCGCACCAGCACGCTACGCAGTTGGTGTTGTGCACATGTTCGGTGTCTTCTGACCA	4355	2788	3193	2464	3974	2540
Adamts10|NR_037707.1|50136	CCTGTAGAGCTGGAAGACTTACCGGCCCATGTAGTATACAAGTGTTGTTAATATTCATAGCAACGCTTGTATACTACATGGGTTTTTTGAATTCGCACCAGCACGCTACGCATGTGGTGTTGTGCAACGTTTCGGTGTCTTCTGACCA	4697	3007	4433	3421	5697	3642
Adamts10|NR_037707.1|50137	CCTGTAGAGCTGGAAGACTTACCGGGCTATGAGATTGTGTTCCTAAGTTAATATTCATAGCTTGGGAAGGCAATCTCATAGCTTTTTTGAATTCGCACCAGCACGCTACGCAGTTGGTGTTGTGCAACCATTCGGTGTCTTCTGACCA	3070	1966	3045	2350	3529	2256
Adamts10|NR_037707.1|50138	CCTGTAGAGCTGGAAGACTTACCGGCTCACATTTAAGGTCACGTATGTTAATATTCATAGCATGCGTGACCTTGAATGTGAGTTTTTTGAATTCGCACCAGCACGCTACGCAACTGGTGTTGTGCAACACTTCGGTGTCTTCTGACCA	1483	950	1070	826	1505	962
Adamts10|NR_037707.1|50139	CCTGTAGAGCTGGAAGACTTACCGGGCAGTATGTGTTGGTCATTATGTTAATATTCATAGCATGATGGCCAACACATACTGCTTTTTTGAATTCGCACCAGCACGCTACGCACATGGTGTTGTGCAACTGTTCGGTGTCTTCTGACCA	3495	2238	3990	3079	4989	3189
Psma8|NM_001163609.1|50140	CCTGTAGAGCTGGAAGACTTACCGGGCGACGCTAAAGTAGAAATATGTTAATATTCATAGCATATTTCTGCTTTAGCGTCGCTTTTTTGAATTCGCACCAGCACGCTACGCAGTTGGTGTTGTGCATGGTTTCGGTGTCTTCTGACCA	2406	1541	3012	2324	5249	3356
Psma8|NM_001163609.1|50141	CCTGTAGAGCTGGAAGACTTACCGGCCAAGATTGTATCAGATAGATGTTAATATTCATAGCATCTGTCTGATACAATCTTGGTTTTTTGAATTCGCACCAGCACGCTACGCACATGGTGTTGTGCATGCATTCGGTGTCTTCTGACCA	3515	2251	3023	2333	3936	2516
Psma8|NM_001163609.1|50142	CCTGTAGAGCTGGAAGACTTACCGGCGGTTGGAATTTGAGGAATTAGTTAATATTCATAGCTAGTTCCTCGAATTCCAACCGTTTTTTGAATTCGCACCAGCACGCTACGCATGTGGTGTTGTGCATGACTTCGGTGTCTTCTGACCA	2180	1396	1429	1103	1618	1034
Psma8|NM_001163609.1|50143	CCTGTAGAGCTGGAAGACTTACCGGCCGTCATTGTAGAGTATATAAGTTAATATTCATAGCTTATATACTCTACAGTGACGGTTTTTTGAATTCGCACCAGCACGCTACGCAACTGGTGTTGTGCATGTGTTCGGTGTCTTCTGACCA	2141	1371	2288	1766	2797	1788
Tmprss3|NM_080727.2|50144	CCTGTAGAGCTGGAAGACTTACCGGCCCAACTTTGAAGAGAACTTTGTTAATATTCATAGCAAAGTTCTCTTCAGAGTTGGGTTTTTTGAATTCGCACCAGCACGCTACGCAGTTGGTGTTGTGACGTGTTTCGGTGTCTTCTGACCA	3820	2446	5081	3921	6353	4061
Tmprss3|NM_080727.2|50145	CCTGTAGAGCTGGAAGACTTACCGGGCCTGGAGTTTATACGTGAATGTTAATATTCATAGCATTCGCGTATAGACTCCAGGCTTTTTTGAATTCGCACCAGCACGCTACGCACATGGTGTTGTGACGTCATTCGGTGTCTTCTGACCA	3201	2050	2764	2133	3938	2517
Tmprss3|NM_080727.2|50146	CCTGTAGAGCTGGAAGACTTACCGGTCACCTCTTGTCAGATGATAAGTTAATATTCATAGCTTGTCATCTGACAAGAGGTGATTTTTTGAATTCGCACCAGCACGCTACGCATGTGGTGTTGTGACGTACTTCGGTGTCTTCTGACCA	2265	1450	1242	958	1542	986
Mcpt8|NM_008572.1|50147	CCTGTAGAGCTGGAAGACTTACCGGCGGCCTTATATGGCATATATAGTTAATATTCATAGCTATGTATGCCATATAGGGCCGTTTTTTGAATTCGCACCAGCACGCTACGCAACTGGTGTTGTGACGTTGTTCGGTGTCTTCTGACCA	2962	1897	3155	2435	3783	2418
Mcpt8|NM_008572.1|50148	CCTGTAGAGCTGGAAGACTTACCGGCCTCGGGTATTTACTAGAATTGTTAATATTCATAGCAATTCTGGTGAATACCCGAGGTTTTTTGAATTCGCACCAGCACGCTACGCACATGGTGTTGTGACCAGTTTCGGTGTCTTCTGACCA	4865	3115	4016	3099	4686	2996
Mcpt8|NM_008572.1|50149	CCTGTAGAGCTGGAAGACTTACCGGCCAAACCTACAATGACTCTATGTTAATATTCATAGCATGGAGTCGTTGTAGGTTTGGTTTTTTGAATTCGCACCAGCACGCTACGCAACTGGTGTTGTGACCACATTCGGTGTCTTCTGACCA	2403	1539	1820	1404	2677	1711
Mcpt8|NM_008572.1|50150	CCTGTAGAGCTGGAAGACTTACCGGGCTGTGGATATTATTGCCTTTGTTAATATTCATAGCAAGGGCAATAGTATCCACAGCTTTTTTGAATTCGCACCAGCACGCTACGCAGTTGGTGTTGTGACCAACTTCGGTGTCTTCTGACCA	1315	842	989	763	1302	832
Mcpt8|NM_008572.1|50151	CCTGTAGAGCTGGAAGACTTACCGGCCCTTCTAAAGAGTAAGGATTGTTAATATTCATAGCAATCCTTGCTCTTTGGAAGGGTTTTTTGAATTCGCACCAGCACGCTACGCATGTGGTGTTGTGACCATGTTCGGTGTCTTCTGACCA	3230	2068	2835	2188	3895	2490
Adamts12|NM_175501.2|50152	CCTGTAGAGCTGGAAGACTTACCGGCGGCTCATTCTATTTGAAGAAGTTAATATTCATAGCTTCTTCAAGTAGAATGAGCCGTTTTTTGAATTCGCACCAGCACGCTACGCAACTGGTGTTGTGACACGTTTCGGTGTCTTCTGACCA	5251	3362	7873	6075	10160	6495
Adamts12|NM_175501.2|50153	CCTGTAGAGCTGGAAGACTTACCGGCCCTGGTATTAAGTATGAGTAGTTAATATTCATAGCTACTCATACTTGATACCAGGGTTTTTTGAATTCGCACCAGCACGCTACGCATGTGGTGTTGTGACACCATTCGGTGTCTTCTGACCA	3867	2476	3218	2483	4147	2651
Adamts12|NM_175501.2|50154	CCTGTAGAGCTGGAAGACTTACCGGCCAGTGTTTAATGCAGTACATGTTAATATTCATAGCATGTGCTGCATTAAACACTGGTTTTTTGAATTCGCACCAGCACGCTACGCACATGGTGTTGTGACACACTTCGGTGTCTTCTGACCA	2857	1829	3027	2336	3086	1973
Adamts12|NM_175501.2|50155	CCTGTAGAGCTGGAAGACTTACCGGGCAGGAAGAGTGTTGATTTAAGTTAATATTCATAGCTTAAATCAGCACTCTTCCTGCTTTTTTGAATTCGCACCAGCACGCTACGCAGTTGGTGTTGTGACACTGTTCGGTGTCTTCTGACCA	3735	2391	2497	1927	2552	1631
Adamts12|NM_175501.2|50156	CCTGTAGAGCTGGAAGACTTACCGGCGGTGAGAAGAGGTGGTGTGTGTTAATATTCATAGCATACACCACTTCTTCTCACCGTTTTTTGAATTCGCACCAGCACGCTACGCATGTGGTGTTGTGACTGGTTTCGGTGTCTTCTGACCA	3535	2263	2847	2197	3213	2054
Klk11|NM_001177373.1|50157	CCTGTAGAGCTGGAAGACTTACCGGCCTGGAATCAAATCCTGATTTGTTAATATTCATAGCAAGTCAGGATTTGATTCCAGGTTTTTTGAATTCGCACCAGCACGCTACGCAGTTGGTGTTGTGACTGCATTCGGTGTCTTCTGACCA	2803	1795	2876	2219	3399	2173
Klk11|NM_001177373.1|50158	CCTGTAGAGCTGGAAGACTTACCGGCCACGAGGTTGTGAGGAATAAGTTAATATTCATAGCTTGTTCCTCATAACCTCGTGGTTTTTTGAATTCGCACCAGCACGCTACGCAACTGGTGTTGTGACTGACTTCGGTGTCTTCTGACCA	2487	1592	1968	1519	2070	1323
Klk11|NM_001177373.1|50159	CCTGTAGAGCTGGAAGACTTACCGGCCCAATAAAGACCACTGGAATGTTAATATTCATAGCATTCCGGTGGTCTTTGTTGGGTTTTTTGAATTCGCACCAGCACGCTACGCACATGGTGTTGTGACTGTGTTCGGTGTCTTCTGACCA	2445	1566	2659	2052	3835	2452
Klk11|NM_001177373.1|50160	CCTGTAGAGCTGGAAGACTTACCGGCGGATCTCTTTAAGGCATTATGTTAATATTCATAGCATGATGCCTTGAAGAGATCCGTTTTTTGAATTCGCACCAGCACGCTACGCATGTGGTGTTGTGTGGTGTTTCGGTGTCTTCTGACCA	2668	1708	2914	2249	3567	2280
Klk11|NM_001177373.1|50161	CCTGTAGAGCTGGAAGACTTACCGGGACGAGGATTATTAAGGGTTAGTTAATATTCATAGCTAACCCTTGATGATCCTCGTCTTTTTTGAATTCGCACCAGCACGCTACGCAGTTGGTGTTGTGTGGTCATTCGGTGTCTTCTGACCA	4986	3192	3884	2997	4582	2929
Tmprss11e|NM_172880.2|50162	CCTGTAGAGCTGGAAGACTTACCGGCCGTCCCATGATTATGATATTGTTAATATTCATAGCAATGTCATAGTCATGGGACGGTTTTTTGAATTCGCACCAGCACGCTACGCAACTGGTGTTGTGTGGTACTTCGGTGTCTTCTGACCA	1143	732	891	688	1020	652
Tmprss11e|NM_172880.2|50163	CCTGTAGAGCTGGAAGACTTACCGGCGACGGAACAAATCTATAGTAGTTAATATTCATAGCTACTGTAGATTTGTTCCGTCGTTTTTTGAATTCGCACCAGCACGCTACGCACATGGTGTTGTGTGGTTGTTCGGTGTCTTCTGACCA	3020	1934	2910	2246	4348	2780
Tmprss11e|NM_172880.2|50164	CCTGTAGAGCTGGAAGACTTACCGGCCTGGGTTATTGGCATTATTTGTTAATATTCATAGCAAATGATGCCGATAACCCAGGTTTTTTGAATTCGCACCAGCACGCTACGCAGTTGGTGTTGTGTGCAGTTTCGGTGTCTTCTGACCA	3957	2534	3831	2956	4486	2868
Tmprss11e|NM_172880.2|50165	CCTGTAGAGCTGGAAGACTTACCGGCGGAGGATAATTGTTTATGAAGTTAATATTCATAGCTTCATGAACAATTATCCTCCGTTTTTTGAATTCGCACCAGCACGCTACGCACATGGTGTTGTGTGCACATTCGGTGTCTTCTGACCA	3070	1966	2606	2011	3256	2081
Tmprss11e|NM_172880.2|50166	CCTGTAGAGCTGGAAGACTTACCGGCCTGCAATTAGCCTTAATCTTGTTAATATTCATAGCAAGATTGAGGCTGATTGCAGGTTTTTTGAATTCGCACCAGCACGCTACGCATGTGGTGTTGTGTGCAACTTCGGTGTCTTCTGACCA	1897	1215	1092	843	1180	754
Tasp1|NM_001159641.1|50167	CCTGTAGAGCTGGAAGACTTACCGGCGACAATTAAGCGTAAAGGAAGTTAATATTCATAGCTTCCTTTGCGCTTGATTGTCGTTTTTTGAATTCGCACCAGCACGCTACGCAACTGGTGTTGTGTGCATGTTCGGTGTCTTCTGACCA	3821	2447	4142	3196	5300	3388
Tasp1|NM_001159641.1|50168	CCTGTAGAGCTGGAAGACTTACCGGCAAGATAAACAGACATTGCTTGTTAATATTCATAGCAAGCAGTGTCTGTTTATCTTGTTTTTTGAATTCGCACCAGCACGCTACGCACATGGTGTTGTGTGACGTTTCGGTGTCTTCTGACCA	3685	2359	3927	3030	4165	2663
Tasp1|NM_001159641.1|50169	CCTGTAGAGCTGGAAGACTTACCGGGTAACAGTTAAGGAGTTAGAAGTTAATATTCATAGCTTCTAACTCCTTGACTGTTACTTTTTTGAATTCGCACCAGCACGCTACGCAACTGGTGTTGTGTGACCATTCGGTGTCTTCTGACCA	3710	2375	3445	2658	3618	2313
Adam33|NM_033615.2|50170	CCTGTAGAGCTGGAAGACTTACCGGGCTCGGATGTTTCTAGGAAGTGTTAATATTCATAGCATTTCCTGGAAACATCCGAGCTTTTTTGAATTCGCACCAGCACGCTACGCAGTTGGTGTTGTGTGACACTTCGGTGTCTTCTGACCA	1541	987	1185	914	1271	813
Adam33|NM_033615.2|50171	CCTGTAGAGCTGGAAGACTTACCGGGCCATGTTTCTAGTAGATGAAGTTAATATTCATAGCTTCATCTGCTGGAAACATGGCTTTTTTGAATTCGCACCAGCACGCTACGCATGTGGTGTTGTGTGACTGTTCGGTGTCTTCTGACCA	2045	1309	2042	1576	2432	1555
Adam33|NM_033615.2|50172	CCTGTAGAGCTGGAAGACTTACCGGCTCCCAATACAAAGTAGGAATGTTAATATTCATAGCATTCCTGCTTTGTATTGGGAGTTTTTTGAATTCGCACCAGCACGCTACGCAACTGGTGTTGTGTGTGGTTTCGGTGTCTTCTGACCA	3495	2238	4205	3245	4828	3086
Adam33|NM_033615.2|50173	CCTGTAGAGCTGGAAGACTTACCGGGTGACTATGGACTCCATAATTGTTAATATTCATAGCAATTGTGGAGTCCATAGTCACTTTTTTGAATTCGCACCAGCACGCTACGCATGTGGTGTTGTGTGTGCATTCGGTGTCTTCTGACCA	3051	1954	2324	1793	2511	1605
Adam33|NM_033615.2|50174	CCTGTAGAGCTGGAAGACTTACCGGCACACGGATCATTGCTAATATGTTAATATTCATAGCATATTGGCAATGATCCGTGTGTTTTTTGAATTCGCACCAGCACGCTACGCACATGGTGTTGTGTGTGACTTCGGTGTCTTCTGACCA	3146	2014	2266	1749	2682	1715
Prss33|NM_001081399.2|50175	CCTGTAGAGCTGGAAGACTTACCGGCCCAGGAGTACTACTCCTAAAGTTAATATTCATAGCTTTGGGAGTGGTACTCCTGGGTTTTTTGAATTCGCACCAGCACGCTACGCAGTTGGTGTTGTGTGTGTGTTCGGTGTCTTCTGACCA	3648	2336	3514	2712	4720	3017
Prss33|NM_001081399.2|50176	CCTGTAGAGCTGGAAGACTTACCGGCCAACCGTCTAGGTGTTTATAGTTAATATTCATAGCTATAGACACCTGGACGGTTGGTTTTTTGAATTCGCACCAGCACGCTACGCATGTGGTCAGTGTGTGTGTTTCGGTGTCTTCTGACCA	3316	2123	3244	2503	3525	2253
Prss33|NM_001081399.2|50177	CCTGTAGAGCTGGAAGACTTACCGGCATAGTGCTACTAGGGAATTTGTTAATATTCATAGCAAGTTCCCTGGTAGCACTATGTTTTTTGAATTCGCACCAGCACGCTACGCAGTTGGTCAGTGTGTGTCATTCGGTGTCTTCTGACCA	3516	2251	3714	2866	4164	2662
Prss33|NM_001081399.2|50178	CCTGTAGAGCTGGAAGACTTACCGGCGGCAGGTCATTGTTTCCTTAGTTAATATTCATAGCTAGGGAAACAGTGACCTGCCGTTTTTTGAATTCGCACCAGCACGCTACGCAACTGGTCAGTGTGTGTACTTCGGTGTCTTCTGACCA	2976	1905	2076	1602	2357	1507
Prss33|NM_001081399.2|50179	CCTGTAGAGCTGGAAGACTTACCGGGTGGCAAACAAGTATTCAGTAGTTAATATTCATAGCTGCTGAATGCTTGTTTGCCACTTTTTTGAATTCGCACCAGCACGCTACGCACATGGTCAGTGTGTGTTGTTCGGTGTCTTCTGACCA	3468	2221	3424	2642	4031	2577
Klk7|NM_011872.2|50180	CCTGTAGAGCTGGAAGACTTACCGGCAAGTATAAATGGTGGGTGATGTTAATATTCATAGCATCACCCACCGTTTGTACTTGTTTTTTGAATTCGCACCAGCACGCTACGCAGTTGGTCAGTGTGTCAGTTTCGGTGTCTTCTGACCA	3410	2183	3503	2703	4361	2788
Klk7|NM_011872.2|50181	CCTGTAGAGCTGGAAGACTTACCGGTCCACAAAGACTCACGTTAATGTTAATATTCATAGCATTGACGTGGGTCTTTGTGGATTTTTTGAATTCGCACCAGCACGCTACGCACATGGTCAGTGTGTCACATTCGGTGTCTTCTGACCA	2508	1606	1786	1378	1898	1213
Klk7|NM_011872.2|50182	CCTGTAGAGCTGGAAGACTTACCGGTCTAAGACCAACACGTGTAATGTTAATATTCATAGCATTGCACGTGTTGGTCTTAGATTTTTTGAATTCGCACCAGCACGCTACGCATGTGGTCAGTGTGTCAACTTCGGTGTCTTCTGACCA	1915	1226	1035	799	1150	735
Klk7|NM_011872.2|50183	CCTGTAGAGCTGGAAGACTTACCGGCTGCTCAAAGGTAATCAGTTTGTTAATATTCATAGCAAGCTGATTGCCTTTGAGCAGTTTTTTGAATTCGCACCAGCACGCTACGCAACTGGTCAGTGTGTCATGTTCGGTGTCTTCTGACCA	2733	1750	2380	1837	2977	1903
Adamts2|NM_175643.2|50184	CCTGTAGAGCTGGAAGACTTACCGGCCACTGAAGATTACCTAGAAAGTTAATATTCATAGCTTTCTGGGTGATCTTCAGTGGTTTTTTGAATTCGCACCAGCACGCTACGCACATGGTCAGTGTGTACGTTTCGGTGTCTTCTGACCA	3450	2209	3064	2364	4025	2573
Adamts2|NM_175643.2|50185	CCTGTAGAGCTGGAAGACTTACCGGGCAAAGTCTATGAGCCTTATTGTTAATATTCATAGCAATGAGGCTCATGGACTTTGCTTTTTTGAATTCGCACCAGCACGCTACGCAACTGGTCAGTGTGTACCATTCGGTGTCTTCTGACCA	2158	1382	1676	1293	1738	1111
Adamts2|NM_175643.2|50186	CCTGTAGAGCTGGAAGACTTACCGGCCACCATTTGTCTGTTAAGAAGTTAATATTCATAGCTTCTTGACAGACAGATGGTGGTTTTTTGAATTCGCACCAGCACGCTACGCAGTTGGTCAGTGTGTACACTTCGGTGTCTTCTGACCA	1575	1008	927	715	989	632
Adamts2|NM_175643.2|50187	CCTGTAGAGCTGGAAGACTTACCGGCTGTGCTTTGAGCATGGTGATGTTAATATTCATAGCATCACCGTGCTCAAAGTACAGTTTTTTGAATTCGCACCAGCACGCTACGCATGTGGTCAGTGTGTACTGTTCGGTGTCTTCTGACCA	3478	2227	2960	2284	3574	2285
Adamts2|NM_175643.2|50188	CCTGTAGAGCTGGAAGACTTACCGGCCAAGGTGACAAGTTAATGTTGTTAATATTCATAGCAACATTGACTTGTCGCCTTGGTTTTTTGAATTCGCACCAGCACGCTACGCAACTGGTCAGTGTGTTGGTTTCGGTGTCTTCTGACCA	2764	1770	2627	2027	3061	1957
Adam2|NM_009618.2|50189	CCTGTAGAGCTGGAAGACTTACCGGGCCTCCTAACTTTAGAGTATAGTTAATATTCATAGCTATACTCTAAAGTTGGGAGGCTTTTTTGAATTCGCACCAGCACGCTACGCATGTGGTCAGTGTGTTGCATTCGGTGTCTTCTGACCA	2602	1666	1729	1334	2114	1351
Adam2|NM_009618.2|50190	CCTGTAGAGCTGGAAGACTTACCGGCCACATACTTACCTCTAGATTGTTAATATTCATAGCAATCTGGAGGTAAGTATGTGGTTTTTTGAATTCGCACCAGCACGCTACGCACATGGTCAGTGTGTTGACTTCGGTGTCTTCTGACCA	2301	1473	1557	1202	1914	1224
Adam2|NM_009618.2|50191	CCTGTAGAGCTGGAAGACTTACCGGCGACCATATGATATGGTGTTTGTTAATATTCATAGCAAACGCCATATCATGTGGTCGTTTTTTGAATTCGCACCAGCACGCTACGCAGTTGGTCAGTGTGTTGTGTTCGGTGTCTTCTGACCA	2367	1516	2419	1867	3017	1929
Adam2|NM_009618.2|50192	CCTGTAGAGCTGGAAGACTTACCGGGCAGATACTTTCTTGGGTTATGTTAATATTCATAGCATAGCCCAAGAAAGTGTCTGCTTTTTTGAATTCGCACCAGCACGCTACGCAACTGGTCAGTGTCAGTGTTTCGGTGTCTTCTGACCA	3063	1961	3904	3013	4757	3041
Prss44|NM_148940.3|50193	CCTGTAGAGCTGGAAGACTTACCGGCGAATTGGGTACCTTGGAGTTGTTAATATTCATAGCAACTCCAGGGTATCCAATTCGTTTTTTGAATTCGCACCAGCACGCTACGCATGTGGTCAGTGTCAGTCATTCGGTGTCTTCTGACCA	3859	2471	3014	2326	3602	2303
Prss44|NM_148940.3|50194	CCTGTAGAGCTGGAAGACTTACCGGCCAGATTCTCAAGGATATCATGTTAATATTCATAGCATGATGTCCTTGAGAATCTGGTTTTTTGAATTCGCACCAGCACGCTACGCACATGGTCAGTGTCAGTACTTCGGTGTCTTCTGACCA	2095	1341	1314	1014	1513	967
Prss44|NM_148940.3|50195	CCTGTAGAGCTGGAAGACTTACCGGCCCTGTGAATTATAGCGTTAAGTTAATATTCATAGCTTGACGCTGTAATTCACAGGGTTTTTTGAATTCGCACCAGCACGCTACGCAGTTGGTCAGTGTCAGTTGTTCGGTGTCTTCTGACCA	3265	2091	3932	3034	4425	2829
Prss44|NM_148940.3|50196	CCTGTAGAGCTGGAAGACTTACCGGGCAGGAGATTGAGTTGAATATGTTAATATTCATAGCATATTCAGCTCAATCTCCTGCTTTTTTGAATTCGCACCAGCACGCTACGCATGTGGTCAGTGTCACAGTTTCGGTGTCTTCTGACCA	2348	1503	2481	1915	3178	2032
Mcpt9|NM_010782.3|50197	CCTGTAGAGCTGGAAGACTTACCGGGTAAGAAAGGTTATGTGGTAAGTTAATATTCATAGCTTGCCACATAACCTTTCTTACTTTTTTGAATTCGCACCAGCACGCTACGCAGTTGGTCAGTGTCACACATTCGGTGTCTTCTGACCA	2720	1742	2757	2128	3207	2050
Mcpt9|NM_010782.3|50198	CCTGTAGAGCTGGAAGACTTACCGGCCTATGTGAATACCTTTAGTAGTTAATATTCATAGCTACTGAAGGTATTCACATAGGTTTTTTGAATTCGCACCAGCACGCTACGCAACTGGTCAGTGTCACAACTTCGGTGTCTTCTGACCA	796	510	560	432	602	385
Mcpt9|NM_010782.3|50199	CCTGTAGAGCTGGAAGACTTACCGGGCTGGAGTTGAGGAGATTGTTGTTAATATTCATAGCAATAATCTCCTCAGCTCCAGCTTTTTTGAATTCGCACCAGCACGCTACGCACATGGTCAGTGTCACATGTTCGGTGTCTTCTGACCA	2750	1761	2285	1763	2453	1568
Mcpt9|NM_010782.3|50200	CCTGTAGAGCTGGAAGACTTACCGGCTGAGAGAGGTAGAATTGAAAGTTAATATTCATAGCTTTCAGTTCTACCTCTCTCAGTTTTTTGAATTCGCACCAGCACGCTACGCAGTTGGTCAGTGTCAACGTTTCGGTGTCTTCTGACCA	2645	1694	2057	1587	2304	1473
Tmprss6|NM_027902.2|50201	CCTGTAGAGCTGGAAGACTTACCGGGCTTCCTATAAGACTGAATATGTTAATATTCATAGCATATTCGGTCTTATAGGAAGCTTTTTTGAATTCGCACCAGCACGCTACGCACATGGTCAGTGTCAACCATTCGGTGTCTTCTGACCA	2024	1296	1675	1293	2301	1471
Tmprss6|NM_027902.2|50202	CCTGTAGAGCTGGAAGACTTACCGGGCAAGTGTACTACAGTTTGTAGTTAATATTCATAGCTACAAGCTGTAGTACACTTGCTTTTTTGAATTCGCACCAGCACGCTACGCATGTGGTCAGTGTCAACACTTCGGTGTCTTCTGACCA	1839	1177	1291	996	1615	1032
Tmprss6|NM_027902.2|50203	CCTGTAGAGCTGGAAGACTTACCGGCCAGTTACTATTCTCCTAGTAGTTAATATTCATAGCTACTGGGAGAGTAGTAACTGGTTTTTTGAATTCGCACCAGCACGCTACGCAACTGGTCAGTGTCAACTGTTCGGTGTCTTCTGACCA	3621	2318	3661	2825	4358	2786
Tmprss6|NM_027902.2|50204	CCTGTAGAGCTGGAAGACTTACCGGACCCAATTTCTTTGGTGTCTAGTTAATATTCATAGCTAGACGCCAAAGAAATTGGGTTTTTTTGAATTCGCACCAGCACGCTACGCACATGGTCAGTGTCATGGTTTCGGTGTCTTCTGACCA	3401	2178	3769	2908	4535	2899
Tmprss6|NM_027902.2|50205	CCTGTAGAGCTGGAAGACTTACCGGGCTTTGGTATTTCTTAGGGTAGTTAATATTCATAGCTACCCTAGGAAATACCAAAGCTTTTTTGAATTCGCACCAGCACGCTACGCAACTGGTCAGTGTCATGCATTCGGTGTCTTCTGACCA	2994	1917	2641	2038	3228	2064
Adam5|NM_007401.2|50206	CCTGTAGAGCTGGAAGACTTACCGGGCGTGCTATGAAGAGTTTAATGTTAATATTCATAGCATTGAACTCTTCATAGCACGCTTTTTTGAATTCGCACCAGCACGCTACGCAGTTGGTCAGTGTCATGACTTCGGTGTCTTCTGACCA	1641	1051	1232	951	1387	887
Adam5|NM_007401.2|50207	CCTGTAGAGCTGGAAGACTTACCGGGCGTTGATGATGGATATAAATGTTAATATTCATAGCATTTATGTCCATCATCAACGCTTTTTTGAATTCGCACCAGCACGCTACGCATGTGGTCAGTGTCATGTGTTCGGTGTCTTCTGACCA	2191	1403	1197	924	1314	840
Adam5|NM_007401.2|50208	CCTGTAGAGCTGGAAGACTTACCGGGCAGTTGATGATTTATTGGTTGTTAATATTCATAGCAACCAATAAGTCATCAACTGCTTTTTTGAATTCGCACCAGCACGCTACGCACATGGTCAGTGTACGTGTTTCGGTGTCTTCTGACCA	3873	2480	3795	2929	4603	2943
Adam5|NM_007401.2|50209	CCTGTAGAGCTGGAAGACTTACCGGGCCATTGTATAGGAGAAGTTTGTTAATATTCATAGCAAACTTCTCCTGTACAGTGGCTTTTTTGAATTCGCACCAGCACGCTACGCAACTGGTCAGTGTACGTCATTCGGTGTCTTCTGACCA	2763	1769	2059	1589	2305	1474
Prss23|NM_029614.3|50210	CCTGTAGAGCTGGAAGACTTACCGGGCAGTTAGAATTACGCTTCTTGTTAATATTCATAGCAAGAGGCGTGATTCTAACTGCTTTTTTGAATTCGCACCAGCACGCTACGCAGTTGGTCAGTGTACGTACTTCGGTGTCTTCTGACCA	2132	1365	1560	1204	1577	1008
Prss23|NM_029614.3|50211	CCTGTAGAGCTGGAAGACTTACCGGCCTCAGTCTACTCTCAATTTAGTTAATATTCATAGCTAAGTTGAGGGTAGACTGAGGTTTTTTGAATTCGCACCAGCACGCTACGCATGTGGTCAGTGTACGTTGTTCGGTGTCTTCTGACCA	3942	2524	3904	3013	4552	2910
Prss23|NM_029614.3|50212	CCTGTAGAGCTGGAAGACTTACCGGGCCAAGCAGTATCTTTCTTATGTTAATATTCATAGCATAGGAAAGGTACTGCTTGGCTTTTTTGAATTCGCACCAGCACGCTACGCAACTGGTCAGTGTACCAGTTTCGGTGTCTTCTGACCA	2008	1286	1553	1198	2010	1285
Prss23|NM_029614.3|50213	CCTGTAGAGCTGGAAGACTTACCGGGCTTCTTGAAGCCTAAGTATAGTTAATATTCATAGCTATACTTGGGCTTCAGGAAGCTTTTTTGAATTCGCACCAGCACGCTACGCATGTGGTCAGTGTACCACATTCGGTGTCTTCTGACCA	1520	973	739	570	907	580
Adam7|NM_007402.2|50214	CCTGTAGAGCTGGAAGACTTACCGGCCTCACTATATCACATTGAAAGTTAATATTCATAGCTTTCAGTGTGATATAGTGAGGTTTTTTGAATTCGCACCAGCACGCTACGCACATGGTCAGTGTACCAACTTCGGTGTCTTCTGACCA	1179	755	814	628	988	632
Adam7|NM_007402.2|50215	CCTGTAGAGCTGGAAGACTTACCGGGCTCTGATAGGTGTTGAGGATGTTAATATTCATAGCATTCTCAACATCTATCAGAGCTTTTTTGAATTCGCACCAGCACGCTACGCAGTTGGTCAGTGTACCATGTTCGGTGTCTTCTGACCA	3123	2000	3175	2450	4327	2766
Adam7|NM_007402.2|50216	CCTGTAGAGCTGGAAGACTTACCGGCCTTGAACATTCATGTGATTTGTTAATATTCATAGCAAGTCACATGAATGTTCAAGGTTTTTTGAATTCGCACCAGCACGCTACGCATGTGGTCAGTGTACACGTTTCGGTGTCTTCTGACCA	3338	2137	3101	2393	3761	2404
Adam7|NM_007402.2|50217	CCTGTAGAGCTGGAAGACTTACCGGGCAGACCTTAAGCAAATTGATGTTAATATTCATAGCATCAGTTTGCTTAGGGTCTGCTTTTTTGAATTCGCACCAGCACGCTACGCAGTTGGTCAGTGTACACCATTCGGTGTCTTCTGACCA	1038	665	791	610	950	607
Adam7|NM_007402.2|50218	CCTGTAGAGCTGGAAGACTTACCGGCGCATCCATGATTCTGATATAGTTAATATTCATAGCTATGTCAGAGTCATGGATGCGTTTTTTGAATTCGCACCAGCACGCTACGCAACTGGTCAGTGTACACACTTCGGTGTCTTCTGACCA	668	428	804	620	780	499
Tmprss5|NM_030709.2|50219	CCTGTAGAGCTGGAAGACTTACCGGGCCGAATTGTTTCTCTTAAATGTTAATATTCATAGCATTTGAGAGAAACAATTCGGCTTTTTTGAATTCGCACCAGCACGCTACGCACATGGTCAGTGTACACTGTTCGGTGTCTTCTGACCA	2564	1642	2423	1870	4258	2722
Tmprss5|NM_030709.2|50220	CCTGTAGAGCTGGAAGACTTACCGGGCCATACTCATAGCTTAGATAGTTAATATTCATAGCTATCTGAGCTATGAGTATGGCTTTTTTGAATTCGCACCAGCACGCTACGCAGTTGGTCAGTGTACTGGTTTCGGTGTCTTCTGACCA	2744	1757	3147	2428	3578	2287
Tmprss5|NM_030709.2|50221	CCTGTAGAGCTGGAAGACTTACCGGGCCCAGAATCATGATTATGATGTTAATATTCATAGCATCATAGTCATGGTTCTGGGCTTTTTTGAATTCGCACCAGCACGCTACGCACATGGTCAGTGTACTGCATTCGGTGTCTTCTGACCA	3069	1965	2370	1829	2850	1822
Tmprss5|NM_030709.2|50222	CCTGTAGAGCTGGAAGACTTACCGGTGGCTCTTAGTGTTGTATTTAGTTAATATTCATAGCTAGATACAACACTAAGAGCCATTTTTTGAATTCGCACCAGCACGCTACGCATGTGGTCAGTGTACTGACTTCGGTGTCTTCTGACCA	2497	1599	2117	1634	2526	1615
Tmprss5|NM_030709.2|50223	CCTGTAGAGCTGGAAGACTTACCGGCCTCTGGTTTCTTGAATAGTTGTTAATATTCATAGCAACTATTCGAGAAGCCAGAGGTTTTTTGAATTCGCACCAGCACGCTACGCAACTGGTCAGTGTACTGTGTTCGGTGTCTTCTGACCA	2998	1920	3279	2530	4023	2572
Prss28|NM_053259.2|50224	CCTGTAGAGCTGGAAGACTTACCGGCCTCTGTATCTATCTCTAGAAGTTAATATTCATAGCTTCTGGAGATAGATACAGAGGTTTTTTGAATTCGCACCAGCACGCTACGCAGTTGGTCAGTGTTGGTGTTTCGGTGTCTTCTGACCA	4517	2892	4778	3687	5605	3583
Prss28|NM_053259.2|50225	CCTGTAGAGCTGGAAGACTTACCGGGATCCCAATTCAGGATAACAAGTTAATATTCATAGCTTGTTGTCCTGAATTGGGATCTTTTTTGAATTCGCACCAGCACGCTACGCACATGGTCAGTGTTGGTCATTCGGTGTCTTCTGACCA	4007	2566	3416	2636	4082	2610
Prss28|NM_053259.2|50226	CCTGTAGAGCTGGAAGACTTACCGGCTGTTTGGAAAGTACTGTGTTGTTAATATTCATAGCAACACGGTACTTTCCAGACAGTTTTTTGAATTCGCACCAGCACGCTACGCATGTGGTCAGTGTTGGTACTTCGGTGTCTTCTGACCA	1923	1231	1213	936	1219	779
Prss28|NM_053259.2|50227	CCTGTAGAGCTGGAAGACTTACCGGAGAGTTGTAAGCGGGTTTATAGTTAATATTCATAGCTATAAGCCCGCTTACAGCTCTTTTTTTGAATTCGCACCAGCACGCTACGCAACTGGTCAGTGTTGGTTGTTCGGTGTCTTCTGACCA	4005	2564	4678	3610	6088	3892
Adam18|NM_010084.2|50228	CCTGTAGAGCTGGAAGACTTACCGGCCCTAGTCAATTTGTGGTTTAGTTAATATTCATAGCTAGACCACAGATTGACTAGGGTTTTTTGAATTCGCACCAGCACGCTACGCACATGGTCAGTGTTGCAGTTTCGGTGTCTTCTGACCA	4271	2735	5026	3878	4891	3127
Adam18|NM_010084.2|50229	CCTGTAGAGCTGGAAGACTTACCGGGCCTTCACATAGGATTAATATGTTAATATTCATAGCATGTTAATCCTATGTGAAGGCTTTTTTGAATTCGCACCAGCACGCTACGCAACTGGTCAGTGTTGCACATTCGGTGTCTTCTGACCA	2127	1362	1473	1137	1894	1211
Adam18|NM_010084.2|50230	CCTGTAGAGCTGGAAGACTTACCGGGCAAGGTTTGAGCATATAGTTGTTAATATTCATAGCAACTATGTGCTCAAACCTTGCTTTTTTGAATTCGCACCAGCACGCTACGCAGTTGGTCAGTGTTGCAACTTCGGTGTCTTCTGACCA	1952	1250	1347	1039	1540	984
Elane|NM_015779.2|50231	CCTGTAGAGCTGGAAGACTTACCGGGCTGAACGATATTGTGATTATGTTAATATTCATAGCATAATCACAATGTCGTTCAGCTTTTTTGAATTCGCACCAGCACGCTACGCATGTGGTCAGTGTTGCATGTTCGGTGTCTTCTGACCA	2860	1831	2747	2120	3599	2301
Elane|NM_015779.2|50232	CCTGTAGAGCTGGAAGACTTACCGGCCCTTGGTTTGTAACAACTTTGTTAATATTCATAGCAAGGTTGTTACAGACCAAGGGTTTTTTGAATTCGCACCAGCACGCTACGCAACTGGTCAGTGTTGACGTTTCGGTGTCTTCTGACCA	3633	2326	3437	2652	4190	2679
Elane|NM_015779.2|50233	CCTGTAGAGCTGGAAGACTTACCGGAGTGTGCTACAAGAGCTTAATGTTAATATTCATAGCATTGAGCTCTTGTAGCACACTTTTTTTGAATTCGCACCAGCACGCTACGCATGTGGTCAGTGTTGACCATTCGGTGTCTTCTGACCA	3786	2424	2674	2063	3170	2026
Elane|NM_015779.2|50234	CCTGTAGAGCTGGAAGACTTACCGGTGCCATGTTACTGGTATTGTTGTTAATATTCATAGCAACAATGCCAGTAGCATGGCATTTTTTGAATTCGCACCAGCACGCTACGCACATGGTCAGTGTTGACACTTCGGTGTCTTCTGACCA	607	389	403	311	432	276
Prss29|NM_053260.3|50235	CCTGTAGAGCTGGAAGACTTACCGGCCTGAGGATCTATAGATATTAGTTAATATTCATAGCTAGTATCTATAGATCCTCAGGTTTTTTGAATTCGCACCAGCACGCTACGCAGTTGGTCAGTGTTGACTGTTCGGTGTCTTCTGACCA	3878	2483	4077	3146	4887	3124
Prss29|NM_053260.3|50236	CCTGTAGAGCTGGAAGACTTACCGGGCAGTGTCTGTACAATTCTTTGTTAATATTCATAGCAAAGGATTGTACAGACACTGCTTTTTTGAATTCGCACCAGCACGCTACGCATGTGGTCAGTGTTGTGGTTTCGGTGTCTTCTGACCA	3221	2062	3095	2388	3585	2292
Prss29|NM_053260.3|50237	CCTGTAGAGCTGGAAGACTTACCGGCAACTTACTTTGTGAGGAGATGTTAATATTCATAGCATCTCCTCACAAAGTGAGTTGTTTTTTGAATTCGCACCAGCACGCTACGCAGTTGGTCAGTGTTGTGCATTCGGTGTCTTCTGACCA	4041	2587	3230	2493	4079	2608
Prss29|NM_053260.3|50238	CCTGTAGAGCTGGAAGACTTACCGGCCAGAAACTGATCTTAAAGGAGTTAATATTCATAGCTCCTTTAGGATCAGTTTCTGGTTTTTTGAATTCGCACCAGCACGCTACGCAACTGGTCAGTGTTGTGACTTCGGTGTCTTCTGACCA	1543	988	985	760	1122	717
Adam11|NM_009613.2|50239	CCTGTAGAGCTGGAAGACTTACCGGCCCAATATGTTGTGCTTAGATGTTAATATTCATAGCATCTAGGCACAACATGTTGGGTTTTTTGAATTCGCACCAGCACGCTACGCACATGGTCAGTGTTGTGTGTTCGGTGTCTTCTGACCA	4126	2642	3606	2783	4072	2603
Adam11|NM_009613.2|50240	CCTGTAGAGCTGGAAGACTTACCGGGCAGATGTGATATATAAGGAAGTTAATATTCATAGCTTCCTTGTATATCACATCTGCTTTTTTGAATTCGCACCAGCACGCTACGCAACTGGTCAGTCAGTGTGTTTCGGTGTCTTCTGACCA	2714	1738	3235	2496	3895	2490
Adam11|NM_009613.2|50241	CCTGTAGAGCTGGAAGACTTACCGGCATCGACGAATACAACTAGTTGTTAATATTCATAGCAACTGGTTGTATTCGTCGATGTTTTTTGAATTCGCACCAGCACGCTACGCATGTGGTCAGTCAGTGTCATTCGGTGTCTTCTGACCA	3728	2387	3421	2640	3802	2431
Adam11|NM_009613.2|50242	CCTGTAGAGCTGGAAGACTTACCGGCTGGATGGTTACTATTGTGATGTTAATATTCATAGCATCACAGTAGTAACCGTCCAGTTTTTTGAATTCGCACCAGCACGCTACGCACATGGTCAGTCAGTGTACTTCGGTGTCTTCTGACCA	3209	2055	2341	1807	2603	1664
Adam11|NM_009613.2|50243	CCTGTAGAGCTGGAAGACTTACCGGGACTTACATCGTAGAGTCTAAGTTAATATTCATAGCTTAGGCTCTACGATGTAAGTCTTTTTTGAATTCGCACCAGCACGCTACGCAGTTGGTCAGTCAGTGTTGTTCGGTGTCTTCTGACCA	4704	3012	5932	4578	7856	5022
Rhbdl1|NM_144816.1|50244	CCTGTAGAGCTGGAAGACTTACCGGGCCCTATATGAATGGATCTTTGTTAATATTCATAGCAGAGGTCCATTCATATAGGGCTTTTTTGAATTCGCACCAGCACGCTACGCATGTGGTCAGTCAGTCAGTTTCGGTGTCTTCTGACCA	2903	1859	3252	2510	3338	2134
Rhbdl1|NM_144816.1|50245	CCTGTAGAGCTGGAAGACTTACCGGGACTGTCTCTATCATAGATATGTTAATATTCATAGCATATCTGTGATAGAGACAGTCTTTTTTGAATTCGCACCAGCACGCTACGCAGTTGGTCAGTCAGTCACATTCGGTGTCTTCTGACCA	1759	1126	1450	1119	1569	1003
Rhbdl1|NM_144816.1|50246	CCTGTAGAGCTGGAAGACTTACCGGGCCATCTTCTGGAATGTCTTTGTTAATATTCATAGCAAAGACGTTCCAGAAGATGGCTTTTTTGAATTCGCACCAGCACGCTACGCAACTGGTCAGTCAGTCAACTTCGGTGTCTTCTGACCA	1371	878	904	698	1008	644
Rhbdl1|NM_144816.1|50247	CCTGTAGAGCTGGAAGACTTACCGGCAGACTTACCACCTTGAATATGTTAATATTCATAGCATATTCAGGGTGGTAGGTCTGTTTTTTGAATTCGCACCAGCACGCTACGCACATGGTCAGTCAGTCATGTTCGGTGTCTTCTGACCA	2169	1389	1327	1024	1481	947
Rhbdl1|NM_144816.1|50248	CCTGTAGAGCTGGAAGACTTACCGGCTTACCATCTTTCGGAGTTATGTTAATATTCATAGCATAGCTCCGAAGGATGGTAAGTTTTTTGAATTCGCACCAGCACGCTACGCAGTTGGTCAGTCAGTACGTTTCGGTGTCTTCTGACCA	5959	3815	5519	4259	6673	4266
Masp1|NM_008555.2|50249	CCTGTAGAGCTGGAAGACTTACCGGCCTGTCCCTATGACTATATTAGTTAATATTCATAGCTAATGTAGTCATAGGGACAGGTTTTTTGAATTCGCACCAGCACGCTACGCACATGGTCAGTCAGTACCATTCGGTGTCTTCTGACCA	3342	2140	3820	2948	4650	2973
Masp1|NM_008555.2|50250	CCTGTAGAGCTGGAAGACTTACCGGCGTGGAGCTAAATGAAATGTTGTTAATATTCATAGCAACATTTCGTTTAGCTCCACGTTTTTTGAATTCGCACCAGCACGCTACGCATGTGGTCAGTCAGTACACTTCGGTGTCTTCTGACCA	1743	1116	1431	1104	1704	1089
Masp1|NM_008555.2|50251	CCTGTAGAGCTGGAAGACTTACCGGCCAGAGAACTTGATGGAGGTTGTTAATATTCATAGCAATCTCCATCAGGTTCTCTGGTTTTTTGAATTCGCACCAGCACGCTACGCAACTGGTCAGTCAGTACTGTTCGGTGTCTTCTGACCA	3119	1997	3647	2814	4489	2870
Masp1|NM_008555.2|50252	CCTGTAGAGCTGGAAGACTTACCGGGCTATCCAGATTCCTATTCAAGTTAATATTCATAGCTTGGATAGGAATCTGGATAGCTTTTTTGAATTCGCACCAGCACGCTACGCACATGGTCAGTCAGTTGGTTTCGGTGTCTTCTGACCA	2958	1894	3277	2529	3712	2373
Prss42|NM_153099.1|50253	CCTGTAGAGCTGGAAGACTTACCGGCCCTGTGAATTTCACCATTAAGTTAATATTCATAGCTTAGTGGTGAAATTCACAGGGTTTTTTGAATTCGCACCAGCACGCTACGCAACTGGTCAGTCAGTTGCATTCGGTGTCTTCTGACCA	2136	1368	1783	1376	2193	1402
Prss42|NM_153099.1|50254	CCTGTAGAGCTGGAAGACTTACCGGCCATTGTATTTACAGCTGAATGTTAATATTCATAGCATTCGGCTGTAAATACAATGGTTTTTTGAATTCGCACCAGCACGCTACGCAGTTGGTCAGTCAGTTGACTTCGGTGTCTTCTGACCA	2268	1452	2384	1840	2571	1644
Prss42|NM_153099.1|50255	CCTGTAGAGCTGGAAGACTTACCGGCCCTAAGTTCTCAACAATTATGTTAATATTCATAGCATAGTTGTTGAGAACTTAGGGTTTTTTGAATTCGCACCAGCACGCTACGCATGTGGTCAGTCAGTTGTGTTCGGTGTCTTCTGACCA	3767	2412	4284	3306	5256	3360
Prss42|NM_153099.1|50256	CCTGTAGAGCTGGAAGACTTACCGGGTGGTTATAAAGAAAGAGGAAGTTAATATTCATAGCTTCCTCTTTCTTTATAGCCACTTTTTTGAATTCGCACCAGCACGCTACGCACATGGTCAGTCACAGTGTTTCGGTGTCTTCTGACCA	2408	1542	2693	2078	3321	2123
Prss42|NM_153099.1|50257	CCTGTAGAGCTGGAAGACTTACCGGCCGCTCTTCTTTCATGAATTTGTTAATATTCATAGCAAGTTCATGAAAGGAGAGCGGTTTTTTGAATTCGCACCAGCACGCTACGCAACTGGTCAGTCACAGTCATTCGGTGTCTTCTGACCA	2722	1743	2582	1992	3460	2212
Rhbdl3|NM_139228.3|50258	CCTGTAGAGCTGGAAGACTTACCGGGCGCTATGTGATGTATATCTTGTTAATATTCATAGCAAGATGTACGTCACATAGCGCTTTTTTGAATTCGCACCAGCACGCTACGCAGTTGGTCAGTCACAGTACTTCGGTGTCTTCTGACCA	1419	909	1093	843	1080	690
Rhbdl3|NM_139228.3|50259	CCTGTAGAGCTGGAAGACTTACCGGGCCCTGGTTTATGATCATAATGTTAATATTCATAGCATTGTGATCATGAACCAGGGCTTTTTTGAATTCGCACCAGCACGCTACGCATGTGGTCAGTCACAGTTGTTCGGTGTCTTCTGACCA	3733	2390	4143	3197	4950	3164
Rhbdl3|NM_139228.3|50260	CCTGTAGAGCTGGAAGACTTACCGGCGGCTATATCAGCATAGGAAAGTTAATATTCATAGCTTTCCTGTGCTGATGTAGCCGTTTTTTGAATTCGCACCAGCACGCTACGCAACTGGTCAGTCACACAGTTTCGGTGTCTTCTGACCA	1400	896	1339	1033	1794	1147
Rhbdl3|NM_139228.3|50261	CCTGTAGAGCTGGAAGACTTACCGGCCTAGCCAACATTGTTATGAAGTTAATATTCATAGCTTCATGACAATGTTGGCTAGGTTTTTTGAATTCGCACCAGCACGCTACGCATGTGGTCAGTCACACACATTCGGTGTCTTCTGACCA	1865	1194	1700	1312	2135	1365
Ctsg|NM_007800.1|50262	CCTGTAGAGCTGGAAGACTTACCGGCGTCTCTTATGGAAGCAATAAGTTAATATTCATAGCTTGTTGCTTCCATAGGAGACGTTTTTTGAATTCGCACCAGCACGCTACGCACATGGTCAGTCACACAACTTCGGTGTCTTCTGACCA	1472	943	996	769	1269	811
Ctsg|NM_007800.1|50263	CCTGTAGAGCTGGAAGACTTACCGGCACAACATCCAAATGTGAGAAGTTAATATTCATAGCTTCTCGCATTTGGATGTTGTGTTTTTTGAATTCGCACCAGCACGCTACGCAGTTGGTCAGTCACACATGTTCGGTGTCTTCTGACCA	3843	2461	3989	3078	4923	3147
Ctsg|NM_007800.1|50264	CCTGTAGAGCTGGAAGACTTACCGGCCATCCTGATTATAATCCGTAGTTAATATTCATAGCTGCGGATTGTAATCAGGATGGTTTTTTGAATTCGCACCAGCACGCTACGCATGTGGTCAGTCACAACGTTTCGGTGTCTTCTGACCA	4705	3013	5303	4092	6041	3862
Ctsg|NM_007800.1|50265	CCTGTAGAGCTGGAAGACTTACCGGCCAGAGCTTTATGCCTTGGATGTTAATATTCATAGCATCCAGGGCATGAAGCTCTGGTTTTTTGAATTCGCACCAGCACGCTACGCAGTTGGTCAGTCACAACCATTCGGTGTCTTCTGACCA	3755	2404	3882	2996	4895	3129
Ctsg|NM_007800.1|50266	CCTGTAGAGCTGGAAGACTTACCGGCTACATGGTATTTCTTCTGATGTTAATATTCATAGCATCAGAAGAAATGCCATGTAGTTTTTTGAATTCGCACCAGCACGCTACGCAACTGGTCAGTCACAACACTTCGGTGTCTTCTGACCA	1500	960	1104	852	1171	749
Tmprss11f|NM_178730.3|50267	CCTGTAGAGCTGGAAGACTTACCGGCCTCCCAGATTCATTTATGAAGTTAATATTCATAGCTTCATAGATGAATCTGGGAGGTTTTTTGAATTCGCACCAGCACGCTACGCACATGGTCAGTCACAACTGTTCGGTGTCTTCTGACCA	3142	2012	3228	2491	3808	2434
Tmprss11f|NM_178730.3|50268	CCTGTAGAGCTGGAAGACTTACCGGCCAGGATATTTCGATGTTCTTGTTAATATTCATAGCAAGAACGTCGGAATATCCTGGTTTTTTGAATTCGCACCAGCACGCTACGCAGTTGGTCAGTCACATGGTTTCGGTGTCTTCTGACCA	4516	2892	5633	4347	6780	4334
Tmprss11f|NM_178730.3|50269	CCTGTAGAGCTGGAAGACTTACCGGGCAGTTCATTGTTTCTGGAAAGTTAATATTCATAGCTTTCCAGAAGCAATGAGCTGCTTTTTTGAATTCGCACCAGCACGCTACGCACATGGTCAGTCACATGCATTCGGTGTCTTCTGACCA	3542	2268	2758	2128	3021	1931
Tmprss11f|NM_178730.3|50270	CCTGTAGAGCTGGAAGACTTACCGGCCTTTAGTCAAATGAAGTGTTGTTAATATTCATAGCAACACTTCGTTTGACTAAAGGTTTTTTGAATTCGCACCAGCACGCTACGCATGTGGTCAGTCACATGACTTCGGTGTCTTCTGACCA	2216	1419	1320	1019	1508	964
Tmprss11f|NM_178730.3|50271	CCTGTAGAGCTGGAAGACTTACCGGCGCAATCGTAGGAATCATAATGTTAATATTCATAGCATTGTGATTCCTACGATTGCGTTTTTTGAATTCGCACCAGCACGCTACGCAACTGGTCAGTCACATGTGTTCGGTGTCTTCTGACCA	3256	2085	2790	2153	3039	1943
Adam23|NM_011780.2|50272	CCTGTAGAGCTGGAAGACTTACCGGCGACCACACATAATCTAGAAAGTTAATATTCATAGCTTTCTGGATTATGTGTGGTCGTTTTTTGAATTCGCACCAGCACGCTACGCAGTTGGTCAGTCAACGTGTTTCGGTGTCTTCTGACCA	4661	2984	3950	3048	4687	2996
Adam23|NM_011780.2|50273	CCTGTAGAGCTGGAAGACTTACCGGCCACGGAATGTGGGAATGGGTGTTAATATTCATAGCATCCATTTCCACATTCCGTGGTTTTTTGAATTCGCACCAGCACGCTACGCACATGGTCAGTCAACGTCATTCGGTGTCTTCTGACCA	4786	3064	3690	2847	4343	2776
Adam23|NM_011780.2|50274	CCTGTAGAGCTGGAAGACTTACCGGCCTATCATGTTCTTGATACAAGTTAATATTCATAGCTTGTGTCAAGAACATGATAGGTTTTTTGAATTCGCACCAGCACGCTACGCATGTGGTCAGTCAACGTACTTCGGTGTCTTCTGACCA	1810	1159	1804	1392	2777	1775
Adam23|NM_011780.2|50275	CCTGTAGAGCTGGAAGACTTACCGGCCGACTTCCTTCTATTATCAAGTTAATATTCATAGCTTGATGATAGAAGGAAGTCGGTTTTTTGAATTCGCACCAGCACGCTACGCAACTGGTCAGTCAACGTTGTTCGGTGTCTTCTGACCA	3735	2391	3781	2918	4370	2794
Adam23|NM_011780.2|50276	CCTGTAGAGCTGGAAGACTTACCGGCCCTCTATGATGTGTTTAGATGTTAATATTCATAGCATCTAAGCACATCATGGAGGGTTTTTTGAATTCGCACCAGCACGCTACGCACATGGTCAGTCAACCAGTTTCGGTGTCTTCTGACCA	3044	1949	2823	2178	3565	2279
Rhbdf1|NM_010117.2|50277	CCTGTAGAGCTGGAAGACTTACCGGCTTCCTGGATACTGACTTCTTGTTAATATTCATAGCAAGAGGTCAGTGTCCAGGAAGTTTTTTGAATTCGCACCAGCACGCTACGCAACTGGTCAGTCAACCACATTCGGTGTCTTCTGACCA	3993	2557	3534	2727	4346	2778
Rhbdf1|NM_010117.2|50278	CCTGTAGAGCTGGAAGACTTACCGGGCAGGCAATAAGAGATAGTTTGTTAATATTCATAGCAAACTGTCTCTTGTTGCCTGCTTTTTTGAATTCGCACCAGCACGCTACGCAGTTGGTCAGTCAACCAACTTCGGTGTCTTCTGACCA	2291	1467	1367	1055	1574	1006
Rhbdf1|NM_010117.2|50279	CCTGTAGAGCTGGAAGACTTACCGGGCCAGTGGTATGGGAAGTTAAGTTAATATTCATAGCTTAGCTTCCCATACCGCTGGCTTTTTTGAATTCGCACCAGCACGCTACGCATGTGGTCAGTCAACCATGTTCGGTGTCTTCTGACCA	2983	1910	2941	2270	3754	2400
Prtn3|NM_011178.2|50280	CCTGTAGAGCTGGAAGACTTACCGGCCAGTAGGCTTTAGTGGGAAAGTTAATATTCATAGCTTTCCCACTAGAGCCTGCTGGTTTTTTGAATTCGCACCAGCACGCTACGCAACTGGTCAGTCAACACGTTTCGGTGTCTTCTGACCA	1827	1170	1946	1502	2571	1644
Prtn3|NM_011178.2|50281	CCTGTAGAGCTGGAAGACTTACCGGCCCTTGATCTGTAATGGTATTGTTAATATTCATAGCAATGCCATTGCAGATCAAGGGTTTTTTGAATTCGCACCAGCACGCTACGCATGTGGTCAGTCAACACCATTCGGTGTCTTCTGACCA	1395	893	1210	934	1378	881
Prtn3|NM_011178.2|50282	CCTGTAGAGCTGGAAGACTTACCGGGAGAACCTTAATGACGTGTTTGTTAATATTCATAGCAAGCACGTCATTGAGGTTCTCTTTTTTGAATTCGCACCAGCACGCTACGCACATGGTCAGTCAACACACTTCGGTGTCTTCTGACCA	2194	1405	1713	1322	1858	1188
Prtn3|NM_011178.2|50283	CCTGTAGAGCTGGAAGACTTACCGGGCATTCTTTATGGAGTGGATTGTTAATATTCATAGCAGTCCACTCCATGAAGAATGCTTTTTTGAATTCGCACCAGCACGCTACGCAGTTGGTCAGTCAACACTGTTCGGTGTCTTCTGACCA	4769	3054	5410	4175	6961	4450
Ovch2|NM_172908.3|50284	CCTGTAGAGCTGGAAGACTTACCGGCCTCAGAATTACTTTAGTCTTGTTAATATTCATAGCAAGGCTAAAGTAATTCTGAGGTTTTTTGAATTCGCACCAGCACGCTACGCATGTGGTCAGTCAACTGGTTTCGGTGTCTTCTGACCA	3404	2180	3586	2767	4215	2695
Ovch2|NM_172908.3|50285	CCTGTAGAGCTGGAAGACTTACCGGCCACCTGTATTATGAGAGTAAGTTAATATTCATAGCTTGCTCTCATAGTACAGGTGGTTTTTTGAATTCGCACCAGCACGCTACGCAGTTGGTCAGTCAACTGCATTCGGTGTCTTCTGACCA	3812	2441	2972	2293	3757	2402
Ovch2|NM_172908.3|50286	CCTGTAGAGCTGGAAGACTTACCGGCGTTCTGTTGACTTTAAAGAAGTTAATATTCATAGCTTCTTTAAGGTCAACAGAACGTTTTTTGAATTCGCACCAGCACGCTACGCAACTGGTCAGTCAACTGACTTCGGTGTCTTCTGACCA	1496	958	1281	989	1644	1051
Ovch2|NM_172908.3|50287	CCTGTAGAGCTGGAAGACTTACCGGCAGGTCTCTAACTATCTTCTTGTTAATATTCATAGCAAGAGGATAGTTAGAGACCTGTTTTTTGAATTCGCACCAGCACGCTACGCACATGGTCAGTCAACTGTGTTCGGTGTCTTCTGACCA	3244	2077	3485	2689	4423	2827
Rhbdf2|NM_172572.3|50288	CCTGTAGAGCTGGAAGACTTACCGGCCTCCTTTCTTAGGTTTGAATGTTAATATTCATAGCATTCAGACCTGAGAAAGGAGGTTTTTTGAATTCGCACCAGCACGCTACGCATGTGGTCAGTCATGGTGTTTCGGTGTCTTCTGACCA	3617	2316	4610	3557	5829	3726
Rhbdf2|NM_172572.3|50289	CCTGTAGAGCTGGAAGACTTACCGGGCCTCCAAAGTAAAGTACTTTGTTAATATTCATAGCAAAGTGCTTTACTTTGGAGGCTTTTTTGAATTCGCACCAGCACGCTACGCAGTTGGTCAGTCATGGTCATTCGGTGTCTTCTGACCA	3879	2484	4080	3148	5088	3253
Rhbdf2|NM_172572.3|50290	CCTGTAGAGCTGGAAGACTTACCGGGCACATAGACTGTAAGATTAAGTTAATATTCATAGCTTGATCTTACAGTCTATGTGCTTTTTTGAATTCGCACCAGCACGCTACGCAACTGGTCAGTCATGGTACTTCGGTGTCTTCTGACCA	1875	1201	1263	975	1411	902
Rhbdf2|NM_172572.3|50291	CCTGTAGAGCTGGAAGACTTACCGGGCTGACGTTTGTTCACATTATGTTAATATTCATAGCATGATGTGAACGAACGTCAGCTTTTTTGAATTCGCACCAGCACGCTACGCACATGGTCAGTCATGGTTGTTCGGTGTCTTCTGACCA	5370	3438	4987	3848	5704	3646
Rhbdf2|NM_172572.3|50292	CCTGTAGAGCTGGAAGACTTACCGGCCGTGTAAGATGCCTAAGATTGTTAATATTCATAGCAATCTTGGGCATCTTGCACGGTTTTTTGAATTCGCACCAGCACGCTACGCAGTTGGTCAGTCATGCAGTTTCGGTGTCTTCTGACCA	3696	2366	3164	2442	3928	2511
Gzma|NM_010370.2|50293	CCTGTAGAGCTGGAAGACTTACCGGGCTATCCTTCACCTACTTAAAGTTAATATTCATAGCTTTAGGTAGGTGAAGGATAGCTTTTTTGAATTCGCACCAGCACGCTACGCACATGGTCAGTCATGCACATTCGGTGTCTTCTGACCA	3708	2374	3352	2587	3962	2533
Gzma|NM_010370.2|50294	CCTGTAGAGCTGGAAGACTTACCGGCCCTTTGAAACTTTGAGAGAAGTTAATATTCATAGCTTCTCTCAGAGTTTCAGAGGGTTTTTTGAATTCGCACCAGCACGCTACGCATGTGGTCAGTCATGCAACTTCGGTGTCTTCTGACCA	2954	1891	1630	1258	2010	1285
Gzma|NM_010370.2|50295	CCTGTAGAGCTGGAAGACTTACCGGCCCTTTGTTATGTGATGGTATGTTAATATTCATAGCATACCATCACATAGCAGAGGGTTTTTTGAATTCGCACCAGCACGCTACGCAACTGGTCAGTCATGCATGTTCGGTGTCTTCTGACCA	3594	2301	3717	2868	4763	3045
Gzma|NM_010370.2|50296	CCTGTAGAGCTGGAAGACTTACCGGGCATTTCCCTATCCATGTTATGTTAATATTCATAGCATAGCATGGATAGGGAAATGCTTTTTTGAATTCGCACCAGCACGCTACGCACATGGTCAGTCATGACGTTTCGGTGTCTTCTGACCA	2265	1450	2348	1812	3014	1927
Gzma|NM_010370.2|50297	CCTGTAGAGCTGGAAGACTTACCGGGACCGTATATGGCTCTATTTAGTTAATATTCATAGCTAAGTAGAGCCATATACGGTCTTTTTTGAATTCGCACCAGCACGCTACGCAACTGGTCAGTCATGACCATTCGGTGTCTTCTGACCA	3113	1993	2559	1975	3456	2209
Prss48|NM_001001650.1|50298	CCTGTAGAGCTGGAAGACTTACCGGCCATCGATAGAGAGTATTCAAGTTAATATTCATAGCTTGAGTACTCTCTATCGATGGTTTTTTGAATTCGCACCAGCACGCTACGCAGTTGGTCAGTCATGACACTTCGGTGTCTTCTGACCA	712	456	520	401	487	311
Prss48|NM_001001650.1|50299	CCTGTAGAGCTGGAAGACTTACCGGGAACAACTCTACAACCTAATTGTTAATATTCATAGCAATTGGGTTGTAGAGTTGTTCTTTTTTGAATTCGCACCAGCACGCTACGCATGTGGTCAGTCATGACTGTTCGGTGTCTTCTGACCA	3745	2398	3497	2699	4127	2638
Prss48|NM_001001650.1|50300	CCTGTAGAGCTGGAAGACTTACCGGCCTGTCATATTGATGGTGTTTGTTAATATTCATAGCAGACACCATCAATGTGACAGGTTTTTTGAATTCGCACCAGCACGCTACGCAACTGGTCAGTCATGTGGTTTCGGTGTCTTCTGACCA	4702	3011	4325	3338	5485	3506
Prss48|NM_001001650.1|50301	CCTGTAGAGCTGGAAGACTTACCGGACACCTATTCTTGTGGAGGTTGTTAATATTCATAGCAACCTCCACAAGAATGGGTGTTTTTTTGAATTCGCACCAGCACGCTACGCATGTGGTCAGTCATGTGCATTCGGTGTCTTCTGACCA	6766	4332	4900	3781	5851	3740
Prss48|NM_001001650.1|50302	CCTGTAGAGCTGGAAGACTTACCGGGAACTTGAAGTGCCTGTTATTGTTAATATTCATAGCAATGACAGGCACTTCAAGTTCTTTTTTGAATTCGCACCAGCACGCTACGCACATGGTCAGTCATGTGACTTCGGTGTCTTCTGACCA	2283	1462	1099	848	1577	1008
Rhbdd1|NM_029777.3|50303	CCTGTAGAGCTGGAAGACTTACCGGCCGGAGGCTTTGTTAATATTTGTTAATATTCATAGCAAATGTTGACAAAGCCTCCGGTTTTTTGAATTCGCACCAGCACGCTACGCAGTTGGTCAGTCATGTGTGTTCGGTGTCTTCTGACCA	3256	2085	3874	2989	4482	2865
Gzmb|NM_013542.2|50304	CCTGTAGAGCTGGAAGACTTACCGGCGAGTTTCTTATCTTGGATAAGTTAATATTCATAGCTTATCCAGGATAAGAAACTCGTTTTTTGAATTCGCACCAGCACGCTACGCAGTTGGTCAGTACGTGTGTTTCGGTGTCTTCTGACCA	2810	1799	3187	2459	4099	2620
Gzmb|NM_013542.2|50305	CCTGTAGAGCTGGAAGACTTACCGGGCCTTACTTTCGATTAAGGATGTTAATATTCATAGCATCCTTGATCGAAAGTAAGGCTTTTTTGAATTCGCACCAGCACGCTACGCACATGGTCAGTACGTGTCATTCGGTGTCTTCTGACCA	5414	3467	4269	3294	5045	3225
Gzmb|NM_013542.2|50306	CCTGTAGAGCTGGAAGACTTACCGGCCTATGGATGTAAGGGTGGTTGTTAATATTCATAGCAACCATCCTTATATCCATAGGTTTTTTGAATTCGCACCAGCACGCTACGCATGTGGTCAGTACGTGTACTTCGGTGTCTTCTGACCA	2678	1715	1627	1256	1735	1109
Rhbdd2|NM_146002.2|50307	CCTGTAGAGCTGGAAGACTTACCGGGCCATCATCTACCTGTTATTTGTTAATATTCATAGCAAATGACAGGTAGATGATGGCTTTTTTGAATTCGCACCAGCACGCTACGCAACTGGTCAGTACGTGTTGTTCGGTGTCTTCTGACCA	2062	1320	1772	1367	1952	1248
Rhbdd2|NM_146002.2|50308	CCTGTAGAGCTGGAAGACTTACCGGCCCTCATTTGACTCTAAGTTAGTTAATATTCATAGCTAACTTGGAGTCAGATGAGGGTTTTTTGAATTCGCACCAGCACGCTACGCACATGGTCAGTACGTCAGTTTCGGTGTCTTCTGACCA	3362	2153	2885	2226	3480	2225
Rhbdd2|NM_146002.2|50309	CCTGTAGAGCTGGAAGACTTACCGGCCCTTGTTCAAGTACATTTCAGTTAATATTCATAGCTGAGATGTACTTGAACAAGGGTTTTTTGAATTCGCACCAGCACGCTACGCAACTGGTCAGTACGTCACATTCGGTGTCTTCTGACCA	1457	933	1210	934	1374	878
Rhbdd2|NM_146002.2|50310	CCTGTAGAGCTGGAAGACTTACCGGGTGACCTACATCTTCGTTTATGTTAATATTCATAGCATAGACGAAGATGTAGGTCACTTTTTTGAATTCGCACCAGCACGCTACGCAGTTGGTCAGTACGTCAACTTCGGTGTCTTCTGACCA	1116	715	585	451	683	437
Rhbdd2|NM_146002.2|50311	CCTGTAGAGCTGGAAGACTTACCGGCGGCCTGTGTTATGTGTAGAAGTTAATATTCATAGCTTCTGCACATAGCACAGGCCGTTTTTTGAATTCGCACCAGCACGCTACGCATGTGGTCAGTACGTCATGTTCGGTGTCTTCTGACCA	2419	1549	2031	1567	2591	1656
Gzmc|NM_010371.2|50312	CCTGTAGAGCTGGAAGACTTACCGGCGTCCCTACATGGTATATTATGTTAATATTCATAGCATAATATGCCATGTAGGGACGTTTTTTGAATTCGCACCAGCACGCTACGCAACTGGTCAGTACGTACGTTTCGGTGTCTTCTGACCA	2826	1809	2377	1834	2906	1858
Gzmc|NM_010371.2|50313	CCTGTAGAGCTGGAAGACTTACCGGCCAGTTCCAAAGTTCTTATAAGTTAATATTCATAGCTTGTAAGAACTTTGGAACTGGTTTTTTGAATTCGCACCAGCACGCTACGCATGTGGTCAGTACGTACCATTCGGTGTCTTCTGACCA	2560	1639	2264	1747	2605	1665
Gzmc|NM_010371.2|50314	CCTGTAGAGCTGGAAGACTTACCGGCGTTCTAATGACATCATGTTAGTTAATATTCATAGCTAGCATGATGTCATTAGAACGTTTTTTGAATTCGCACCAGCACGCTACGCACATGGTCAGTACGTACACTTCGGTGTCTTCTGACCA	1796	1150	1232	951	1290	825
Gzmc|NM_010371.2|50315	CCTGTAGAGCTGGAAGACTTACCGGGCTTCTTGGTTCGAGATAAATGTTAATATTCATAGCATTTGTCTCGAACCAGGAAGCTTTTTTGAATTCGCACCAGCACGCTACGCAGTTGGTCAGTACGTACTGTTCGGTGTCTTCTGACCA	3035	1943	2460	1898	2531	1618
Gzmc|NM_010371.2|50316	CCTGTAGAGCTGGAAGACTTACCGGGAGGAGATAATTGGAGGTAATGTTAATATTCATAGCATTGCCTCCGATTATCTCCTCTTTTTTGAATTCGCACCAGCACGCTACGCATGTGGTCAGTACGTTGGTTTCGGTGTCTTCTGACCA	2994	1917	4018	3101	5635	3602
C1s|NM_144938.2|50317	CCTGTAGAGCTGGAAGACTTACCGGCTCTACAGTAAATGTGTCTTTGTTAATATTCATAGCAAAGACACGTTTACTGTAGAGTTTTTTGAATTCGCACCAGCACGCTACGCAGTTGGTCAGTACGTTGCATTCGGTGTCTTCTGACCA	1140	730	897	692	1193	763
C1s|NM_144938.2|50318	CCTGTAGAGCTGGAAGACTTACCGGGCAGCATACTATACTGCTATAGTTAATATTCATAGCTATGGCAGTGTAGTATGCTGCTTTTTTGAATTCGCACCAGCACGCTACGCAACTGGTCAGTACGTTGACTTCGGTGTCTTCTGACCA	1436	919	1145	884	1272	813
C1s|NM_144938.2|50319	CCTGTAGAGCTGGAAGACTTACCGGCAAGTGCATTAGAGGATATTTGTTAATATTCATAGCAAATATCCTCTGATGCACTTGTTTTTTGAATTCGCACCAGCACGCTACGCACATGGTCAGTACGTTGTGTTCGGTGTCTTCTGACCA	4276	2738	3873	2989	4500	2877
C1s|NM_144938.2|50320	CCTGTAGAGCTGGAAGACTTACCGGCGTCGTGAAGTCTTGGGATATGTTAATATTCATAGCATGTCCCAAGATTTCACGACGTTTTTTGAATTCGCACCAGCACGCTACGCATGTGGTCAGTACCAGTGTTTCGGTGTCTTCTGACCA	4911	3144	4917	3794	5733	3665
Pappa|NM_021362.1|50321	CCTGTAGAGCTGGAAGACTTACCGGGCCATTTCTTTGAAAGAGAATGTTAATATTCATAGCATTCTCTTTCAAAGAAGTGGCTTTTTTGAATTCGCACCAGCACGCTACGCAGTTGGTCAGTACCAGTCATTCGGTGTCTTCTGACCA	2502	1602	2132	1645	2840	1816
Pappa|NM_021362.1|50322	CCTGTAGAGCTGGAAGACTTACCGGGCGGTTGATGAAGCTTTATATGTTAATATTCATAGCATATAGAGCTTCATCAGCCGCTTTTTTGAATTCGCACCAGCACGCTACGCAACTGGTCAGTACCAGTACTTCGGTGTCTTCTGACCA	1792	1147	904	698	1006	643
Pappa|NM_021362.1|50323	CCTGTAGAGCTGGAAGACTTACCGGCCAGTTACAATTAGCTCCTAAGTTAATATTCATAGCTTGGGAGCTGATTGTAACTGGTTTTTTGAATTCGCACCAGCACGCTACGCACATGGTCAGTACCAGTTGTTCGGTGTCTTCTGACCA	4448	2848	4669	3603	5799	3707
Pappa|NM_021362.1|50324	CCTGTAGAGCTGGAAGACTTACCGGGCTGGAATTTCGTTACTCTTTGTTAATATTCATAGCAAAGGGTAGCGAAATTCCAGCTTTTTTGAATTCGCACCAGCACGCTACGCAGTTGGTCAGTACCACAGTTTCGGTGTCTTCTGACCA	2451	1569	2475	1910	3082	1970
Pappa|NM_021362.1|50325	CCTGTAGAGCTGGAAGACTTACCGGCCTGGAGATTGATGTAGTAATGTTAATATTCATAGCATTGCTGCATCAATCTCCAGGTTTTTTGAATTCGCACCAGCACGCTACGCACATGGTCAGTACCACACATTCGGTGTCTTCTGACCA	1225	784	1281	989	1636	1046
Pcsk9|NM_153565.2|50326	CCTGTAGAGCTGGAAGACTTACCGGGTGGAGGTGTATTTCTTAGATGTTAATATTCATAGCATCTAAGAGATACACCTCCACTTTTTTGAATTCGCACCAGCACGCTACGCATGTGGTCAGTACCACAACTTCGGTGTCTTCTGACCA	1887	1208	1363	1052	1223	782
Pcsk9|NM_153565.2|50327	CCTGTAGAGCTGGAAGACTTACCGGGCTGATCCATTTCTCTACTAAGTTAATATTCATAGCTTGGTAGAGAAGTGGATCAGCTTTTTTGAATTCGCACCAGCACGCTACGCAACTGGTCAGTACCACATGTTCGGTGTCTTCTGACCA	2333	1494	2060	1590	2395	1531
Pcsk9|NM_153565.2|50328	CCTGTAGAGCTGGAAGACTTACCGGCCACTCGAACAGTTACAGTTAGTTAATATTCATAGCTAGCTGTAGCTGTTCGAGTGGTTTTTTGAATTCGCACCAGCACGCTACGCACATGGTCAGTACCAACGTTTCGGTGTCTTCTGACCA	4427	2835	4002	3088	4375	2797
Pcsk9|NM_153565.2|50329	CCTGTAGAGCTGGAAGACTTACCGGCAGAGGCTACAGATTGAATAAGTTAATATTCATAGCTTGTTCAATCTGTAGCCTCTGTTTTTTGAATTCGCACCAGCACGCTACGCAACTGGTCAGTACCAACCATTCGGTGTCTTCTGACCA	3541	2267	2993	2310	3903	2495
Pcsk9|NM_153565.2|50330	CCTGTAGAGCTGGAAGACTTACCGGCCATGTCCATTGCCACTAGAAGTTAATATTCATAGCTTCTGGTGGCAGTGGACATGGTTTTTTGAATTCGCACCAGCACGCTACGCAGTTGGTCAGTACCAACACTTCGGTGTCTTCTGACCA	2117	1355	1180	911	1317	842
Gzmm|NM_008504.2|50331	CCTGTAGAGCTGGAAGACTTACCGGCCTGGCTACAACCATAAATATGTTAATATTCATAGCATATTTGTGGTTGTAGCCAGGTTTTTTGAATTCGCACCAGCACGCTACGCATGTGGTCAGTACCAACTGTTCGGTGTCTTCTGACCA	4293	2749	3898	3008	5176	3309
Gzmm|NM_008504.2|50332	CCTGTAGAGCTGGAAGACTTACCGGCGCCCATATATGGCCTCTTTAGTTAATATTCATAGCTAGAGAGGCCATGTATGGGCGTTTTTTGAATTCGCACCAGCACGCTACGCAACTGGTCAGTACCATGGTTTCGGTGTCTTCTGACCA	2641	1691	2928	2259	3689	2358
Gzmm|NM_008504.2|50333	CCTGTAGAGCTGGAAGACTTACCGGGCTGGATACCTAAATGTGTAAGTTAATATTCATAGCTTACACATTTGGGTATCCAGCTTTTTTGAATTCGCACCAGCACGCTACGCATGTGGTCAGTACCATGCATTCGGTGTCTTCTGACCA	3266	2091	2654	2048	3389	2166
Gzmm|NM_008504.2|50334	CCTGTAGAGCTGGAAGACTTACCGGGCAATAGATTTGAGACCTAGAGTTAATATTCATAGCTCTGGGTCTCAAATCTGTTGCTTTTTTGAATTCGCACCAGCACGCTACGCACATGGTCAGTACCATGACTTCGGTGTCTTCTGACCA	2601	1665	1895	1462	2059	1316
Gzmm|NM_008504.2|50335	CCTGTAGAGCTGGAAGACTTACCGGCCCAGTAAGAATGTCAAATCAGTTAATATTCATAGCTGGTTTGACATTCTTGCTGGGTTTTTTGAATTCGCACCAGCACGCTACGCAGTTGGTCAGTACCATGTGTTCGGTGTCTTCTGACCA	4429	2836	4685	3615	6221	3977
Pappa2|NM_001085376.2|50336	CCTGTAGAGCTGGAAGACTTACCGGCCTGTGATACTACTAGAGAATGTTAATATTCATAGCATTCTCTGGTAGTATCACAGGTTTTTTGAATTCGCACCAGCACGCTACGCAACTGGTCAGTACACGTGTTTCGGTGTCTTCTGACCA	1721	1102	1731	1336	2337	1494
Pappa2|NM_001085376.2|50337	CCTGTAGAGCTGGAAGACTTACCGGCCTGAGATTCTGTCATCTTTAGTTAATATTCATAGCTAAAGGTGACAGAATCTCAGGTTTTTTGAATTCGCACCAGCACGCTACGCATGTGGTCAGTACACGTCATTCGGTGTCTTCTGACCA	3644	2333	2419	1867	2933	1875
Pappa2|NM_001085376.2|50338	CCTGTAGAGCTGGAAGACTTACCGGGCTGAGAAATGATGACATTTAGTTAATATTCATAGCTAAGTGTCATCATTTCTCAGCTTTTTTGAATTCGCACCAGCACGCTACGCACATGGTCAGTACACGTACTTCGGTGTCTTCTGACCA	1682	1077	861	664	1026	656
Pappa2|NM_001085376.2|50339	CCTGTAGAGCTGGAAGACTTACCGGCCTATGAGTTACTAGGTTCTTGTTAATATTCATAGCAAGAACCTGGTAACTCATAGGTTTTTTGAATTCGCACCAGCACGCTACGCAGTTGGTCAGTACACGTTGTTCGGTGTCTTCTGACCA	4504	2884	4123	3182	4894	3129
Pappa2|NM_001085376.2|50340	CCTGTAGAGCTGGAAGACTTACCGGCGCCATTGCTATTCGATTATAGTTAATATTCATAGCTATGATCGAGTAGCAATGGCGTTTTTTGAATTCGCACCAGCACGCTACGCATGTGGTCAGTACACCAGTTTCGGTGTCTTCTGACCA	2379	1523	2206	1702	2626	1679
Mbtps1|NM_019709.4|50341	CCTGTAGAGCTGGAAGACTTACCGGCGACCCTATTTACCATAGAATGTTAATATTCATAGCATTCTGTGGTAAATAGGGTCGTTTTTTGAATTCGCACCAGCACGCTACGCAGTTGGTCAGTACACCACATTCGGTGTCTTCTGACCA	1548	991	1636	1262	2171	1388
Mbtps1|NM_019709.4|50342	CCTGTAGAGCTGGAAGACTTACCGGGCACCTAGTAATCTTTGGAAAGTTAATATTCATAGCTTTCCAAAGATTACTGGGTGCTTTTTTGAATTCGCACCAGCACGCTACGCAACTGGTCAGTACACCAACTTCGGTGTCTTCTGACCA	774	496	424	327	588	376
Mbtps1|NM_019709.4|50343	CCTGTAGAGCTGGAAGACTTACCGGCGGATGAAGAATGACTCTTTAGTTAATATTCATAGCTAAAGGGTCATTCTTCATCCGTTTTTTGAATTCGCACCAGCACGCTACGCACATGGTCAGTACACCATGTTCGGTGTCTTCTGACCA	1480	948	1276	985	1561	998
Mbtps1|NM_019709.4|50344	CCTGTAGAGCTGGAAGACTTACCGGGCCTATCTATTATGGAGGAATGTTAATATTCATAGCATTCCTCCATAGTAGATAGGCTTTTTTGAATTCGCACCAGCACGCTACGCAGTTGGTCAGTACACACGTTTCGGTGTCTTCTGACCA	2488	1593	2581	1992	3186	2037
Mbtps1|NM_019709.4|50345	CCTGTAGAGCTGGAAGACTTACCGGCGGTACTCTAAAGTTCTTGAAGTTAATATTCATAGCTTCAAGAACTTTGGAGTACCGTTTTTTGAATTCGCACCAGCACGCTACGCACATGGTCAGTACACACCATTCGGTGTCTTCTGACCA	760	487	578	446	778	497
Mcpt1|NM_008570.1|50346	CCTGTAGAGCTGGAAGACTTACCGGGCTTGAAGAGAAAGTTGAGTTGTTAATATTCATAGCAACTCAGCTTTCTCTTCAAGCTTTTTTGAATTCGCACCAGCACGCTACGCATGTGGTCAGTACACACACTTCGGTGTCTTCTGACCA	1124	720	770	594	1026	656
Mcpt1|NM_008570.1|50347	CCTGTAGAGCTGGAAGACTTACCGGAGCAAGAGTGAATCCATACAAGTTAATATTCATAGCTTGTGTGGATTCACTCTTGCTTTTTTTGAATTCGCACCAGCACGCTACGCAACTGGTCAGTACACACTGTTCGGTGTCTTCTGACCA	1733	1110	1608	1241	1875	1199
Mcpt1|NM_008570.1|50348	CCTGTAGAGCTGGAAGACTTACCGGCCATTTGAAGATCATCATGGAGTTAATATTCATAGCTCCGTGATGATCTTCAGATGGTTTTTTGAATTCGCACCAGCACGCTACGCACATGGTCAGTACACTGGTTTCGGTGTCTTCTGACCA	3581	2293	3378	2607	3995	2554
Mmp16|NM_019724.3|50349	CCTGTAGAGCTGGAAGACTTACCGGCGCCACATACTGTATTGTAAAGTTAATATTCATAGCTTTACAGTACAGTATGTGGCGTTTTTTGAATTCGCACCAGCACGCTACGCAACTGGTCAGTACACTGCATTCGGTGTCTTCTGACCA	3620	2318	2962	2286	3553	2271
Mmp16|NM_019724.3|50350	CCTGTAGAGCTGGAAGACTTACCGGCCCAGTATTGATGTAGTTTATGTTAATATTCATAGCATAAACTGCATCAATACTGGGTTTTTTGAATTCGCACCAGCACGCTACGCAGTTGGTCAGTACACTGACTTCGGTGTCTTCTGACCA	1336	855	1187	916	1439	920
Mmp16|NM_019724.3|50351	CCTGTAGAGCTGGAAGACTTACCGGGCCTTTGGTGTGTGGTAGAATGTTAATATTCATAGCATTCTGCCACACATCAAAGGCTTTTTTGAATTCGCACCAGCACGCTACGCATGTGGTCAGTACACTGTGTTCGGTGTCTTCTGACCA	4144	2653	4252	3281	6255	3999
Mmp16|NM_019724.3|50352	CCTGTAGAGCTGGAAGACTTACCGGGCAGCAGTTCTATGGTATTAAGTTAATATTCATAGCTTAATGCCATAGAACTGCTGCTTTTTTGAATTCGCACCAGCACGCTACGCACATGGTCAGTACTGGTGTTTCGGTGTCTTCTGACCA	4103	2627	4067	3138	5037	3220
Mmp16|NM_019724.3|50353	CCTGTAGAGCTGGAAGACTTACCGGCCACCAGATGATGTAGATATTGTTAATATTCATAGCAATGTCTACATCATCTGGTGGTTTTTTGAATTCGCACCAGCACGCTACGCAACTGGTCAGTACTGGTCATTCGGTGTCTTCTGACCA	2648	1695	2157	1665	2185	1397
Tpp2|NM_009418.2|50354	CCTGTAGAGCTGGAAGACTTACCGGGCAGGTTACAATTGATGGAAAGTTAATATTCATAGCTTTCCATCAGTTGTAACCTGCTTTTTTGAATTCGCACCAGCACGCTACGCAGTTGGTCAGTACTGGTACTTCGGTGTCTTCTGACCA	1716	1099	1148	886	1364	872
Tpp2|NM_009418.2|50355	CCTGTAGAGCTGGAAGACTTACCGGCCATCATGTATCCTCTTGATTGTTAATATTCATAGCAATCAGGAGGATACATGATGGTTTTTTGAATTCGCACCAGCACGCTACGCATGTGGTCAGTACTGGTTGTTCGGTGTCTTCTGACCA	4250	2721	3262	2517	3970	2538
Osgep|NM_133676.2|50356	CCTGTAGAGCTGGAAGACTTACCGGCATCAGAAAGGGAAGGGCTTTGTTAATATTCATAGCAAAGCTCTTCTCTTTCTGATGTTTTTTGAATTCGCACCAGCACGCTACGCAACTGGTCAGTACTGCAGTTTCGGTGTCTTCTGACCA	3637	2329	3368	2599	4450	2845
Osgep|NM_133676.2|50357	CCTGTAGAGCTGGAAGACTTACCGGCGAGCTGTTATCTTAGACTTAGTTAATATTCATAGCTAGGTCTAGGATAACAGCTCGTTTTTTGAATTCGCACCAGCACGCTACGCATGTGGTCAGTACTGCACATTCGGTGTCTTCTGACCA	2896	1854	2103	1623	2794	1786
Osgep|NM_133676.2|50358	CCTGTAGAGCTGGAAGACTTACCGGCCTCTCAAAGATTCTGTAATTGTTAATATTCATAGCAATTGCAGAATCTTTGAGAGGTTTTTTGAATTCGCACCAGCACGCTACGCACATGGTCAGTACTGCAACTTCGGTGTCTTCTGACCA	2478	1587	1792	1383	2153	1376
Osgep|NM_133676.2|50359	CCTGTAGAGCTGGAAGACTTACCGGCGGGTGTTGAAGATTTCTAATGTTAATATTCATAGCATTGGAAATCTTCAGCACCCGTTTTTTGAATTCGCACCAGCACGCTACGCAGTTGGTCAGTACTGCATGTTCGGTGTCTTCTGACCA	4568	2925	4690	3619	5530	3535
Osgep|NM_133676.2|50360	CCTGTAGAGCTGGAAGACTTACCGGCCAGTTGTGGAATAAGTCTTTGTTAATATTCATAGCAAAGGCTTATTCCACAACTGGTTTTTTGAATTCGCACCAGCACGCTACGCATGTGGTCAGTACTGACGTTTCGGTGTCTTCTGACCA	3407	2181	3407	2629	4316	2759
Gzmk|NM_008196.1|50361	CCTGTAGAGCTGGAAGACTTACCGGCCAAAGCTACTACAACTACAAGTTAATATTCATAGCTTGTGGTTGTAGTAGCTTTGGTTTTTTGAATTCGCACCAGCACGCTACGCAGTTGGTCAGTACTGACCATTCGGTGTCTTCTGACCA	3238	2073	2599	2006	3208	2051
Gzmk|NM_008196.1|50362	CCTGTAGAGCTGGAAGACTTACCGGCCCTGAGAGGAGTCATTGTTAGTTAATATTCATAGCTAACAGTGACTTCTCTCAGGGTTTTTTGAATTCGCACCAGCACGCTACGCAACTGGTCAGTACTGACACTTCGGTGTCTTCTGACCA	82	53	52	40	105	67
Gzmk|NM_008196.1|50363	CCTGTAGAGCTGGAAGACTTACCGGCCCATGAAGCAGATATTTGAAGTTAATATTCATAGCTTCAAATGTCTGCTTCATGGGTTTTTTGAATTCGCACCAGCACGCTACGCACATGGTCAGTACTGACTGTTCGGTGTCTTCTGACCA	5243	3357	4660	3596	4951	3165
Gzmk|NM_008196.1|50364	CCTGTAGAGCTGGAAGACTTACCGGGCCGCATTTCAGGCTATTTATGTTAATATTCATAGCATAAATGGCCTGGAATGCGGCTTTTTTGAATTCGCACCAGCACGCTACGCAGTTGGTCAGTACTGTGGTTTCGGTGTCTTCTGACCA	3382	2165	3754	2897	4819	3081
Mmp17|NM_011846.4|50365	CCTGTAGAGCTGGAAGACTTACCGGCGTACTAGTGACCATAAGATTGTTAATATTCATAGCAATCTTGTGGTCACTGGTACGTTTTTTGAATTCGCACCAGCACGCTACGCACATGGTCAGTACTGTGCATTCGGTGTCTTCTGACCA	4171	2671	2583	1993	3196	2043
Mmp17|NM_011846.4|50366	CCTGTAGAGCTGGAAGACTTACCGGCTCATGTACTATGCCCTTAAAGTTAATATTCATAGCTTTGAGGGCGTAGTACATGAGTTTTTTGAATTCGCACCAGCACGCTACGCATGTGGTCAGTACTGTGACTTCGGTGTCTTCTGACCA	2531	1621	1382	1066	1624	1038
Mmp17|NM_011846.4|50367	CCTGTAGAGCTGGAAGACTTACCGGGCCGTCTATGAGTTTGGTTATGTTAATATTCATAGCATGACCAAACTCATGGACGGCTTTTTTGAATTCGCACCAGCACGCTACGCAACTGGTCAGTACTGTGTGTTCGGTGTCTTCTGACCA	3632	2326	3662	2826	4663	2981
Mmp17|NM_011846.4|50368	CCTGTAGAGCTGGAAGACTTACCGGCTGGGTGTTTAAGGATAACAAGTTAATATTCATAGCTTGTTGTCCTTAAACACCCAGTTTTTTGAATTCGCACCAGCACGCTACGCACATGGTCAGTTGGTGTGTTTCGGTGTCTTCTGACCA	4054	2596	4247	3277	4638	2965
Mmp17|NM_011846.4|50369	CCTGTAGAGCTGGAAGACTTACCGGCCCTTGAATTTCCATGAGGTAGTTAATATTCATAGCTACCTCGTGGAAGTTCAAGGGTTTTTTGAATTCGCACCAGCACGCTACGCAACTGGTCAGTTGGTGTCATTCGGTGTCTTCTGACCA	4865	3115	4302	3320	4808	3074
Gzme|NM_010373.3|50370	CCTGTAGAGCTGGAAGACTTACCGGAGATTATAATGCCACTGTCTTGTTAATATTCATAGCAAGGCAGTGGCATTATAATCTTTTTTTGAATTCGCACCAGCACGCTACGCAGTTGGTCAGTTGGTGTACTTCGGTGTCTTCTGACCA	2378	1523	1656	1278	2154	1377
Gzme|NM_010373.3|50371	CCTGTAGAGCTGGAAGACTTACCGGGCGTTTGTTAAGTTTGTGGATGTTAATATTCATAGCATCCACAGACTTAACAAACGCTTTTTTGAATTCGCACCAGCACGCTACGCATGTGGTCAGTTGGTGTTGTTCGGTGTCTTCTGACCA	2078	1331	2415	1864	2581	1650
Gzme|NM_010373.3|50372	CCTGTAGAGCTGGAAGACTTACCGGCGTGTGTGACAACAAAGTTTAGTTAATATTCATAGCTAAGCTTTGTTGTCACACACGTTTTTTGAATTCGCACCAGCACGCTACGCAACTGGTCAGTTGGTCAGTTTCGGTGTCTTCTGACCA	3286	2104	3529	2723	4595	2937
Gzme|NM_010373.3|50373	CCTGTAGAGCTGGAAGACTTACCGGGCTGTTAAAGTTGGAGAGTAAGTTAATATTCATAGCTTACTCTCCAGCTTTAACAGCTTTTTTGAATTCGCACCAGCACGCTACGCATGTGGTCAGTTGGTCACATTCGGTGTCTTCTGACCA	2144	1373	1534	1184	1881	1202
Furin|NM_011046.2|50374	CCTGTAGAGCTGGAAGACTTACCGGCCTCGGTATACATAGATGAATGTTAATATTCATAGCATTCATCTGTGTGTACCGAGGTTTTTTGAATTCGCACCAGCACGCTACGCACATGGTCAGTTGGTCAACTTCGGTGTCTTCTGACCA	1802	1154	1153	890	1291	825
Furin|NM_011046.2|50375	CCTGTAGAGCTGGAAGACTTACCGGCTGCCTTATCATTGTGCTTATGTTAATATTCATAGCATGAGCACGATGATAAGGCAGTTTTTTGAATTCGCACCAGCACGCTACGCAGTTGGTCAGTTGGTCATGTTCGGTGTCTTCTGACCA	4321	2767	3618	2792	4347	2779
Furin|NM_011046.2|50376	CCTGTAGAGCTGGAAGACTTACCGGCTGACCAAGTTTACTCTTGTTGTTAATATTCATAGCAACGAGAGTGAACTTGGTCAGTTTTTTGAATTCGCACCAGCACGCTACGCATGTGGTCAGTTGGTACGTTTCGGTGTCTTCTGACCA	2758	1766	2509	1936	3236	2069
Furin|NM_011046.2|50377	CCTGTAGAGCTGGAAGACTTACCGGGCCAGATCTTTGGTGATTATTGTTAATATTCATAGCAATAGTCACCGAAGATCTGGCTTTTTTGAATTCGCACCAGCACGCTACGCAGTTGGTCAGTTGGTACCATTCGGTGTCTTCTGACCA	2596	1662	2398	1850	2489	1591
Osgepl1|NM_028091.3|50378	CCTGTAGAGCTGGAAGACTTACCGGCCAAGCGATTTCTCAGTAATTGTTAATATTCATAGCAATTGCTGAGAGATCGCTTGGTTTTTTGAATTCGCACCAGCACGCTACGCAACTGGTCAGTTGGTACACTTCGGTGTCTTCTGACCA	1144	732	912	704	1189	760
Osgepl1|NM_028091.3|50379	CCTGTAGAGCTGGAAGACTTACCGGCCTTGGGAGGTCTTTGGATATGTTAATATTCATAGCATGTCCAAAGACTTCCCAAGGTTTTTTGAATTCGCACCAGCACGCTACGCACATGGTCAGTTGGTACTGTTCGGTGTCTTCTGACCA	3371	2158	2821	2177	3204	2048
Mcpt4|NM_010779.2|50380	CCTGTAGAGCTGGAAGACTTACCGGCACCCAAAGTACAATTTCTATGTTAATATTCATAGCATAGAAGTTGTACTTTGGGTGTTTTTTGAATTCGCACCAGCACGCTACGCAGTTGGTCAGTTGGTTGGTTTCGGTGTCTTCTGACCA	4661	2984	4878	3764	5939	3797
Mcpt4|NM_010779.2|50381	CCTGTAGAGCTGGAAGACTTACCGGACCACATTCTCGTCCTTATATGTTAATATTCATAGCATGTAAGGGCGAGAATGTGGTTTTTTTGAATTCGCACCAGCACGCTACGCACATGGTCAGTTGGTTGCATTCGGTGTCTTCTGACCA	2953	1891	2293	1769	2362	1510
Mcpt4|NM_010779.2|50382	CCTGTAGAGCTGGAAGACTTACCGGGACTCCCTTTGTGAATGTAATGTTAATATTCATAGCATTACATTCACAGAGGGAGTCTTTTTTGAATTCGCACCAGCACGCTACGCATGTGGTCAGTTGGTTGACTTCGGTGTCTTCTGACCA	2803	1795	2073	1600	2440	1560
Mmp20|NM_013903.2|50383	CCTGTAGAGCTGGAAGACTTACCGGGCACTGATGTACCCAATTTATGTTAATATTCATAGCATAAGTTGGGTACATCAGTGCTTTTTTGAATTCGCACCAGCACGCTACGCAACTGGTCAGTTGGTTGTGTTCGGTGTCTTCTGACCA	2621	1678	2402	1854	2500	1598
Mmp20|NM_013903.2|50384	CCTGTAGAGCTGGAAGACTTACCGGCCTCTGAACTTTGTTAGAATAGTTAATATTCATAGCTATTCTAACGAAGTTCAGAGGTTTTTTGAATTCGCACCAGCACGCTACGCAGTTGGTCAGTTGCAGTGTTTCGGTGTCTTCTGACCA	4123	2640	5011	3867	5332	3409
Mmp20|NM_013903.2|50385	CCTGTAGAGCTGGAAGACTTACCGGCCAAGGTATGTGCAATGAATAGTTAATATTCATAGCTATTCGTTGCACATGCCTTGGTTTTTTGAATTCGCACCAGCACGCTACGCACATGGTCAGTTGCAGTCATTCGGTGTCTTCTGACCA	4282	2742	3012	2324	4221	2698
Gzmf|NM_010374.3|50386	CCTGTAGAGCTGGAAGACTTACCGGCCACCCAGTTTATGATGATAAGTTAATATTCATAGCTTATCATCATAAGCTGGGTGGTTTTTTGAATTCGCACCAGCACGCTACGCATGTGGTCAGTTGCAGTACTTCGGTGTCTTCTGACCA	3952	2530	2327	1796	3118	1993
Gzmf|NM_010374.3|50387	CCTGTAGAGCTGGAAGACTTACCGGCCATCAATGCAACATAAAGATGTTAATATTCATAGCATCTTTGTGTTGCATTGATGGTTTTTTGAATTCGCACCAGCACGCTACGCAACTGGTCAGTTGCAGTTGTTCGGTGTCTTCTGACCA	4487	2873	4449	3433	6374	4075
Gzmf|NM_010374.3|50388	CCTGTAGAGCTGGAAGACTTACCGGACAGTCTACTTATAGTGGTGAGTTAATATTCATAGCTCACCACTGTAAGTAGACTGTTTTTTTGAATTCGCACCAGCACGCTACGCACATGGTCAGTTGCACAGTTTCGGTGTCTTCTGACCA	1728	1106	1982	1529	2274	1454
Pcsk1|NM_013628.2|50389	CCTGTAGAGCTGGAAGACTTACCGGGCTCTCATGGACATCTTAAATGTTAATATTCATAGCATTTAGGATGTCCATGAGAGCTTTTTTGAATTCGCACCAGCACGCTACGCAACTGGTCAGTTGCACACATTCGGTGTCTTCTGACCA	1015	650	396	306	539	345
Pcsk1|NM_013628.2|50390	CCTGTAGAGCTGGAAGACTTACCGGGCAGGTGAAATTGTCATGTAAGTTAATATTCATAGCTTGCATGGCAATTTCACCTGCTTTTTTGAATTCGCACCAGCACGCTACGCAGTTGGTCAGTTGCACAACTTCGGTGTCTTCTGACCA	1377	882	967	746	1142	730
Pcsk1|NM_013628.2|50391	CCTGTAGAGCTGGAAGACTTACCGGCCAATTATGATCCAGAGGTTAGTTAATATTCATAGCTAGCCTCTGGATCATAATTGGTTTTTTGAATTCGCACCAGCACGCTACGCATGTGGTCAGTTGCACATGTTCGGTGTCTTCTGACCA	2983	1910	2427	1873	3158	2019
Pcsk1|NM_013628.2|50392	CCTGTAGAGCTGGAAGACTTACCGGGCATTGGATCTCTTTAATGATGTTAATATTCATAGCATCATTGAAGAGATCCAATGCTTTTTTGAATTCGCACCAGCACGCTACGCAACTGGTCAGTTGCAACGTTTCGGTGTCTTCTGACCA	2518	1612	2251	1737	2773	1773
Mbtps2|NM_172307.3|50393	CCTGTAGAGCTGGAAGACTTACCGGCCGCAAATTGATATGTTGTATGTTAATATTCATAGCATACAGCATATCAATTTGCGGTTTTTTGAATTCGCACCAGCACGCTACGCATGTGGTCAGTTGCAACCATTCGGTGTCTTCTGACCA	2029	1299	1883	1453	2241	1433
Mbtps2|NM_172307.3|50394	CCTGTAGAGCTGGAAGACTTACCGGCCCGTTACTAATGTGTAAGATGTTAATATTCATAGCATCTTGCACATTAGTAACGGGTTTTTTGAATTCGCACCAGCACGCTACGCACATGGTCAGTTGCAACACTTCGGTGTCTTCTGACCA	1679	1075	1118	863	1283	820
Mbtps2|NM_172307.3|50395	CCTGTAGAGCTGGAAGACTTACCGGCCAGTGATTGTGGAGATATTTGTTAATATTCATAGCAAATGTCTCCACAATCACTGGTTTTTTGAATTCGCACCAGCACGCTACGCAGTTGGTCAGTTGCAACTGTTCGGTGTCTTCTGACCA	4259	2727	3048	2352	3363	2150
Mbtps2|NM_172307.3|50396	CCTGTAGAGCTGGAAGACTTACCGGGCAGCTATTAGGGAATAAGTTGTTAATATTCATAGCAACTTGTTCCCTAATAGCTGCTTTTTTGAATTCGCACCAGCACGCTACGCATGTGGTCAGTTGCATGGTTTCGGTGTCTTCTGACCA	4251	2722	3570	2755	4520	2890
Cma1|NM_010780.2|50397	CCTGTAGAGCTGGAAGACTTACCGGGCATCCTATGTACATTGGAATGTTAATATTCATAGCATTCCGATGTACATAGGATGCTTTTTTGAATTCGCACCAGCACGCTACGCAGTTGGTCAGTTGCATGCATTCGGTGTCTTCTGACCA	4068	2605	3602	2780	4741	3031
Cma1|NM_010780.2|50398	CCTGTAGAGCTGGAAGACTTACCGGGCCCTGGATTAATAAGATCTTGTTAATATTCATAGCAAGATCTTATTGATCCAGGGCTTTTTTGAATTCGCACCAGCACGCTACGCAACTGGTCAGTTGCATGACTTCGGTGTCTTCTGACCA	2442	1564	1708	1318	2118	1354
Cma1|NM_010780.2|50399	CCTGTAGAGCTGGAAGACTTACCGGCTCTGCCAACTTTAACTTTATGTTAATATTCATAGCATAAAGTTGAAGTTGGCAGAGTTTTTTGAATTCGCACCAGCACGCTACGCACATGGTCAGTTGCATGTGTTCGGTGTCTTCTGACCA	4241	2715	4043	3120	4576	2925
Cma1|NM_010780.2|50400	CCTGTAGAGCTGGAAGACTTACCGGGCAGTGGTTTCTTGATAAGAAGTTAATATTCATAGCTTCTTATCAGGAAGCCACTGCTTTTTTGAATTCGCACCAGCACGCTACGCATGTGGTCAGTTGACGTGTTTCGGTGTCTTCTGACCA	3490	2235	2706	2088	2429	1553
Cma1|NM_010780.2|50401	CCTGTAGAGCTGGAAGACTTACCGGGCAGGAAGTAAAGATGAGATTGTTAATATTCATAGCAGTCTCATCTTTACTTCCTGCTTTTTTGAATTCGCACCAGCACGCTACGCAGTTGGTCAGTTGACGTCATTCGGTGTCTTCTGACCA	1561	999	1112	858	1325	847
Mmp19|NM_021412.2|50402	CCTGTAGAGCTGGAAGACTTACCGGGCTGCTTTGAACTCATAGATAGTTAATATTCATAGCTATCTGTGAGTTCAAGGCAGCTTTTTTGAATTCGCACCAGCACGCTACGCAACTGGTCAGTTGACGTACTTCGGTGTCTTCTGACCA	1501	961	572	441	644	412
Mmp19|NM_021412.2|50403	CCTGTAGAGCTGGAAGACTTACCGGCCCATGAAATTCAATAGAGTAGTTAATATTCATAGCTACTCTGTTGAATTTCATGGGTTTTTTGAATTCGCACCAGCACGCTACGCACATGGTCAGTTGACGTTGTTCGGTGTCTTCTGACCA	3202	2050	3335	2574	3943	2521
Mmp19|NM_021412.2|50404	CCTGTAGAGCTGGAAGACTTACCGGCCCTTCAACCAGAAATTTCTTGTTAATATTCATAGCAAGAGATTTCTGGTTGAAGGGTTTTTTGAATTCGCACCAGCACGCTACGCAGTTGGTCAGTTGACCAGTTTCGGTGTCTTCTGACCA	2826	1809	2821	2177	3604	2304
Mmp19|NM_021412.2|50405	CCTGTAGAGCTGGAAGACTTACCGGGCGATTATGTGTGGATTGTAAGTTAATATTCATAGCTTACAGTCCACACATAGTCGCTTTTTTGAATTCGCACCAGCACGCTACGCACATGGTCAGTTGACCACATTCGGTGTCTTCTGACCA	1700	1088	1315	1015	1596	1020
Mmp19|NM_021412.2|50406	CCTGTAGAGCTGGAAGACTTACCGGTCCCTCTCATTCTCTGTTAATGTTAATATTCATAGCATTAGCAGAGAATGAGAGGGATTTTTTGAATTCGCACCAGCACGCTACGCATGTGGTCAGTTGACCAACTTCGGTGTCTTCTGACCA	1605	1028	873	674	917	586
Gzmg|NM_010375.2|50407	CCTGTAGAGCTGGAAGACTTACCGGGAAGAAATACTGTGGAGGTTTGTTAATATTCATAGCAAGCCTCCGCAGTATTTCTTCTTTTTTGAATTCGCACCAGCACGCTACGCAACTGGTCAGTTGACCATGTTCGGTGTCTTCTGACCA	3079	1971	2866	2212	3759	2403
Gzmg|NM_010375.2|50408	CCTGTAGAGCTGGAAGACTTACCGGCTATTCTAAGACCACGTAGATGTTAATATTCATAGCATCTGCGTGGTCTTGGAATAGTTTTTTGAATTCGCACCAGCACGCTACGCACATGGTCAGTTGACACGTTTCGGTGTCTTCTGACCA	140	90	144	111	184	118
Gzmg|NM_010375.2|50409	CCTGTAGAGCTGGAAGACTTACCGGACATCCATCAATGCCATTAAAGTTAATATTCATAGCTTTAGTGGCATTGATGGATGTTTTTTTGAATTCGCACCAGCACGCTACGCAACTGGTCAGTTGACACCATTCGGTGTCTTCTGACCA	10	6	7	5	7	4
Gzmg|NM_010375.2|50410	CCTGTAGAGCTGGAAGACTTACCGGGCGTTCATTAAGTTTGTGGATGTTAATATTCATAGCATCCACAGACTTAATGAACGCTTTTTTGAATTCGCACCAGCACGCTACGCAGTTGGTCAGTTGACACACTTCGGTGTCTTCTGACCA	192	123	149	115	149	95
Pcsk2|NM_008792.4|50411	CCTGTAGAGCTGGAAGACTTACCGGCCTGGAATTTAATCACTTCTTGTTAATATTCATAGCAAGAGGTGATTAAATTCCAGGTTTTTTGAATTCGCACCAGCACGCTACGCATGTGGTCAGTTGACACTGTTCGGTGTCTTCTGACCA	712	456	736	568	889	568
Pcsk2|NM_008792.4|50412	CCTGTAGAGCTGGAAGACTTACCGGGCGCTGTAATAAGAAGGATTTGTTAATATTCATAGCAAATCCTTCTTGTTGCAGCGCTTTTTTGAATTCGCACCAGCACGCTACGCAACTGGTCAGTTGACTGGTTTCGGTGTCTTCTGACCA	2787	1784	2871	2215	3404	2176
Pcsk2|NM_008792.4|50413	CCTGTAGAGCTGGAAGACTTACCGGCCTGCAAAGTATCTTGAGAAAGTTAATATTCATAGCTTTCTCAGGATACTTTGCAGGTTTTTTGAATTCGCACCAGCACGCTACGCATGTGGTCAGTTGACTGCATTCGGTGTCTTCTGACCA	2504	1603	1813	1399	2035	1301
Pcsk2|NM_008792.4|50414	CCTGTAGAGCTGGAAGACTTACCGGGCCTACAATTACAACGTTGATGTTAATATTCATAGCATCAGCGTTGTAGTTGTAGGCTTTTTTGAATTCGCACCAGCACGCTACGCACATGGTCAGTTGACTGACTTCGGTGTCTTCTGACCA	1548	991	1083	836	1387	887
Pcsk2|NM_008792.4|50415	CCTGTAGAGCTGGAAGACTTACCGGCAGACTTGTATGGCAATTGTAGTTAATATTCATAGCTACAGTTGCCATACAAGTCTGTTTTTTGAATTCGCACCAGCACGCTACGCAGTTGGTCAGTTGACTGTGTTCGGTGTCTTCTGACCA	3943	2525	4879	3765	5929	3790
Mmp23|NM_011985.2|50416	CCTGTAGAGCTGGAAGACTTACCGGGCCTTTCGAGTGTGGAGTGGTGTTAATATTCATAGCATCACTCCACATTCGAAAGGCTTTTTTGAATTCGCACCAGCACGCTACGCAACTGGTCAGTTGTGGTGTTTCGGTGTCTTCTGACCA	3752	2402	4548	3510	5827	3725
Mmp23|NM_011985.2|50417	CCTGTAGAGCTGGAAGACTTACCGGCCAGAAGTTGTGATTTCTGTTGTTAATATTCATAGCAACAGAAATCACAGCTTCTGGTTTTTTGAATTCGCACCAGCACGCTACGCATGTGGTCAGTTGTGGTCATTCGGTGTCTTCTGACCA	3791	2427	2574	1986	3635	2324
Mmp23|NM_011985.2|50418	CCTGTAGAGCTGGAAGACTTACCGGGATAGGTTTCTACCCAGTTAAGTTAATATTCATAGCTTGACTGGGTAGAAACCTATCTTTTTTGAATTCGCACCAGCACGCTACGCACATGGTCAGTTGTGGTACTTCGGTGTCTTCTGACCA	2667	1708	1359	1049	1358	868
Mmp23|NM_011985.2|50419	CCTGTAGAGCTGGAAGACTTACCGGCACATGCTATAGTTGGAAGAAGTTAATATTCATAGCTTCTTCCAACTGTAGCGTGTGTTTTTTGAATTCGCACCAGCACGCTACGCAGTTGGTCAGTTGTGGTTGTTCGGTGTCTTCTGACCA	3384	2167	2864	2210	3858	2466
Mmp23|NM_011985.2|50420	CCTGTAGAGCTGGAAGACTTACCGGAGGGAAATGTAGATGTGCTAAGTTAATATTCATAGCTTGGCGCATCTACATTTCCCTTTTTTTGAATTCGCACCAGCACGCTACGCATGTGGTCAGTTGTGCAGTTTCGGTGTCTTCTGACCA	3611	2312	3771	2910	4799	3068
Pcsk4|NM_008793.2|50421	CCTGTAGAGCTGGAAGACTTACCGGCCTGGAGAATAAGGGTTATTAGTTAATATTCATAGCTAGTAGCCCTTATTCTCCAGGTTTTTTGAATTCGCACCAGCACGCTACGCAGTTGGTCAGTTGTGCACATTCGGTGTCTTCTGACCA	1517	971	1460	1127	1804	1153
Pcsk4|NM_008793.2|50422	CCTGTAGAGCTGGAAGACTTACCGGGCCGCAACATATACACATTTAGTTAATATTCATAGCTAGATGTGTATGTGTTGCGGCTTTTTTGAATTCGCACCAGCACGCTACGCAACTGGTCAGTTGTGCAACTTCGGTGTCTTCTGACCA	1420	909	868	670	1144	731
Pcsk4|NM_008793.2|50423	CCTGTAGAGCTGGAAGACTTACCGGCCGTAAATTTGGCTTTGTCAAGTTAATATTCATAGCTTGACGAAGCCAAATTTACGGTTTTTTGAATTCGCACCAGCACGCTACGCACATGGTCAGTTGTGCATGTTCGGTGTCTTCTGACCA	2532	1621	2460	1898	2923	1869
Pcsk4|NM_008793.2|50424	CCTGTAGAGCTGGAAGACTTACCGGCGTCTACGATTGAAGAAAGATGTTAATATTCATAGCATCTTTCTTCAGTCGTAGACGTTTTTTGAATTCGCACCAGCACGCTACGCAGTTGGTCAGTTGTGACGTTTCGGTGTCTTCTGACCA	3635	2327	3793	2927	4450	2845
Pcsk4|NM_008793.2|50425	CCTGTAGAGCTGGAAGACTTACCGGGCCTTAGAAGAAATGTGCTATGTTAATATTCATAGCATGGCACATTTCTTCTGAGGCTTTTTTGAATTCGCACCAGCACGCTACGCACATGGTCAGTTGTGACCATTCGGTGTCTTCTGACCA	1816	1163	1356	1046	1820	1163
Psmd14|NM_021526.2|50426	CCTGTAGAGCTGGAAGACTTACCGGGCCGTAATGTTGGATATTGTTGTTAATATTCATAGCAACAGTATCCAACATTGCGGCTTTTTTGAATTCGCACCAGCACGCTACGCATGTGGTCAGTTGTGACACTTCGGTGTCTTCTGACCA	818	524	326	252	270	173
Psmd14|NM_021526.2|50427	CCTGTAGAGCTGGAAGACTTACCGGCCACTTAAACAAGCCATTTATGTTAATATTCATAGCATAGATGGCTTGTTTAAGTGGTTTTTTGAATTCGCACCAGCACGCTACGCAACTGGTCAGTTGTGACTGTTCGGTGTCTTCTGACCA	2962	1897	2947	2274	3782	2418
Psmd14|NM_021526.2|50428	CCTGTAGAGCTGGAAGACTTACCGGCGTCAGGGTGATTGGTGTGTTGTTAATATTCATAGCAACACATCAATCACTCTGACGTTTTTTGAATTCGCACCAGCACGCTACGCACATGGTCAGTTGTGTGGTTTCGGTGTCTTCTGACCA	4248	2720	3666	2829	2905	1857
Psmd14|NM_021526.2|50429	CCTGTAGAGCTGGAAGACTTACCGGCTATGGAAGTTATGGGTTTAAGTTAATATTCATAGCTTAGACCCATAACTTCCATAGTTTTTTGAATTCGCACCAGCACGCTACGCAACTGGTCAGTTGTGTGCATTCGGTGTCTTCTGACCA	3591	2299	1776	1371	2151	1375
Ctrb1|NM_025583.2|50430	CCTGTAGAGCTGGAAGACTTACCGGGACCAAATACAATGCCTTCAAGTTAATATTCATAGCTTGAGGGCATTGTATTTGGTCTTTTTTGAATTCGCACCAGCACGCTACGCAGTTGGTCAGTTGTGTGACTTCGGTGTCTTCTGACCA	1878	1202	1365	1053	1418	906
Ctrb1|NM_025583.2|50431	CCTGTAGAGCTGGAAGACTTACCGGCGGTCTGTCTAGGATCGTTAAGTTAATATTCATAGCTTGACGATCCTGGACAGACCGTTTTTTGAATTCGCACCAGCACGCTACGCATGTGGTCAGTTGTGTGTGTTCGGTGTCTTCTGACCA	3295	2110	2760	2130	3477	2223
Ctrb1|NM_025583.2|50432	CCTGTAGAGCTGGAAGACTTACCGGGCCCACTGTTGATGATGATTTGTTAATATTCATAGCAAGTCATCGTCAACAGTGGGCTTTTTTGAATTCGCACCAGCACGCTACGCAGTTGGTCACAGTGTGTGTTTCGGTGTCTTCTGACCA	2914	1866	3210	2477	3717	2376
Ctrb1|NM_025583.2|50433	CCTGTAGAGCTGGAAGACTTACCGGCAACTCCTTTACCGTGTGTAAGTTAATATTCATAGCTTACGCACGGTGAAGGAGTTGTTTTTTGAATTCGCACCAGCACGCTACGCACATGGTCACAGTGTGTCATTCGGTGTCTTCTGACCA	4589	2938	3929	3032	4747	3035
Ctrb1|NM_025583.2|50434	CCTGTAGAGCTGGAAGACTTACCGGGCCCATCGTGTTCGAGGTTAAGTTAATATTCATAGCTTAGCCTCGGACACGATGGGCTTTTTTGAATTCGCACCAGCACGCTACGCATGTGGTCACAGTGTGTACTTCGGTGTCTTCTGACCA	3126	2002	1926	1486	2632	1683
Mmp24|NM_010808.3|50435	CCTGTAGAGCTGGAAGACTTACCGGGCTCTACACTATCTTCTAATTGTTAATATTCATAGCAATTGGAAGATAGTGTAGAGCTTTTTTGAATTCGCACCAGCACGCTACGCAACTGGTCACAGTGTGTTGTTCGGTGTCTTCTGACCA	3009	1927	2079	1604	2075	1326
Mmp24|NM_010808.3|50436	CCTGTAGAGCTGGAAGACTTACCGGGAGGAGGAGAAATAAGTGATAGTTAATATTCATAGCTATCGCTTATTTCTCCTCCTCTTTTTTGAATTCGCACCAGCACGCTACGCACATGGTCACAGTGTCAGTTTCGGTGTCTTCTGACCA	2672	1711	2567	1981	3011	1925
Mmp24|NM_010808.3|50437	CCTGTAGAGCTGGAAGACTTACCGGGTGCCATACCATGAGATTAAAGTTAATATTCATAGCTTTGATCTCATGGTATGGCACTTTTTTGAATTCGCACCAGCACGCTACGCAACTGGTCACAGTGTCACATTCGGTGTCTTCTGACCA	3369	2157	2723	2101	3521	2251
Mmp24|NM_010808.3|50438	CCTGTAGAGCTGGAAGACTTACCGGGCCCGCATAGATGCAGCTTATGTTAATATTCATAGCATAGGCTGCGTCTATGCGGGCTTTTTTGAATTCGCACCAGCACGCTACGCAGTTGGTCACAGTGTCAACTTCGGTGTCTTCTGACCA	1539	985	1197	924	1419	907
Prss41|NM_027644.1|50439	CCTGTAGAGCTGGAAGACTTACCGGCGAGACTATGATGATCCTTAAGTTAATATTCATAGCTTGAGGATCATCATGGTCTCGTTTTTTGAATTCGCACCAGCACGCTACGCATGTGGTCACAGTGTCATGTTCGGTGTCTTCTGACCA	3158	2022	2401	1853	2904	1856
Prss41|NM_027644.1|50440	CCTGTAGAGCTGGAAGACTTACCGGGCTTACATTCAAGCTGTCTTAGTTAATATTCATAGCTAAGACGGCTTGGATGTAAGCTTTTTTGAATTCGCACCAGCACGCTACGCAACTGGTCACAGTGTACGTTTCGGTGTCTTCTGACCA	1927	1234	2309	1782	2835	1812
Prss41|NM_027644.1|50441	CCTGTAGAGCTGGAAGACTTACCGGCCCTATTACCTTTGAGAAGTAGTTAATATTCATAGCTACTTCTCGAAGGTGATAGGGTTTTTTGAATTCGCACCAGCACGCTACGCATGTGGTCACAGTGTACCATTCGGTGTCTTCTGACCA	1972	1263	1468	1133	1732	1107
Prss41|NM_027644.1|50442	CCTGTAGAGCTGGAAGACTTACCGGCAGCCATTATTACAATTGGATGTTAATATTCATAGCATCCAGTTGTAATAATGGCTGTTTTTTGAATTCGCACCAGCACGCTACGCACATGGTCACAGTGTACACTTCGGTGTCTTCTGACCA	1691	1083	1367	1055	1622	1037
Pcsk6|NM_011048.1|50443	CCTGTAGAGCTGGAAGACTTACCGGCCGGACTTTATGTTGATGAAAGTTAATATTCATAGCTTTCATCAGCATAAAGTCCGGTTTTTTGAATTCGCACCAGCACGCTACGCAGTTGGTCACAGTGTACTGTTCGGTGTCTTCTGACCA	3528	2259	3654	2820	4423	2827
Pcsk6|NM_011048.1|50444	CCTGTAGAGCTGGAAGACTTACCGGGCTGAAAGAATGGAGTCTTATGTTAATATTCATAGCATGAGGCTCCATTCTTTCAGCTTTTTTGAATTCGCACCAGCACGCTACGCATGTGGTCACAGTGTTGGTTTCGGTGTCTTCTGACCA	1614	1033	1527	1178	1813	1159
Pcsk6|NM_011048.1|50445	CCTGTAGAGCTGGAAGACTTACCGGCCCAGTAGAGAAGAGTGTGTTGTTAATATTCATAGCAATACACTCTTCTCTGCTGGGTTTTTTGAATTCGCACCAGCACGCTACGCAGTTGGTCACAGTGTTGCATTCGGTGTCTTCTGACCA	3864	2474	3165	2442	3779	2416
Pcsk6|NM_011048.1|50446	CCTGTAGAGCTGGAAGACTTACCGGGTGTTGAAGATGTGAGGAGAGGTTAATATTCATAGCTTCTCCTCACATCTTCGACACTTTTTTGAATTCGCACCAGCACGCTACGCAACTGGTCACAGTGTTGACTTCGGTGTCTTCTGACCA	1413	905	1035	799	1147	733
Pcsk6|NM_011048.1|50447	CCTGTAGAGCTGGAAGACTTACCGGGTGCTTGAATTGTGTCCATTTGTTAATATTCATAGCAAGTGGACACAGTTCAAGCACTTTTTTGAATTCGCACCAGCACGCTACGCACATGGTCACAGTGTTGTGTTCGGTGTCTTCTGACCA	4616	2956	3731	2879	3883	2482
Cops5|NM_013715.1|50448	CCTGTAGAGCTGGAAGACTTACCGGGCCTTGAGAATGTAATTGGTTGTTAATATTCATAGCAACCGATTGCATTCTCAAGGCTTTTTTGAATTCGCACCAGCACGCTACGCATGTGGTCACAGTCAGTGTTTCGGTGTCTTCTGACCA	2639	1690	3261	2516	4340	2774
Cops5|NM_013715.1|50449	CCTGTAGAGCTGGAAGACTTACCGGCGCCTTTAGGACATATTCAAAGTTAATATTCATAGCTTTGGATATGTCCTAAAGGCGTTTTTTGAATTCGCACCAGCACGCTACGCAGTTGGTCACAGTCAGTCATTCGGTGTCTTCTGACCA	4365	2795	4881	3767	6142	3926
Cops5|NM_013715.1|50450	CCTGTAGAGCTGGAAGACTTACCGGCGTATGAGTATATGGTTGCATGTTAATATTCATAGCATGCAGCCATATACTCATACGTTTTTTGAATTCGCACCAGCACGCTACGCAACTGGTCACAGTCAGTACTTCGGTGTCTTCTGACCA	2406	1541	2260	1744	3007	1922
Cops5|NM_013715.1|50451	CCTGTAGAGCTGGAAGACTTACCGGCCAGCAGTTTCAAGAATCATTGTTAATATTCATAGCAATGGTTCTTGAAACTGCTGGTTTTTTGAATTCGCACCAGCACGCTACGCACATGGTCACAGTCAGTTGTTCGGTGTCTTCTGACCA	4118	2637	4174	3221	5760	3682
Cops5|NM_013715.1|50452	CCTGTAGAGCTGGAAGACTTACCGGGCTACTAGAGACAGTTGTAAAGTTAATATTCATAGCTTTACAGCTGTCTCTAGTAGCTTTTTTGAATTCGCACCAGCACGCTACGCAGTTGGTCACAGTCACAGTTTCGGTGTCTTCTGACCA	3243	2076	1834	1415	2375	1518
Mmp21|NM_152944.1|50453	CCTGTAGAGCTGGAAGACTTACCGGGCCAAGTGTTTCCAGTAATAAGTTAATATTCATAGCTTATTGCTGGAAACACTTGGCTTTTTTGAATTCGCACCAGCACGCTACGCACATGGTCACAGTCACACATTCGGTGTCTTCTGACCA	2434	1558	2051	1583	2748	1757
Mmp21|NM_152944.1|50454	CCTGTAGAGCTGGAAGACTTACCGGGCTGCCTTTGAATGGTTTATTGTTAATATTCATAGCAATAAGCCATTCAGAGGCAGCTTTTTTGAATTCGCACCAGCACGCTACGCATGTGGTCACAGTCACAACTTCGGTGTCTTCTGACCA	1500	960	968	747	1119	715
Mmp21|NM_152944.1|50455	CCTGTAGAGCTGGAAGACTTACCGGGTCAGAGATACTTAGCCTAAAGTTAATATTCATAGCTTTGGGCTAGGTATCTCTGACTTTTTTGAATTCGCACCAGCACGCTACGCAACTGGTCACAGTCACATGTTCGGTGTCTTCTGACCA	3630	2324	2924	2256	3585	2292
Prss52|NM_028525.2|50456	CCTGTAGAGCTGGAAGACTTACCGGCGACCAACTAAACAACTTTAAGTTAATATTCATAGCTTAGAGTTGTTTAGTTGGTCGTTTTTTGAATTCGCACCAGCACGCTACGCACATGGTCACAGTCAACGTTTCGGTGTCTTCTGACCA	3499	2240	3396	2621	3832	2450
Prss52|NM_028525.2|50457	CCTGTAGAGCTGGAAGACTTACCGGCCCATTAAACTTGAGTGTTAAGTTAATATTCATAGCTTGACACTCAAGTTTAATGGGTTTTTTGAATTCGCACCAGCACGCTACGCAACTGGTCACAGTCAACCATTCGGTGTCTTCTGACCA	3523	2256	3097	2390	3935	2516
Prss52|NM_028525.2|50458	CCTGTAGAGCTGGAAGACTTACCGGCCTCAGCATAAAGGGTATAAAGTTAATATTCATAGCTTTATGCCCTTTGTGCTGAGGTTTTTTGAATTCGCACCAGCACGCTACGCAGTTGGTCACAGTCAACACTTCGGTGTCTTCTGACCA	2491	1595	1854	1431	2265	1448
Prss52|NM_028525.2|50459	CCTGTAGAGCTGGAAGACTTACCGGCCATTGGTTCTCTTGTTGTTTGTTAATATTCATAGCAAACAACAGGAGGACCAATGGTTTTTTGAATTCGCACCAGCACGCTACGCATGTGGTCACAGTCAACTGTTCGGTGTCTTCTGACCA	4594	2941	4088	3155	4702	3006
Prss52|NM_028525.2|50460	CCTGTAGAGCTGGAAGACTTACCGGCACTTCAGAAATCTCTGATATGTTAATATTCATAGCATGTCAGAGATTTCTGAAGTGTTTTTTGAATTCGCACCAGCACGCTACGCAACTGGTCACAGTCATGGTTTCGGTGTCTTCTGACCA	2833	1814	3780	2917	4957	3169
Pcsk5|NM_001190483.1|50461	CCTGTAGAGCTGGAAGACTTACCGGGCGGGATATTTGAACGTTAATGTTAATATTCATAGCATTAGCGTTCAAATGTCCCGCTTTTTTGAATTCGCACCAGCACGCTACGCATGTGGTCACAGTCATGCATTCGGTGTCTTCTGACCA	2735	1751	2022	1560	2771	1771
Pcsk5|NM_001190483.1|50462	CCTGTAGAGCTGGAAGACTTACCGGCCGGAGTAGATGGATGTATTGGTTAATATTCATAGCTAATACATCCATCTGCTCCGGTTTTTTGAATTCGCACCAGCACGCTACGCACATGGTCACAGTCATGACTTCGGTGTCTTCTGACCA	1645	1053	1088	840	1426	912
Pcsk5|NM_001190483.1|50463	CCTGTAGAGCTGGAAGACTTACCGGCCTCGTTATGATGCAAGTAATGTTAATATTCATAGCATTGCTTGCATCATAACGAGGTTTTTTGAATTCGCACCAGCACGCTACGCAGTTGGTCACAGTCATGTGTTCGGTGTCTTCTGACCA	4319	2765	4086	3153	4766	3047
Cela2a|NM_007919.2|50464	CCTGTAGAGCTGGAAGACTTACCGGCCGAGAAACTATGTCTGTTATGTTAATATTCATAGCATAGCAGACATAGTTTCTCGGTTTTTTGAATTCGCACCAGCACGCTACGCAACTGGTCACAGTACGTGTTTCGGTGTCTTCTGACCA	4197	2687	6244	4818	6205	3967
Cela2a|NM_007919.2|50465	CCTGTAGAGCTGGAAGACTTACCGGCCTCAGCAATTATCAGACTTAGTTAATATTCATAGCTAGGTCTGATAGTTGCTGAGGTTTTTTGAATTCGCACCAGCACGCTACGCATGTGGTCACAGTACGTCATTCGGTGTCTTCTGACCA	3361	2152	2455	1894	3354	2144
Cela2a|NM_007919.2|50466	CCTGTAGAGCTGGAAGACTTACCGGGCTGTTCAAGTCTCTAAGTTTGTTAATATTCATAGCAAGCTTAGAGACTTGAACAGCTTTTTTGAATTCGCACCAGCACGCTACGCACATGGTCACAGTACGTACTTCGGTGTCTTCTGACCA	2188	1401	1554	1199	1778	1137
Cela2a|NM_007919.2|50467	CCTGTAGAGCTGGAAGACTTACCGGGTCGGCAATGGTTATGATATTGTTAATATTCATAGCAATGTCATAGCCATTGCCGACTTTTTTGAATTCGCACCAGCACGCTACGCAGTTGGTCACAGTACGTTGTTCGGTGTCTTCTGACCA	3317	2124	3369	2600	3666	2344
Cela2a|NM_007919.2|50468	CCTGTAGAGCTGGAAGACTTACCGGCCCATTTATGAGGTGGAGGGTGTTAATATTCATAGCATCCTCCACCTCATAAGTGGGTTTTTTGAATTCGCACCAGCACGCTACGCATGTGGTCACAGTACCAGTTTCGGTGTCTTCTGACCA	4116	2635	3679	2839	4517	2888
Mmp28|NM_080453.2|50469	CCTGTAGAGCTGGAAGACTTACCGGGCCAGGTAACAAATGGTATAAGTTAATATTCATAGCTTGTACCATTTGTTACCTGGCTTTTTTGAATTCGCACCAGCACGCTACGCAGTTGGTCACAGTACCACATTCGGTGTCTTCTGACCA	2569	1645	2070	1597	2458	1571
Mmp28|NM_080453.2|50470	CCTGTAGAGCTGGAAGACTTACCGGCGGAAACTAGAGGTCTTAAATGTTAATATTCATAGCATTTAGGACCTCTGGTTTCCGTTTTTTGAATTCGCACCAGCACGCTACGCAACTGGTCACAGTACCAACTTCGGTGTCTTCTGACCA	1805	1156	1347	1039	736	471
Mmp28|NM_080453.2|50471	CCTGTAGAGCTGGAAGACTTACCGGGACCACTATTGGTATTTGGATGTTAATATTCATAGCATCCAAATGCCAATAGTGGTCTTTTTTGAATTCGCACCAGCACGCTACGCACATGGTCACAGTACCATGTTCGGTGTCTTCTGACCA	1772	1135	1646	1270	2355	1505
Mmp28|NM_080453.2|50472	CCTGTAGAGCTGGAAGACTTACCGGCATCAGAGAGTTCTAGTGGGTGTTAATATTCATAGCATCCACTGGAACTCTCTGATGTTTTTTGAATTCGCACCAGCACGCTACGCAGTTGGTCACAGTACACGTTTCGGTGTCTTCTGACCA	3469	2221	3550	2739	4393	2808
Tmprss12|NM_183109.3|50473	CCTGTAGAGCTGGAAGACTTACCGGCGTAAATGATATCGCATTGTTGTTAATATTCATAGCAACAGTGCGATATCATTTACGTTTTTTGAATTCGCACCAGCACGCTACGCACATGGTCACAGTACACCATTCGGTGTCTTCTGACCA	3486	2232	2872	2216	3787	2421
Tmprss12|NM_183109.3|50474	CCTGTAGAGCTGGAAGACTTACCGGGCTGTGAGGTATAATGATTATGTTAATATTCATAGCATAGTCATTATACCTCACAGCTTTTTTGAATTCGCACCAGCACGCTACGCATGTGGTCACAGTACACACTTCGGTGTCTTCTGACCA	1343	860	763	589	989	632
Pcsk7|NM_008794.2|50475	CCTGTAGAGCTGGAAGACTTACCGGGCTGGAATTAGCTATCTTCTTGTTAATATTCATAGCAAGAAGATGGCTAATTCCAGCTTTTTTGAATTCGCACCAGCACGCTACGCAACTGGTCACAGTACACTGTTCGGTGTCTTCTGACCA	2447	1567	2505	1933	3029	1936
Pcsk7|NM_008794.2|50476	CCTGTAGAGCTGGAAGACTTACCGGCGGGATGTACAGCATATAATTGTTAATATTCATAGCAATTATGTGCTGTACATCCCGTTTTTTGAATTCGCACCAGCACGCTACGCACATGGTCACAGTACTGGTTTCGGTGTCTTCTGACCA	4306	2757	4761	3674	5703	3646
Pcsk7|NM_008794.2|50477	CCTGTAGAGCTGGAAGACTTACCGGCGCAGTATCCACTTTAATGATGTTAATATTCATAGCATCATTGAAGTGGATACTGCGTTTTTTGAATTCGCACCAGCACGCTACGCAACTGGTCACAGTACTGCATTCGGTGTCTTCTGACCA	3695	2366	3177	2452	3509	2243
Brcc3|NM_001166457.1|50478	CCTGTAGAGCTGGAAGACTTACCGGCCCACCCTCATATAATTGTTTGTTAATATTCATAGCAAACAGTTATATGAGGGTGGGTTTTTTGAATTCGCACCAGCACGCTACGCAGTTGGTCACAGTACTGACTTCGGTGTCTTCTGACCA	2455	1572	1929	1489	2280	1458
Brcc3|NM_001166457.1|50479	CCTGTAGAGCTGGAAGACTTACCGGCCTCATATCATTATTGGGAAAGTTAATATTCATAGCTTTCCCAATAGTGATATGAGGTTTTTTGAATTCGCACCAGCACGCTACGCATGTGGTCACAGTACTGTGTTCGGTGTCTTCTGACCA	2520	1614	2770	2138	3327	2127
Brcc3|NM_001166457.1|50480	CCTGTAGAGCTGGAAGACTTACCGGGCAGAAAGGTTGGTTGAATTAGTTAATATTCATAGCTAGTTCAGCCAACCTTTCTGCTTTTTTGAATTCGCACCAGCACGCTACGCACATGGTCACAGTTGGTGTTTCGGTGTCTTCTGACCA	4467	2860	6676	5152	8397	5368
Brcc3|NM_001166457.1|50481	CCTGTAGAGCTGGAAGACTTACCGGCCGGGTACTTTATACTTGTTTGTTAATATTCATAGCAAGCAAGTATAGAGTACCCGGTTTTTTGAATTCGCACCAGCACGCTACGCAACTGGTCACAGTTGGTCATTCGGTGTCTTCTGACCA	3270	2094	2753	2124	3227	2063
Prss45|NM_153172.1|50482	CCTGTAGAGCTGGAAGACTTACCGGCGGCCAAATTTAGGTTATAATGTTAATATTCATAGCATTATAACCTAAGTTTGGCCGTTTTTTGAATTCGCACCAGCACGCTACGCAGTTGGTCACAGTTGGTACTTCGGTGTCTTCTGACCA	1988	1273	1327	1024	1573	1006
Prss45|NM_153172.1|50483	CCTGTAGAGCTGGAAGACTTACCGGCCGTATCACCAAATATATCATGTTAATATTCATAGCATGGTATATTTGGTGATACGGTTTTTTGAATTCGCACCAGCACGCTACGCATGTGGTCACAGTTGGTTGTTCGGTGTCTTCTGACCA	3690	2363	3306	2551	3874	2477
Prss45|NM_153172.1|50484	CCTGTAGAGCTGGAAGACTTACCGGCGAGCCTTTAGATAGAAGATAGTTAATATTCATAGCTATCTTCTATCTGAAGGCTCGTTTTTTGAATTCGCACCAGCACGCTACGCAACTGGTCACAGTTGCAGTTTCGGTGTCTTCTGACCA	4948	3168	4728	3649	5885	3762
Prss45|NM_153172.1|50485	CCTGTAGAGCTGGAAGACTTACCGGCCCGTGGGTGATATTATTATTGTTAATATTCATAGCAATAATGATGTCACCCACGGGTTTTTTGAATTCGCACCAGCACGCTACGCATGTGGTCACAGTTGCACATTCGGTGTCTTCTGACCA	2989	1914	2361	1822	2742	1753
Tpp1|NM_009906.5|50486	CCTGTAGAGCTGGAAGACTTACCGGCCTTGATAAATGAGCATAGAAGTTAATATTCATAGCTTCTGTGCTCATTTATCAAGGTTTTTTGAATTCGCACCAGCACGCTACGCACATGGTCACAGTTGCAACTTCGGTGTCTTCTGACCA	1847	1183	1428	1102	1718	1098
Tpp1|NM_009906.5|50487	CCTGTAGAGCTGGAAGACTTACCGGGCTGAGTTTCATCGTTATGTAGTTAATATTCATAGCTACATAGCGATGAAACTCAGCTTTTTTGAATTCGCACCAGCACGCTACGCAGTTGGTCACAGTTGCATGTTCGGTGTCTTCTGACCA	2571	1646	2695	2080	3211	2053
Tpp1|NM_009906.5|50488	CCTGTAGAGCTGGAAGACTTACCGGCCTACAAAGACCTATGTTATAGTTAATATTCATAGCTATAACATGGGTCTTTGTAGGTTTTTTGAATTCGCACCAGCACGCTACGCATGTGGTCACAGTTGACGTTTCGGTGTCTTCTGACCA	3549	2272	4230	3264	4948	3163
Mmp1a|NM_032006.3|50489	CCTGTAGAGCTGGAAGACTTACCGGCTAGTGATATAGGAGCATTAAGTTAATATTCATAGCTTAGTGCTCCTATATCACTAGTTTTTTGAATTCGCACCAGCACGCTACGCAGTTGGTCACAGTTGACCATTCGGTGTCTTCTGACCA	3436	2200	3365	2597	4818	3080
Mmp1a|NM_032006.3|50490	CCTGTAGAGCTGGAAGACTTACCGGCCGTGATTCTAGTATATGGTTGTTAATATTCATAGCAACCATGTACTAGAATCACGGTTTTTTGAATTCGCACCAGCACGCTACGCAACTGGTCACAGTTGACACTTCGGTGTCTTCTGACCA	2055	1316	1344	1037	1496	956
Mmp1a|NM_032006.3|50491	CCTGTAGAGCTGGAAGACTTACCGGCGCTGCTTATGAAGTTAGTATGTTAATATTCATAGCATACTAGCTTCATAAGCAGCGTTTTTTGAATTCGCACCAGCACGCTACGCACATGGTCACAGTTGACTGTTCGGTGTCTTCTGACCA	3753	2403	3797	2930	4722	3019
Mmp1a|NM_032006.3|50492	CCTGTAGAGCTGGAAGACTTACCGGCCATTTGATGGACCTAATTATGTTAATATTCATAGCATAGTTAGGTCCATCAAATGGTTTTTTGAATTCGCACCAGCACGCTACGCAGTTGGTCACAGTTGTGGTTTCGGTGTCTTCTGACCA	5894	3774	5510	4252	6634	4241
Hp|NM_017370.2|50493	CCTGTAGAGCTGGAAGACTTACCGGGCTCATTAGAAGGCTGCATATGTTAATATTCATAGCATGTGCAGCCTTCTAGTGAGCTTTTTTGAATTCGCACCAGCACGCTACGCACATGGTCACAGTTGTGCATTCGGTGTCTTCTGACCA	3660	2343	2872	2216	3713	2374
Hp|NM_017370.2|50494	CCTGTAGAGCTGGAAGACTTACCGGGCCAACTTTAGATTTATCGATGTTAATATTCATAGCATCGGTAAATCTAAAGTTGGCTTTTTTGAATTCGCACCAGCACGCTACGCATGTGGTCACAGTTGTGACTTCGGTGTCTTCTGACCA	2059	1318	1497	1155	1418	906
Hp|NM_017370.2|50495	CCTGTAGAGCTGGAAGACTTACCGGGTACACCTTAAACGATGAGAAGTTAATATTCATAGCTTCTCGTCGTTTAAGGTGTACTTTTTTGAATTCGCACCAGCACGCTACGCAACTGGTCACAGTTGTGTGTTCGGTGTCTTCTGACCA	3452	2210	3789	2924	3958	2530
Hp|NM_017370.2|50496	CCTGTAGAGCTGGAAGACTTACCGGCCTGCCTTCTAAAGACTATATGTTAATATTCATAGCATGTAGTCTTTGGAAGGCAGGTTTTTTGAATTCGCACCAGCACGCTACGCATGTGGTCACACAGTGTGTTTCGGTGTCTTCTGACCA	5432	3478	5523	4262	6563	4196
Hp|NM_017370.2|50497	CCTGTAGAGCTGGAAGACTTACCGGCCAGAGATTGTAAACGGTTATGTTAATATTCATAGCATAGCCGTTTGCAATCTCTGGTTTTTTGAATTCGCACCAGCACGCTACGCAGTTGGTCACACAGTGTCATTCGGTGTCTTCTGACCA	3391	2171	3472	2679	4442	2840
Prep|NM_011156.2|50498	CCTGTAGAGCTGGAAGACTTACCGGGCACCAAGATTCCTATGTTTAGTTAATATTCATAGCTAAACATGGGAATCTTGGTGCTTTTTTGAATTCGCACCAGCACGCTACGCAACTGGTCACACAGTGTACTTCGGTGTCTTCTGACCA	2615	1674	2203	1700	2666	1704
Prep|NM_011156.2|50499	CCTGTAGAGCTGGAAGACTTACCGGCGAACCGTAATTCTCCTAATTGTTAATATTCATAGCAATTGGGAGAATTGCGGTTCGTTTTTTGAATTCGCACCAGCACGCTACGCACATGGTCACACAGTGTTGTTCGGTGTCTTCTGACCA	5051	3234	7428	5732	8612	5505
Prep|NM_011156.2|50500	CCTGTAGAGCTGGAAGACTTACCGGGCAGGAGTATCATGGATATAAGTTAATATTCATAGCTTATGTCCATGATACTCCTGCTTTTTTGAATTCGCACCAGCACGCTACGCAGTTGGTCACACAGTCAGTTTCGGTGTCTTCTGACCA	2699	1728	2861	2208	3604	2304
Prep|NM_011156.2|50501	CCTGTAGAGCTGGAAGACTTACCGGCTTCTCAAATACTCGCTACTAGTTAATATTCATAGCTAGTGGCGAGTATTTGAGAAGTTTTTTGAATTCGCACCAGCACGCTACGCACATGGTCACACAGTCACATTCGGTGTCTTCTGACCA	2808	1798	2112	1630	2740	1752
Prep|NM_011156.2|50502	CCTGTAGAGCTGGAAGACTTACCGGCGGAATCTTGAAGTGGGTAAGGTTAATATTCATAGCTTTACCCACTTCAGGATTCCGTTTTTTGAATTCGCACCAGCACGCTACGCATGTGGTCACACAGTCAACTTCGGTGTCTTCTGACCA	1705	1092	1096	846	1076	688
Lonp1|NM_028782.2|50503	CCTGTAGAGCTGGAAGACTTACCGGGCCTGGATGAAATCTATCATAGTTAATATTCATAGCTATGGTAGATTTCATCCAGGCTTTTTTGAATTCGCACCAGCACGCTACGCAACTGGTCACACAGTCATGTTCGGTGTCTTCTGACCA	2487	1592	1796	1386	1678	1073
Lonp1|NM_028782.2|50504	CCTGTAGAGCTGGAAGACTTACCGGCCTGAGAACCTATAAGACTTTGTTAATATTCATAGCAAAGTCTTGTAGGTTCTCAGGTTTTTTGAATTCGCACCAGCACGCTACGCACATGGTCACACAGTACGTTTCGGTGTCTTCTGACCA	2892	1852	1782	1375	1311	838
Lonp1|NM_028782.2|50505	CCTGTAGAGCTGGAAGACTTACCGGGCAGTTGAAGATCATTAAGAAGTTAATATTCATAGCTTCTTGATGATCTTCAACTGCTTTTTTGAATTCGCACCAGCACGCTACGCAACTGGTCACACAGTACCATTCGGTGTCTTCTGACCA	2406	1541	1384	1068	1621	1036
Lonp1|NM_028782.2|50506	CCTGTAGAGCTGGAAGACTTACCGGCGGAGATAAGTTGTGAATGATGTTAATATTCATAGCATCATTCGCAACTTGTCTCCGTTTTTTGAATTCGCACCAGCACGCTACGCAGTTGGTCACACAGTACACTTCGGTGTCTTCTGACCA	2036	1304	788	608	729	466
Lonp1|NM_028782.2|50507	CCTGTAGAGCTGGAAGACTTACCGGGTGGAACATTATCGGGATATAGTTAATATTCATAGCTATGTCCCGATAGTGTTCCACTTTTTTGAATTCGCACCAGCACGCTACGCATGTGGTCACACAGTACTGTTCGGTGTCTTCTGACCA	3397	2175	1721	1328	1921	1228
Tmprss12|NM_183109.3|50508	CCTGTAGAGCTGGAAGACTTACCGGCCACAGCAGGAATATATGAATGTTAATATTCATAGCATTCGTATATTCCTGCTGTGGTTTTTTGAATTCGCACCAGCACGCTACGCAACTGGTCACACAGTTGGTTTCGGTGTCTTCTGACCA	4562	2921	4666	3601	5410	3458
Mst1|NM_008243.3|50509	CCTGTAGAGCTGGAAGACTTACCGGCGTGAGAGTTTCTGCTGGAATGTTAATATTCATAGCATTCCGGCAGAAATTCTCACGTTTTTTGAATTCGCACCAGCACGCTACGCATGTGGTCACACAGTTGCATTCGGTGTCTTCTGACCA	3236	2072	2071	1598	2325	1486
Mst1|NM_008243.3|50510	CCTGTAGAGCTGGAAGACTTACCGGCCAGGAATGTAACATGAAGTAGTTAATATTCATAGCTACTTCGTGTTACATTCCTGGTTTTTTGAATTCGCACCAGCACGCTACGCACATGGTCACACAGTTGACTTCGGTGTCTTCTGACCA	3205	2052	2447	1888	3028	1936
Mst1|NM_008243.3|50511	CCTGTAGAGCTGGAAGACTTACCGGCGGACCTGTATTATGGATAATGTTAATATTCATAGCATTGTCCATAATGCAGGTCCGTTTTTTGAATTCGCACCAGCACGCTACGCAGTTGGTCACACAGTTGTGTTCGGTGTCTTCTGACCA	3899	2496	3627	2799	4601	2941
Mst1|NM_008243.3|50512	CCTGTAGAGCTGGAAGACTTACCGGCGAGGTGTGGTTGGGTATAATGTTAATATTCATAGCATTGTACCCAACCATACCTCGTTTTTTGAATTCGCACCAGCACGCTACGCAACTGGTCACACACAGTGTTTCGGTGTCTTCTGACCA	4936	3160	4463	3444	4879	3119
Mst1|NM_008243.3|50513	CCTGTAGAGCTGGAAGACTTACCGGCCCGAGTGTTGAGTGAGAATTGTTAATATTCATAGCAATTCTCGCTCAACATTCGGGTTTTTTGAATTCGCACCAGCACGCTACGCATGTGGTCACACACAGTCATTCGGTGTCTTCTGACCA	2900	1857	2234	1724	2971	1899
Prepl|NM_001163622.1|50514	CCTGTAGAGCTGGAAGACTTACCGGGCTGATTTAGTGGCTTGTATTGTTAATATTCATAGCAATGCAAGCCACTAAGTCAGCTTTTTTGAATTCGCACCAGCACGCTACGCACATGGTCACACACAGTACTTCGGTGTCTTCTGACCA	2108	1350	1269	979	1486	950
Prepl|NM_001163622.1|50515	CCTGTAGAGCTGGAAGACTTACCGGCCTCAGCATTATCCTTTAGTTGTTAATATTCATAGCAACTGAAGGATAATGCTGAGGTTTTTTGAATTCGCACCAGCACGCTACGCAGTTGGTCACACACAGTTGTTCGGTGTCTTCTGACCA	3547	2271	4025	3106	4922	3146
Lonp2|NM_001168591.1|50516	CCTGTAGAGCTGGAAGACTTACCGGGCAGGATTGAAGCAGATTATAGTTAATATTCATAGCTATGATCTGCTTCAGTCCTGCTTTTTTGAATTCGCACCAGCACGCTACGCATGTGGTCACACACACAGTTTCGGTGTCTTCTGACCA	2074	1328	1043	805	1782	1139
Lonp2|NM_001168591.1|50517	CCTGTAGAGCTGGAAGACTTACCGGGCAAGTAGAATGGATGGTGAGGTTAATATTCATAGCTTCACCGTCCATTCTACTTGCTTTTTTGAATTCGCACCAGCACGCTACGCAGTTGGTCACACACACACATTCGGTGTCTTCTGACCA	2756	1765	2163	1669	4400	2813
Lonp2|NM_001168591.1|50518	CCTGTAGAGCTGGAAGACTTACCGGCCATAACTTCACAGATTACTAGTTAATATTCATAGCTAGTGATCTGTGAAGTTATGGTTTTTTGAATTCGCACCAGCACGCTACGCAACTGGTCACACACACAACTTCGGTGTCTTCTGACCA	2014	1290	1420	1096	4053	2591
Klk1b16|NM_008454.2|50519	CCTGTAGAGCTGGAAGACTTACCGGGCTGTGTATTACCATAAGGAAGTTAATATTCATAGCTTCCTTGTGGTAGTACACAGCTTTTTTGAATTCGCACCAGCACGCTACGCACATGGTCACACACACATGTTCGGTGTCTTCTGACCA	2801	1793	2544	1963	3212	2053
Klk1b16|NM_008454.2|50520	CCTGTAGAGCTGGAAGACTTACCGGGCCAAAGCTTACCTATTGAAAGTTAATATTCATAGCTTTCAGTAGGTAGGCTTTGGCTTTTTTGAATTCGCACCAGCACGCTACGCAGTTGGTCACACACAACGTTTCGGTGTCTTCTGACCA	3113	1993	3199	2469	3996	2555
Klk1b16|NM_008454.2|50521	CCTGTAGAGCTGGAAGACTTACCGGGTGTTCTCTAAGGAACTGTATGTTAATATTCATAGCATACGGTTCCTTGGAGAACACTTTTTTGAATTCGCACCAGCACGCTACGCACATGGTCACACACAACCATTCGGTGTCTTCTGACCA	3867	2476	2978	2298	3532	2258
Klk1b16|NM_008454.2|50522	CCTGTAGAGCTGGAAGACTTACCGGCATGCTGTGTATAATAGAGATGTTAATATTCATAGCATCTCTATTGTACACAGCATGTTTTTTGAATTCGCACCAGCACGCTACGCATGTGGTCACACACAACACTTCGGTGTCTTCTGACCA	1392	891	1009	779	1161	742
Klk1b16|NM_008454.2|50523	CCTGTAGAGCTGGAAGACTTACCGGCACTGTTATGTTGATGAGTGTGTTAATATTCATAGCACACTCATCGACATAGCAGTGTTTTTTGAATTCGCACCAGCACGCTACGCAACTGGTCACACACAACTGTTCGGTGTCTTCTGACCA	5352	3427	5247	4049	6398	4090
Usp15|NM_027604.3|50524	CCTGTAGAGCTGGAAGACTTACCGGGCTGACACAATAGATATGATTGTTAATATTCATAGCAATCGTATCTATTGTGTCAGCTTTTTTGAATTCGCACCAGCACGCTACGCACATGGTCACACACATGGTTTCGGTGTCTTCTGACCA	4065	2603	3340	2577	3927	2510
Usp15|NM_027604.3|50525	CCTGTAGAGCTGGAAGACTTACCGGCGGGATGATATTTATGTGTTTGTTAATATTCATAGCAAACACGTAAATATCATCCCGTTTTTTGAATTCGCACCAGCACGCTACGCAACTGGTCACACACATGCATTCGGTGTCTTCTGACCA	4329	2772	4398	3394	5365	3430
Usp15|NM_027604.3|50526	CCTGTAGAGCTGGAAGACTTACCGGGCGCTTGTTTACATTCTAGTTGTTAATATTCATAGCAACTGGAATGTAAACAAGCGCTTTTTTGAATTCGCACCAGCACGCTACGCAGTTGGTCACACACATGACTTCGGTGTCTTCTGACCA	2226	1425	1544	1191	1819	1163
Usp15|NM_027604.3|50527	CCTGTAGAGCTGGAAGACTTACCGGGCACCTTAGTTCTTTGGATATGTTAATATTCATAGCATATCCAGAGAACTGAGGTGCTTTTTTGAATTCGCACCAGCACGCTACGCATGTGGTCACACACATGTGTTCGGTGTCTTCTGACCA	4495	2878	3852	2973	5348	3419
Usp50|NM_029163.3|50528	CCTGTAGAGCTGGAAGACTTACCGGCCTGGAGCAACCAAATTTATTGTTAATATTCATAGCAATAGATTTGGTTGCTCCAGGTTTTTTGAATTCGCACCAGCACGCTACGCACATGGTCACACAACGTGTTTCGGTGTCTTCTGACCA	5993	3837	6526	5036	7470	4775
Usp50|NM_029163.3|50529	CCTGTAGAGCTGGAAGACTTACCGGGTTCCTGATTTACGTGTTCAAGTTAATATTCATAGCTTGAGGACGTAAATCAGGAACTTTTTTGAATTCGCACCAGCACGCTACGCAACTGGTCACACAACGTCATTCGGTGTCTTCTGACCA	4292	2748	3350	2585	3998	2556
Usp50|NM_029163.3|50530	CCTGTAGAGCTGGAAGACTTACCGGCCAGAGATATTTCTGTTGGTTGTTAATATTCATAGCAGCCGACAGAAATATCTCTGGTTTTTTGAATTCGCACCAGCACGCTACGCAGTTGGTCACACAACGTACTTCGGTGTCTTCTGACCA	2395	1533	1796	1386	1995	1275
Usp50|NM_029163.3|50531	CCTGTAGAGCTGGAAGACTTACCGGCCATCCCATCTGATTATGAATGTTAATATTCATAGCATTCATAGTCAGATGGGATGGTTTTTTGAATTCGCACCAGCACGCTACGCATGTGGTCACACAACGTTGTTCGGTGTCTTCTGACCA	5752	3683	4794	3699	5374	3435
Prepl|NM_001163622.1|50532	CCTGTAGAGCTGGAAGACTTACCGGGAGATTAAACATGGTGGCTTTGTTAATATTCATAGCAAAGCCGCCATGTTTAATCTCTTTTTTGAATTCGCACCAGCACGCTACGCAACTGGTCACACAACCAGTTTCGGTGTCTTCTGACCA	1612	1032	1522	1174	1785	1141
Sfrp1|NM_013834.3|50533	CCTGTAGAGCTGGAAGACTTACCGGGCTTGTGTTGTTCTTGAAGAAGTTAATATTCATAGCTTCTTCAGGAACAGCACAAGCTTTTTTGAATTCGCACCAGCACGCTACGCATGTGGTCACACAACCACATTCGGTGTCTTCTGACCA	2023	1295	1247	962	1734	1108
Sfrp1|NM_013834.3|50534	CCTGTAGAGCTGGAAGACTTACCGGCATTCACAAGTGGGATAAGAAGTTAATATTCATAGCTTCTTGTCCCACTTGTGAATGTTTTTTGAATTCGCACCAGCACGCTACGCACATGGTCACACAACCAACTTCGGTGTCTTCTGACCA	3091	1979	2008	1550	2284	1460
Sfrp1|NM_013834.3|50535	CCTGTAGAGCTGGAAGACTTACCGGTCATTGAACATCTCTGTGTAAGTTAATATTCATAGCTTGCACAGAGATGTTCAATGATTTTTTGAATTCGCACCAGCACGCTACGCAGTTGGTCACACAACCATGTTCGGTGTCTTCTGACCA	4057	2598	4007	3092	4778	3054
Sfrp1|NM_013834.3|50536	CCTGTAGAGCTGGAAGACTTACCGGCGAGTACGACTATGTGAGTTTGTTAATATTCATAGCAAGCTCACGTAGTCGTACTCGTTTTTTGAATTCGCACCAGCACGCTACGCATGTGGTCACACAACACGTTTCGGTGTCTTCTGACCA	3021	1934	2673	2063	3337	2133
Gps1|NM_145370.2|50537	CCTGTAGAGCTGGAAGACTTACCGGCGACGTGTCAAAGTTATGATTGTTAATATTCATAGCAATCATAGCTTTGGCACGTCGTTTTTTGAATTCGCACCAGCACGCTACGCAGTTGGTCACACAACACCATTCGGTGTCTTCTGACCA	3326	2130	3071	2370	3808	2434
Gps1|NM_145370.2|50538	CCTGTAGAGCTGGAAGACTTACCGGGCAGCCTTTAACACAATAGTTGTTAATATTCATAGCAACTGTTGTGTTGAAGGCTGCTTTTTTGAATTCGCACCAGCACGCTACGCAACTGGTCACACAACACACTTCGGTGTCTTCTGACCA	2050	1313	1879	1450	2607	1667
Gps1|NM_145370.2|50539	CCTGTAGAGCTGGAAGACTTACCGGGTCACGTATGAGTACCAATATGTTAATATTCATAGCATGTTGGTACTCATGCGTGACTTTTTTGAATTCGCACCAGCACGCTACGCACATGGTCACACAACACTGTTCGGTGTCTTCTGACCA	3340	2139	3106	2397	3755	2400
Gps1|NM_145370.2|50540	CCTGTAGAGCTGGAAGACTTACCGGCACGGACTTGAAGAATTATAAGTTAATATTCATAGCTTATAGTTCTTCAAGTCCGTGTTTTTTGAATTCGCACCAGCACGCTACGCAGTTGGTCACACAACTGGTTTCGGTGTCTTCTGACCA	3962	2537	4605	3554	7037	4499
Gps1|NM_145370.2|50541	CCTGTAGAGCTGGAAGACTTACCGGCGGCAGGAGTTGCAATGAAATGTTAATATTCATAGCATTTCGTTGCAGCTCCTGCCGTTTTTTGAATTCGCACCAGCACGCTACGCACATGGTCACACAACTGCATTCGGTGTCTTCTGACCA	3293	2108	3515	2712	4961	3171
Gipc1|NM_018771.3|50542	CCTGTAGAGCTGGAAGACTTACCGGCGCCTTTATTAAGCGCATTAAGTTAATATTCATAGCTTGATGCGCTTAATGAAGGCGTTTTTTGAATTCGCACCAGCACGCTACGCATGTGGTCACACAACTGACTTCGGTGTCTTCTGACCA	1790	1146	1280	988	1840	1176
Gipc1|NM_018771.3|50543	CCTGTAGAGCTGGAAGACTTACCGGCACTAATGTCAAGGAGTTGTAGTTAATATTCATAGCTACAGCTCCTTGACATTAGTGTTTTTTGAATTCGCACCAGCACGCTACGCAACTGGTCACACAACTGTGTTCGGTGTCTTCTGACCA	2275	1457	2535	1956	3220	2058
Gipc1|NM_018771.3|50544	CCTGTAGAGCTGGAAGACTTACCGGGAACCTTGAAAGGTCTTTGATGTTAATATTCATAGCATCAAAGGCCTTTCGAGGTTCTTTTTTGAATTCGCACCAGCACGCTACGCAGTTGGTCACACATGGTGTTTCGGTGTCTTCTGACCA	4868	3117	5890	4545	6733	4304
Gipc1|NM_018771.3|50545	CCTGTAGAGCTGGAAGACTTACCGGCTTCGCATTCCTAGATGAATTGTTAATATTCATAGCAATTCATCTGGGAATGCGAAGTTTTTTGAATTCGCACCAGCACGCTACGCACATGGTCACACATGGTCATTCGGTGTCTTCTGACCA	4844	3102	4251	3280	5044	3224
Usp20|NM_028846.5|50546	CCTGTAGAGCTGGAAGACTTACCGGCCGTTGTATGTGCTTAAGAAAGTTAATATTCATAGCTTTCTTGAGCACATACGACGGTTTTTTGAATTCGCACCAGCACGCTACGCATGTGGTCACACATGGTACTTCGGTGTCTTCTGACCA	2358	1510	1315	1015	1345	860
Usp20|NM_028846.5|50547	CCTGTAGAGCTGGAAGACTTACCGGCCCACCCAATAAATACCATTAGTTAATATTCATAGCTAGTGGTATTTGTTGGGTGGGTTTTTTGAATTCGCACCAGCACGCTACGCAACTGGTCACACATGGTTGTTCGGTGTCTTCTGACCA	3990	2555	3765	2905	4635	2963
Usp20|NM_028846.5|50548	CCTGTAGAGCTGGAAGACTTACCGGCGGTGTAAGAAGTTTAGGAATGTTAATATTCATAGCATTCCGAAGCTTCTTACACCGTTTTTTGAATTCGCACCAGCACGCTACGCACATGGTCACACATGCAGTTTCGGTGTCTTCTGACCA	2732	1749	2435	1879	3255	2081
Usp20|NM_028846.5|50549	CCTGTAGAGCTGGAAGACTTACCGGCCTATTGTTGTGGTTGATGAAGTTAATATTCATAGCTTCATCAGCCACAGCAATAGGTTTTTTGAATTCGCACCAGCACGCTACGCAACTGGTCACACATGCACATTCGGTGTCTTCTGACCA	3111	1992	2592	2000	3101	1982
Brap|NM_028227.2|50550	CCTGTAGAGCTGGAAGACTTACCGGCGGATATACTGGGAGAATAAAGTTAATATTCATAGCTTTGTTCTCCCAGTATATCCGTTTTTTGAATTCGCACCAGCACGCTACGCAGTTGGTCACACATGCAACTTCGGTGTCTTCTGACCA	2129	1363	1105	853	1158	740
Brap|NM_028227.2|50551	CCTGTAGAGCTGGAAGACTTACCGGGCTGGAGATAATTATGTTCATGTTAATATTCATAGCATGGACATAATTATCTCCAGCTTTTTTGAATTCGCACCAGCACGCTACGCATGTGGTCACACATGCATGTTCGGTGTCTTCTGACCA	1959	1254	1857	1433	2309	1476
Dub1a|NM_201409.2|50552	CCTGTAGAGCTGGAAGACTTACCGGCCAAGACCTTAAAGCTTTATAGTTAATATTCATAGCTATAAAGCTTTAGGGTCTTGGTTTTTTGAATTCGCACCAGCACGCTACGCAACTGGTCACACATGACGTTTCGGTGTCTTCTGACCA	3044	1949	3052	2355	3643	2329
Dub1a|NM_201409.2|50553	CCTGTAGAGCTGGAAGACTTACCGGTGAGGTTCTTGATGCTAAATAGTTAATATTCATAGCTATTTGGCATCAAGAACCTCATTTTTTGAATTCGCACCAGCACGCTACGCATGTGGTCACACATGACCATTCGGTGTCTTCTGACCA	2950	1889	2048	1580	2569	1642
Dub1a|NM_201409.2|50554	CCTGTAGAGCTGGAAGACTTACCGGCTCATATTCCTATGATTCCTTGTTAATATTCATAGCAAGGGATCATAGGAATATGAGTTTTTTGAATTCGCACCAGCACGCTACGCACATGGTCACACATGACACTTCGGTGTCTTCTGACCA	2258	1446	1814	1400	1976	1263
Dub1a|NM_201409.2|50555	CCTGTAGAGCTGGAAGACTTACCGGTGATGCCAAATACCAGTTGAAGTTAATATTCATAGCTTCAGCTGGTATTTGGCATCATTTTTTGAATTCGCACCAGCACGCTACGCAGTTGGTCACACATGACTGTTCGGTGTCTTCTGACCA	3438	2201	3488	2692	4353	2783
Dub2a|NM_001001559.2|50556	CCTGTAGAGCTGGAAGACTTACCGGCTGCCCAGATTCATAGTAAATGTTAATATTCATAGCATTTGCTATGGATCTGGGCAGTTTTTTGAATTCGCACCAGCACGCTACGCATGTGGTCACACATGTGGTTTCGGTGTCTTCTGACCA	4196	2687	3502	2702	4416	2823
Dub2a|NM_001001559.2|50557	CCTGTAGAGCTGGAAGACTTACCGGGCTCACCCATTCATGATATATGTTAATATTCATAGCATATGTCATGAATGGGTGAGCTTTTTTGAATTCGCACCAGCACGCTACGCAGTTGGTCACACATGTGCATTCGGTGTCTTCTGACCA	2337	1496	1375	1061	1784	1140
Dub2a|NM_001001559.2|50558	CCTGTAGAGCTGGAAGACTTACCGGCATCAGGGTGAAGCTTAGGTAGTTAATATTCATAGCTACCTGAGCTTCATCCTGATGTTTTTTGAATTCGCACCAGCACGCTACGCAACTGGTCACACATGTGACTTCGGTGTCTTCTGACCA	1975	1265	1368	1056	1675	1071
Usp54|NM_030180.2|50559	CCTGTAGAGCTGGAAGACTTACCGGCCCAACTTACATTCTTTGTTTGTTAATATTCATAGCAAACAAAGAGTGTAAGTTGGGTTTTTTGAATTCGCACCAGCACGCTACGCACATGGTCACACATGTGTGTTCGGTGTCTTCTGACCA	3040	1946	2945	2273	3721	2379
Usp54|NM_030180.2|50560	CCTGTAGAGCTGGAAGACTTACCGGCCAGGATAGAAGTTTGTCAAAGTTAATATTCATAGCTTTGGCAAACTTCTATCCTGGTTTTTTGAATTCGCACCAGCACGCTACGCACATGGTCACAACGTGTGTTTCGGTGTCTTCTGACCA	3622	2319	4448	3432	5552	3549
Usp54|NM_030180.2|50561	CCTGTAGAGCTGGAAGACTTACCGGCCCTTAGGTCAATTTGGAATTGTTAATATTCATAGCAATTCCAAGTTGACCTAAGGGTTTTTTGAATTCGCACCAGCACGCTACGCAACTGGTCACAACGTGTCATTCGGTGTCTTCTGACCA	3756	2405	2807	2166	3242	2073
Usp54|NM_030180.2|50562	CCTGTAGAGCTGGAAGACTTACCGGGCCAGATATGTACTAAGGAAAGTTAATATTCATAGCTTTCCTTGGTACATATCTGGCTTTTTTGAATTCGCACCAGCACGCTACGCAGTTGGTCACAACGTGTACTTCGGTGTCTTCTGACCA	2692	1724	1719	1327	2006	1282
Usp54|NM_030180.2|50563	CCTGTAGAGCTGGAAGACTTACCGGCCAGACTTCATTGACTTTAAAGTTAATATTCATAGCTTTGAAGTCAATGAAGTCTGGTTTTTTGAATTCGCACCAGCACGCTACGCATGTGGTCACAACGTGTTGTTCGGTGTCTTCTGACCA	4321	2767	3797	2930	4802	3070
Rnf31|NM_194346.2|50564	CCTGTAGAGCTGGAAGACTTACCGGCGGGATGTATTATGGTTGTATGTTAATATTCATAGCATACAACCGTAGTACATCCCGTTTTTTGAATTCGCACCAGCACGCTACGCAACTGGTCACAACGTCAGTTTCGGTGTCTTCTGACCA	4415	2827	4360	3365	5555	3551
Rnf31|NM_194346.2|50565	CCTGTAGAGCTGGAAGACTTACCGGGCGCTTAGTGAAGTTTAATAAGTTAATATTCATAGCTTATTAAACTTCACTGAGCGCTTTTTTGAATTCGCACCAGCACGCTACGCATGTGGTCACAACGTCACATTCGGTGTCTTCTGACCA	1868	1196	1231	950	1561	998
Rnf31|NM_194346.2|50566	CCTGTAGAGCTGGAAGACTTACCGGGCCACTATTCGTTACCTATATGTTAATATTCATAGCATGTAGGTAGCGAATAGTGGCTTTTTTGAATTCGCACCAGCACGCTACGCACATGGTCACAACGTCAACTTCGGTGTCTTCTGACCA	2201	1409	1744	1346	1966	1257
Rnf31|NM_194346.2|50567	CCTGTAGAGCTGGAAGACTTACCGGCAGAGAAACAACGCTAAGATAGTTAATATTCATAGCTATCTTGGCGTTGTTTCTCTGTTTTTTGAATTCGCACCAGCACGCTACGCAGTTGGTCACAACGTCATGTTCGGTGTCTTCTGACCA	3885	2488	3891	3003	4631	2960
Rnf31|NM_194346.2|50568	CCTGTAGAGCTGGAAGACTTACCGGCTCATTGATGACGCTTAGTTAGTTAATATTCATAGCTAACTGAGCGTCATCAGTGAGTTTTTTGAATTCGCACCAGCACGCTACGCATGTGGTCACAACGTACGTTTCGGTGTCTTCTGACCA	3976	2546	3662	2826	4815	3078
Rnf34|NM_030564.1|50569	CCTGTAGAGCTGGAAGACTTACCGGCCCTTAGTTGATGCGATTAAAGTTAATATTCATAGCTTTAGTCGCATCAACTGAGGGTTTTTTGAATTCGCACCAGCACGCTACGCAGTTGGTCACAACGTACCATTCGGTGTCTTCTGACCA	3930	2516	2971	2293	3574	2285
Rnf34|NM_030564.1|50570	CCTGTAGAGCTGGAAGACTTACCGGGCACAGGTATAAAGTGAAATAGTTAATATTCATAGCTATTTCACTTTGTACCTGTGCTTTTTTGAATTCGCACCAGCACGCTACGCAACTGGTCACAACGTACACTTCGGTGTCTTCTGACCA	1767	1131	1237	955	1525	975
Rnf34|NM_030564.1|50571	CCTGTAGAGCTGGAAGACTTACCGGCGGCTGTATAAAGAGAATGAAGTTAATATTCATAGCTTCATTCTCTTTGTACAGCCGTTTTTTGAATTCGCACCAGCACGCTACGCACATGGTCACAACGTACTGTTCGGTGTCTTCTGACCA	3487	2233	3206	2474	3436	2197
Rnf34|NM_030564.1|50572	CCTGTAGAGCTGGAAGACTTACCGGCCGCAGATGTTCTATTTGTTAGTTAATATTCATAGCTGACAAGTAGAACATCTGCGGTTTTTTGAATTCGCACCAGCACGCTACGCAGTTGGTCACAACGTTGGTTTCGGTGTCTTCTGACCA	3227	2066	3293	2541	4152	2654
Trim2|NM_030706.2|50573	CCTGTAGAGCTGGAAGACTTACCGGCCCATCAGAATCAATGTAAATGTTAATATTCATAGCATTTGCATTGATTCTGATGGGTTTTTTGAATTCGCACCAGCACGCTACGCACATGGTCACAACGTTGCATTCGGTGTCTTCTGACCA	4298	2752	3504	2704	3763	2406
Trim2|NM_030706.2|50574	CCTGTAGAGCTGGAAGACTTACCGGGCACATTATTGTGGTGGATAAGTTAATATTCATAGCTTGTCCACCACAATAATGTGCTTTTTTGAATTCGCACCAGCACGCTACGCATGTGGTCACAACGTTGACTTCGGTGTCTTCTGACCA	2752	1762	1821	1405	2033	1300
Trim2|NM_030706.2|50575	CCTGTAGAGCTGGAAGACTTACCGGGCTCTTCAGTTCATCTTAGAAGTTAATATTCATAGCTTCTGAGATGAACTGAAGAGCTTTTTTGAATTCGCACCAGCACGCTACGCAACTGGTCACAACGTTGTGTTCGGTGTCTTCTGACCA	3612	2313	4970	3835	5724	3659
Trim2|NM_030706.2|50576	CCTGTAGAGCTGGAAGACTTACCGGCGTGGACTTAAATGGGAATATGTTAATATTCATAGCATGTTCCCATTTGAGTCCACGTTTTTTGAATTCGCACCAGCACGCTACGCAGTTGGTCACAACCAGTGTTTCGGTGTCTTCTGACCA	5821	3727	7799	6018	10048	6423
Birc6|NM_007566.2|50577	CCTGTAGAGCTGGAAGACTTACCGGCCCATAAGATAGGGTCTTTATGTTAATATTCATAGCATAAAGACCCTATCTTGTGGGTTTTTTGAATTCGCACCAGCACGCTACGCACATGGTCACAACCAGTCATTCGGTGTCTTCTGACCA	5333	3415	4132	3189	4849	3100
Birc6|NM_007566.2|50578	CCTGTAGAGCTGGAAGACTTACCGGCCAGCAAATTATGAGCTAGATGTTAATATTCATAGCATCTGGCTCATAATTTGCTGGTTTTTTGAATTCGCACCAGCACGCTACGCATGTGGTCACAACCAGTACTTCGGTGTCTTCTGACCA	1963	1257	1447	1117	1622	1037
Birc6|NM_007566.2|50579	CCTGTAGAGCTGGAAGACTTACCGGCCCTATGTAAATGGTTGCTTTGTTAATATTCATAGCAAAGCAGCCATTTGCATAGGGTTTTTTGAATTCGCACCAGCACGCTACGCAACTGGTCACAACCAGTTGTTCGGTGTCTTCTGACCA	4700	3009	5036	3886	6310	4034
Trim17|NM_031172.2|50580	CCTGTAGAGCTGGAAGACTTACCGGGACATTGGGTGTGCCATAGTTGTTAATATTCATAGCAACTGTGGCACACCCAGTGTCTTTTTTGAATTCGCACCAGCACGCTACGCACATGGTCACAACCACAGTTTCGGTGTCTTCTGACCA	3787	2425	2619	2021	3303	2112
Trim17|NM_031172.2|50581	CCTGTAGAGCTGGAAGACTTACCGGCCATCTGCCTTGATTACTTTAGTTAATATTCATAGCTAAAGTAGTCAAGGCAGATGGTTTTTTGAATTCGCACCAGCACGCTACGCAACTGGTCACAACCACACATTCGGTGTCTTCTGACCA	3491	2235	3163	2441	4294	2745
Trim17|NM_031172.2|50582	CCTGTAGAGCTGGAAGACTTACCGGCCAAGGAGGAATAGACTTTAAGTTAATATTCATAGCTTAAGGTCTGTTCCTCCTTGGTTTTTTGAATTCGCACCAGCACGCTACGCAGTTGGTCACAACCACAACTTCGGTGTCTTCTGACCA	1624	1040	1173	905	1318	843
Trim17|NM_031172.2|50583	CCTGTAGAGCTGGAAGACTTACCGGCTGTTACCCAATTCCATTCTAGTTAATATTCATAGCTAGAGTGGAATTGGGTAACAGTTTTTTGAATTCGCACCAGCACGCTACGCATGTGGTCACAACCACATGTTCGGTGTCTTCTGACCA	2347	1503	2173	1677	3387	2165
Trim23|NM_030731.3|50584	CCTGTAGAGCTGGAAGACTTACCGGGCAGCAGTTGTTTCATGTTTAGTTAATATTCATAGCTAAGCATGAAACAACTGCTGCTTTTTTGAATTCGCACCAGCACGCTACGCAACTGGTCACAACCAACGTTTCGGTGTCTTCTGACCA	4294	2749	3976	3068	4790	3062
Trim23|NM_030731.3|50585	CCTGTAGAGCTGGAAGACTTACCGGCCGAGTAGTCATATTAGGATTGTTAATATTCATAGCAATCCTAATGTGACTACTCGGTTTTTTGAATTCGCACCAGCACGCTACGCATGTGGTCACAACCAACCATTCGGTGTCTTCTGACCA	2830	1812	2599	2006	2983	1907
Trim23|NM_030731.3|50586	CCTGTAGAGCTGGAAGACTTACCGGCGATCATGTGTCAGAGTTTATGTTAATATTCATAGCATAAGCTCTGACACATGATCGTTTTTTGAATTCGCACCAGCACGCTACGCACATGGTCACAACCAACACTTCGGTGTCTTCTGACCA	3364	2154	2066	1594	2203	1408
Trim23|NM_030731.3|50587	CCTGTAGAGCTGGAAGACTTACCGGCGAGATGCCTTATTCTTGATTGTTAATATTCATAGCAATCAAGAGTAAGGCATCTCGTTTTTTGAATTCGCACCAGCACGCTACGCAGTTGGTCACAACCAACTGTTCGGTGTCTTCTGACCA	4037	2585	4038	3116	4870	3113
Trim23|NM_030731.3|50588	CCTGTAGAGCTGGAAGACTTACCGGCGTGTGCTTCTAGTTGATAAAGTTAATATTCATAGCTTTATCAGCTAGAGGCACACGTTTTTTGAATTCGCACCAGCACGCTACGCATGTGGTCACAACCATGGTTTCGGTGTCTTCTGACCA	3493	2237	3442	2656	4310	2755
Rnf152|NM_178779.4|50589	CCTGTAGAGCTGGAAGACTTACCGGGCCCAGGTTGTTGGATTGTAAGTTAATATTCATAGCTTGCAATCCAACAACTTGGGCTTTTTTGAATTCGCACCAGCACGCTACGCAGTTGGTCACAACCATGCATTCGGTGTCTTCTGACCA	2247	1439	1698	1310	2108	1348
Rnf152|NM_178779.4|50590	CCTGTAGAGCTGGAAGACTTACCGGGCTACACAATATGTCCTGTATGTTAATATTCATAGCATGCAGGACATGTTGTGTAGCTTTTTTGAATTCGCACCAGCACGCTACGCAACTGGTCACAACCATGACTTCGGTGTCTTCTGACCA	1605	1028	1184	914	1332	852
Rnf152|NM_178779.4|50591	CCTGTAGAGCTGGAAGACTTACCGGTCATTGCCATACCACATACTTGTTAATATTCATAGCAAGTGTGTGGTATGGCAATGATTTTTTGAATTCGCACCAGCACGCTACGCACATGGTCACAACCATGTGTTCGGTGTCTTCTGACCA	1921	1230	1277	985	1575	1007
Rnf152|NM_178779.4|50592	CCTGTAGAGCTGGAAGACTTACCGGGCGTGGTGAAGAGTTCCATATGTTAATATTCATAGCATGTGGAGCTCTTCACCACGCTTTTTTGAATTCGCACCAGCACGCTACGCATGTGGTCACAACACGTGTTTCGGTGTCTTCTGACCA	2967	1900	1819	1404	2154	1377
Rnf14|NM_020012.2|50593	CCTGTAGAGCTGGAAGACTTACCGGGCAGTCTACCTTGGATTTAATGTTAATATTCATAGCATTAGATCCAAGGTAGACTGCTTTTTTGAATTCGCACCAGCACGCTACGCAGTTGGTCACAACACGTCATTCGGTGTCTTCTGACCA	3209	2055	1691	1305	2174	1390
Rnf14|NM_020012.2|50594	CCTGTAGAGCTGGAAGACTTACCGGGCACTGGTTGTATGTAGTATTGTTAATATTCATAGCAATACTGCATACAGCCAGTGCTTTTTTGAATTCGCACCAGCACGCTACGCAACTGGTCACAACACGTACTTCGGTGTCTTCTGACCA	2340	1498	1592	1229	2101	1343
Rnf182|NM_183204.4|50595	CCTGTAGAGCTGGAAGACTTACCGGCATAGGAAACTCAGCGTATATGTTAATATTCATAGCATATGCGCTGAGTTTCCTATGTTTTTTGAATTCGCACCAGCACGCTACGCACATGGTCACAACACGTTGTTCGGTGTCTTCTGACCA	3072	1967	2635	2033	3836	2452
Rnf182|NM_183204.4|50596	CCTGTAGAGCTGGAAGACTTACCGGCGTCCTCTAATTGTTTGGTTAGTTAATATTCATAGCTAACCAAGCAATTAGAGGACGTTTTTTGAATTCGCACCAGCACGCTACGCAGTTGGTCACAACACCAGTTTCGGTGTCTTCTGACCA	4321	2767	4134	3190	5405	3455
Rnf182|NM_183204.4|50597	CCTGTAGAGCTGGAAGACTTACCGGGCTGTTAGGTTTGCTGTATTTGTTAATATTCATAGCAAGTACAGCAAACCTAGCAGCTTTTTTGAATTCGCACCAGCACGCTACGCACATGGTCACAACACCACATTCGGTGTCTTCTGACCA	1396	894	1127	870	1456	931
Rnf182|NM_183204.4|50598	CCTGTAGAGCTGGAAGACTTACCGGGCTCGAGTGTAAGATTTGTTAGTTAATATTCATAGCTAACAGATCTTACACTCGAGCTTTTTTGAATTCGCACCAGCACGCTACGCATGTGGTCACAACACCAACTTCGGTGTCTTCTGACCA	2224	1424	1333	1029	1443	922
Ube2l6|NM_019949.2|50599	CCTGTAGAGCTGGAAGACTTACCGGGCAGAAGAGTTCACCTTTAAAGTTAATATTCATAGCTTTAAGGGTGAACTCTTCTGCTTTTTTGAATTCGCACCAGCACGCTACGCAACTGGTCACAACACCATGTTCGGTGTCTTCTGACCA	2576	1649	2807	2166	3089	1975
Ube2l6|NM_019949.2|50600	CCTGTAGAGCTGGAAGACTTACCGGCCTTACACCAAGCCTTATTAAGTTAATATTCATAGCTTGATAAGGCTTGGTGTAAGGTTTTTTGAATTCGCACCAGCACGCTACGCACATGGTCACAACACACGTTTCGGTGTCTTCTGACCA	3011	1928	2487	1919	3388	2166
Ube2l6|NM_019949.2|50601	CCTGTAGAGCTGGAAGACTTACCGGCCTTCTAAGTGTGGATTGATTGTTAATATTCATAGCAATCAATCCGCACTTGGAAGGTTTTTTGAATTCGCACCAGCACGCTACGCAACTGGTCACAACACACCATTCGGTGTCTTCTGACCA	2363	1513	1869	1442	2256	1442
Trim56|NM_201373.4|50602	CCTGTAGAGCTGGAAGACTTACCGGCGGAGTAGAAATTCCCTTAATGTTAATATTCATAGCATTGAGGGAGTTTCTACTCCGTTTTTTGAATTCGCACCAGCACGCTACGCAGTTGGTCACAACACACACTTCGGTGTCTTCTGACCA	2150	1377	1217	939	1401	896
Trim56|NM_201373.4|50603	CCTGTAGAGCTGGAAGACTTACCGGCGCCTTTAAGACCAATTTCTTGTTAATATTCATAGCAAGAAGTTGGTCTTAAAGGCGTTTTTTGAATTCGCACCAGCACGCTACGCATGTGGTCACAACACACTGTTCGGTGTCTTCTGACCA	3725	2385	3750	2894	4586	2932
Trim56|NM_201373.4|50604	CCTGTAGAGCTGGAAGACTTACCGGCGATAGAACTAAGATAGGGAAGTTAATATTCATAGCTTCCCTATCTTGGTTCTATCGTTTTTTGAATTCGCACCAGCACGCTACGCAACTGGTCACAACACTGGTTTCGGTGTCTTCTGACCA	4173	2672	4247	3277	5026	3213
Dtx1|NM_008052.3|50605	CCTGTAGAGCTGGAAGACTTACCGGGAAGATGGAGTTTCACTTCATGTTAATATTCATAGCATGAGGTGAAACTCCATCTTCTTTTTTGAATTCGCACCAGCACGCTACGCATGTGGTCACAACACTGCATTCGGTGTCTTCTGACCA	2295	1469	2128	1642	2543	1626
Dtx1|NM_008052.3|50606	CCTGTAGAGCTGGAAGACTTACCGGTCATCTTCACTATCGGAATATGTTAATATTCATAGCATGTTCCGATAGTGAAGATGATTTTTTGAATTCGCACCAGCACGCTACGCACATGGTCACAACACTGACTTCGGTGTCTTCTGACCA	2730	1748	2193	1692	2402	1536
Dtx1|NM_008052.3|50607	CCTGTAGAGCTGGAAGACTTACCGGCTACGACATGGATATCTGTATGTTAATATTCATAGCATGCAGATGTCCATGTCGTAGTTTTTTGAATTCGCACCAGCACGCTACGCAGTTGGTCACAACACTGTGTTCGGTGTCTTCTGACCA	3708	2374	3269	2523	3979	2544
Dtx1|NM_008052.3|50608	CCTGTAGAGCTGGAAGACTTACCGGTGCCGTAAGACTAAGAAGAAAGTTAATATTCATAGCTTTCTTCTTGGTCTTGCGGCATTTTTTGAATTCGCACCAGCACGCTACGCAACTGGTCACAACTGGTGTTTCGGTGTCTTCTGACCA	3949	2528	4653	3591	5726	3660
Dtx1|NM_008052.3|50609	CCTGTAGAGCTGGAAGACTTACCGGCGACGCCAGCTATCTAGATAAGTTAATATTCATAGCTTGTCTAGGTAGCTGGCGTCGTTTTTTGAATTCGCACCAGCACGCTACGCATGTGGTCACAACTGGTCATTCGGTGTCTTCTGACCA	4124	2641	2571	1984	2958	1891
Hdac4|NM_207225.1|50610	CCTGTAGAGCTGGAAGACTTACCGGCCTCAGCAAGATAATCTTCAAGTTAATATTCATAGCTTGGAGATTATCTTGCTGAGGTTTTTTGAATTCGCACCAGCACGCTACGCACATGGTCACAACTGGTACTTCGGTGTCTTCTGACCA	2202	1410	1558	1202	2140	1368
Hdac4|NM_207225.1|50611	CCTGTAGAGCTGGAAGACTTACCGGCATGGGTTTCTGTTACTTTAAGTTAATATTCATAGCTTAAAGTAGCAGAAACCCATGTTTTTTGAATTCGCACCAGCACGCTACGCAGTTGGTCACAACTGGTTGTTCGGTGTCTTCTGACCA	2951	1889	3090	2384	3520	2250
Hdac4|NM_207225.1|50612	CCTGTAGAGCTGGAAGACTTACCGGGTTCTACATCAGAGACTCAATGTTAATATTCATAGCATTGGGTCTCTGATGTAGAACTTTTTTGAATTCGCACCAGCACGCTACGCATGTGGTCACAACTGCAGTTTCGGTGTCTTCTGACCA	4198	2688	2644	2040	3016	1928
Hdac4|NM_207225.1|50613	CCTGTAGAGCTGGAAGACTTACCGGGAGGCACAGTTGTATGAATATGTTAATATTCATAGCATGTTCATGCAACTGTGCCTCTTTTTTGAATTCGCACCAGCACGCTACGCAGTTGGTCACAACTGCACATTCGGTGTCTTCTGACCA	2613	1673	1177	908	1193	763
Hdac4|NM_207225.1|50614	CCTGTAGAGCTGGAAGACTTACCGGACTCTTTGATTGAGGCGTAAAGTTAATATTCATAGCTTTGCGCCTCAATCAGAGAGTTTTTTTGAATTCGCACCAGCACGCTACGCAACTGGTCACAACTGCAACTTCGGTGTCTTCTGACCA	1600	1024	1193	921	1559	997
Supt3h|NM_178652.2|50615	CCTGTAGAGCTGGAAGACTTACCGGCGACAGTTAAGTTTCTTCAAAGTTAATATTCATAGCTTTGGAGAAACTTAACTGTCGTTTTTTGAATTCGCACCAGCACGCTACGCACATGGTCACAACTGCATGTTCGGTGTCTTCTGACCA	2441	1563	2417	1865	3101	1982
Supt3h|NM_178652.2|50616	CCTGTAGAGCTGGAAGACTTACCGGGCTCTTCTGGTGAGGTAAGATGTTAATATTCATAGCATCTTGCCTCACTAGAAGAGCTTTTTTGAATTCGCACCAGCACGCTACGCAGTTGGTCACAACTGACGTTTCGGTGTCTTCTGACCA	3265	2091	3990	3079	5483	3505
Supt3h|NM_178652.2|50617	CCTGTAGAGCTGGAAGACTTACCGGCGGTACAAACAAGAGATAGAAGTTAATATTCATAGCTTCTGTCTCTTGTTTGTACCGTTTTTTGAATTCGCACCAGCACGCTACGCACATGGTCACAACTGACCATTCGGTGTCTTCTGACCA	3926	2514	2108	1627	2466	1576
Supt3h|NM_178652.2|50618	CCTGTAGAGCTGGAAGACTTACCGGCACTTTAAGTAGTGGAAGAAAGTTAATATTCATAGCTTTCTTCCACTACTTGAAGTGTTTTTTGAATTCGCACCAGCACGCTACGCATGTGGTCACAACTGACACTTCGGTGTCTTCTGACCA	2040	1306	1179	910	1378	881
Supt3h|NM_178652.2|50619	CCTGTAGAGCTGGAAGACTTACCGGCGTACTATGGATTCAGTTCAAGTTAATATTCATAGCTTGAGCTGAATCCATAGTACGTTTTTTGAATTCGCACCAGCACGCTACGCAACTGGTCACAACTGACTGTTCGGTGTCTTCTGACCA	1937	1240	2286	1764	2575	1646
Sirt1|NM_019812.2|50620	CCTGTAGAGCTGGAAGACTTACCGGGCCATGAAGTATGATAAAGATGTTAATATTCATAGCATCTTTGTCATACTTCATGGCTTTTTTGAATTCGCACCAGCACGCTACGCACATGGTCACAACTGTGGTTTCGGTGTCTTCTGACCA	5081	3253	4582	3536	6103	3901
Sirt1|NM_019812.2|50621	CCTGTAGAGCTGGAAGACTTACCGGGAGGGTAATCAATACTTGTTTGTTAATATTCATAGCAAACAGGTATTGATTACCCTCTTTTTTGAATTCGCACCAGCACGCTACGCAACTGGTCACAACTGTGCATTCGGTGTCTTCTGACCA	3365	2155	2964	2287	4024	2572
Sirt1|NM_019812.2|50622	CCTGTAGAGCTGGAAGACTTACCGGCCTGAAAGAACTGTACTACAAGTTAATATTCATAGCTTGTGGTACAGTTCTTTCAGGTTTTTTGAATTCGCACCAGCACGCTACGCAGTTGGTCACAACTGTGACTTCGGTGTCTTCTGACCA	2740	1754	1905	1470	2268	1450
Taf10|NM_020024.3|50623	CCTGTAGAGCTGGAAGACTTACCGGGCCCAGAAATTCATCTTAGATGTTAATATTCATAGCATCTGAGATGAATTTCTGGGCTTTTTTGAATTCGCACCAGCACGCTACGCATGTGGTCACAACTGTGTGTTCGGTGTCTTCTGACCA	2479	1587	2859	2206	3244	2074
Taf10|NM_020024.3|50624	CCTGTAGAGCTGGAAGACTTACCGGCTCAGTGAGTATGGCATTAATGTTAATATTCATAGCATTGATGCCATACTCGCTGAGTTTTTTGAATTCGCACCAGCACGCTACGCAACTGGTCACATGGTGTGTTTCGGTGTCTTCTGACCA	2619	1677	2923	2256	3410	2180
Taf10|NM_020024.3|50625	CCTGTAGAGCTGGAAGACTTACCGGCTTGATGTAGTTGGAGGATTAGTTAATATTCATAGCTAATCCTCCAACTGCATCAAGTTTTTTGAATTCGCACCAGCACGCTACGCATGTGGTCACATGGTGTCATTCGGTGTCTTCTGACCA	3209	2055	2395	1848	2753	1760
Taf10|NM_020024.3|50626	CCTGTAGAGCTGGAAGACTTACCGGCACACCTTTAGTGGATTTCTTGTTAATATTCATAGCAAGAAGTCCACTAGAGGTGTGTTTTTTGAATTCGCACCAGCACGCTACGCACATGGTCACATGGTGTACTTCGGTGTCTTCTGACCA	3774	2416	2359	1820	2599	1661
Taf10|NM_020024.3|50627	CCTGTAGAGCTGGAAGACTTACCGGTCGCAAGTACACTCTAACTATGTTAATATTCATAGCATGGTTAGGGTGTACTTGCGATTTTTTGAATTCGCACCAGCACGCTACGCAGTTGGTCACATGGTGTTGTTCGGTGTCTTCTGACCA	2634	1687	1972	1522	2292	1465
Kat2a|NM_020004.5|50628	CCTGTAGAGCTGGAAGACTTACCGGGAAGCTTTCTACGGTCTATTTGTTAATATTCATAGCAAATGGACCGTAGAAGGCTTCTTTTTTGAATTCGCACCAGCACGCTACGCATGTGGTCACATGGTCAGTTTCGGTGTCTTCTGACCA	3800	2433	3087	2382	3803	2431
Kat2a|NM_020004.5|50629	CCTGTAGAGCTGGAAGACTTACCGGCGTGCTAAGAAGTTTGAGAAAGTTAATATTCATAGCTTTCTCAAGCTTCTTGGCACGTTTTTTGAATTCGCACCAGCACGCTACGCAGTTGGTCACATGGTCACATTCGGTGTCTTCTGACCA	3247	2079	2501	1930	2942	1881
Kat2a|NM_020004.5|50630	CCTGTAGAGCTGGAAGACTTACCGGCCTAAAGGAGTACCATATCAAGTTAATATTCATAGCTTGATGTGGTACTCCTTTAGGTTTTTTGAATTCGCACCAGCACGCTACGCAACTGGTCACATGGTCAACTTCGGTGTCTTCTGACCA	2347	1503	1438	1110	1727	1104
Trim8|NM_053100.2|50631	CCTGTAGAGCTGGAAGACTTACCGGCCAGGATTTCTATAGGGTGTGGTTAATATTCATAGCTACACCCTGTAGAAATCCTGGTTTTTTGAATTCGCACCAGCACGCTACGCACATGGTCACATGGTCATGTTCGGTGTCTTCTGACCA	2511	1608	2491	1922	2638	1686
Trim8|NM_053100.2|50632	CCTGTAGAGCTGGAAGACTTACCGGGCTGCCATGCAAACATAATTTGTTAATATTCATAGCAAGTTATGTTTGCATGGCAGCTTTTTTGAATTCGCACCAGCACGCTACGCAGTTGGTCACATGGTACGTTTCGGTGTCTTCTGACCA	2639	1690	2419	1867	3208	2051
Trim8|NM_053100.2|50633	CCTGTAGAGCTGGAAGACTTACCGGGAGGAATGAGATATGGAAGATGTTAATATTCATAGCATCTTCCGTATCTCATTCCTCTTTTTTGAATTCGCACCAGCACGCTACGCACATGGTCACATGGTACCATTCGGTGTCTTCTGACCA	3815	2443	2900	2238	3488	2230
Trim8|NM_053100.2|50634	CCTGTAGAGCTGGAAGACTTACCGGCAGGAGTATTCATACCCATTTGTTAATATTCATAGCAAGTGGGTGTGAATACTCCTGTTTTTTGAATTCGCACCAGCACGCTACGCATGTGGTCACATGGTACACTTCGGTGTCTTCTGACCA	1993	1276	1054	813	1241	793
Trim8|NM_053100.2|50635	CCTGTAGAGCTGGAAGACTTACCGGCAGTTGTGGAAGATGTTAGAAGTTAATATTCATAGCTTCTAGCATCTTCCGCAACTGTTTTTTGAATTCGCACCAGCACGCTACGCAACTGGTCACATGGTACTGTTCGGTGTCTTCTGACCA	3305	2116	2646	2042	3135	2004
Rnf133|NM_198251.2|50636	CCTGTAGAGCTGGAAGACTTACCGGGCCTAATGAAATAGTTTGGATGTTAATATTCATAGCATCCGAACTATTTCATTAGGCTTTTTTGAATTCGCACCAGCACGCTACGCACATGGTCACATGGTTGGTTTCGGTGTCTTCTGACCA	3313	2121	3102	2394	3717	2376
Rnf133|NM_198251.2|50637	CCTGTAGAGCTGGAAGACTTACCGGCCTGCAAGAACTTTAAGTAAAGTTAATATTCATAGCTTTACTTGAAGTTCTTGCAGGTTTTTTGAATTCGCACCAGCACGCTACGCAACTGGTCACATGGTTGCATTCGGTGTCTTCTGACCA	2596	1662	2137	1649	2539	1623
Rnf133|NM_198251.2|50638	CCTGTAGAGCTGGAAGACTTACCGGGCTGCAAGTTTGAGTATTAAAGTTAATATTCATAGCTTTAATACTCGAACTTGCAGCTTTTTTGAATTCGCACCAGCACGCTACGCAGTTGGTCACATGGTTGACTTCGGTGTCTTCTGACCA	1763	1129	1146	884	1046	669
Trip12|NM_133975.4|50639	CCTGTAGAGCTGGAAGACTTACCGGGCCCTAAAGTATTGTTGTGATGTTAATATTCATAGCATCACAACAATGCTTTAGGGCTTTTTTGAATTCGCACCAGCACGCTACGCATGTGGTCACATGGTTGTGTTCGGTGTCTTCTGACCA	2873	1840	2214	1708	2914	1863
Trip12|NM_133975.4|50640	CCTGTAGAGCTGGAAGACTTACCGGCGGGTTGTGAGGTTCTTGTTTGTTAATATTCATAGCAAACAAGAACTTCACAGCCCGTTTTTTGAATTCGCACCAGCACGCTACGCACATGGTCACATGCAGTGTTTCGGTGTCTTCTGACCA	4421	2831	3879	2993	4641	2967
Trip12|NM_133975.4|50641	CCTGTAGAGCTGGAAGACTTACCGGCCATATAACATGACTGTGTATGTTAATATTCATAGCATACACGGTCATGTTATATGGTTTTTTGAATTCGCACCAGCACGCTACGCAACTGGTCACATGCAGTCATTCGGTGTCTTCTGACCA	5287	3385	3816	2945	4950	3164
Trip12|NM_133975.4|50642	CCTGTAGAGCTGGAAGACTTACCGGGCAGGATAAATCTCAGACTAAGTTAATATTCATAGCTTGGTCTGGGATTTATCCTGCTTTTTTGAATTCGCACCAGCACGCTACGCAGTTGGTCACATGCAGTACTTCGGTGTCTTCTGACCA	2437	1560	1257	970	1710	1093
Rnf8|NM_021419.1|50643	CCTGTAGAGCTGGAAGACTTACCGGCGGAAAGTAGGGTGTCCTATTGTTAATATTCATAGCAATGGGACACTCTACTTTCCGTTTTTTGAATTCGCACCAGCACGCTACGCATGTGGTCACATGCAGTTGTTCGGTGTCTTCTGACCA	5730	3669	4084	3152	5393	3448
Rnf8|NM_021419.1|50644	CCTGTAGAGCTGGAAGACTTACCGGGCTCGAGAATTAAGAGGAAATGTTAATATTCATAGCATTTCCTCTTAGTTCTCGAGCTTTTTTGAATTCGCACCAGCACGCTACGCAACTGGTCACATGCACAGTTTCGGTGTCTTCTGACCA	3844	2461	3751	2895	4055	2592
Rnf8|NM_021419.1|50645	CCTGTAGAGCTGGAAGACTTACCGGACAGGGTTATTGCATCTGTAAGTTAATATTCATAGCTTACGGATGCAATAACCCTGTTTTTTTGAATTCGCACCAGCACGCTACGCATGTGGTCACATGCACACATTCGGTGTCTTCTGACCA	4248	2720	2953	2279	4105	2624
Rnf8|NM_021419.1|50646	CCTGTAGAGCTGGAAGACTTACCGGCTGGTTAATGTCGCTAGTAAAGTTAATATTCATAGCTTTACTGGCGACATTAGCCAGTTTTTTGAATTCGCACCAGCACGCTACGCACATGGTCACATGCACAACTTCGGTGTCTTCTGACCA	2620	1678	1340	1034	1646	1052
Ube2n|NM_080560.3|50647	CCTGTAGAGCTGGAAGACTTACCGGCAGAACTAGTTCCTGGTATTAGTTAATATTCATAGCTAATGCCAGGAACTGGTTCTGTTTTTTGAATTCGCACCAGCACGCTACGCAGTTGGTCACATGCACATGTTCGGTGTCTTCTGACCA	5034	3223	5042	3891	5807	3712
Ube2n|NM_080560.3|50648	CCTGTAGAGCTGGAAGACTTACCGGTGTAGATAAGTTGGGAAGAATGTTAATATTCATAGCATTCTTCCCAACTTGTCTACATTTTTTGAATTCGCACCAGCACGCTACGCATGTGGTCACATGCAACGTTTCGGTGTCTTCTGACCA	3925	2513	2582	1992	2649	1693
Ube2n|NM_080560.3|50649	CCTGTAGAGCTGGAAGACTTACCGGCCTGGTATTAAAGCAGAATCAGTTAATATTCATAGCTGGTTCTGCTTTAATGCCAGGTTTTTTGAATTCGCACCAGCACGCTACGCAGTTGGTCACATGCAACCATTCGGTGTCTTCTGACCA	4626	2962	3596	2775	4323	2764
Ube2n|NM_080560.3|50650	CCTGTAGAGCTGGAAGACTTACCGGAGCACCTAAAGTATGTTTCATGTTAATATTCATAGCATGAAACGTACTTTAGGTGCTTTTTTTGAATTCGCACCAGCACGCTACGCAACTGGTCACATGCAACACTTCGGTGTCTTCTGACCA	2926	1873	2167	1672	2593	1658
Herc2|NM_010418.2|50651	CCTGTAGAGCTGGAAGACTTACCGGGCCTCCAGAAATATTGTGAAAGTTAATATTCATAGCTTTCACAATGTTTCTGGAGGCTTTTTTGAATTCGCACCAGCACGCTACGCACATGGTCACATGCAACTGTTCGGTGTCTTCTGACCA	3293	2108	3217	2482	4576	2925
Herc2|NM_010418.2|50652	CCTGTAGAGCTGGAAGACTTACCGGGCCTGCTTATTAGTAAACTTTGTTAATATTCATAGCAAAGTTTACTAATGAGCAGGCTTTTTTGAATTCGCACCAGCACGCTACGCAGTTGGTCACATGCATGGTTTCGGTGTCTTCTGACCA	2817	1804	2719	2098	3505	2241
Herc2|NM_010418.2|50653	CCTGTAGAGCTGGAAGACTTACCGGGCGCTACTTTATTGCTTTGAAGTTAATATTCATAGCTTCAAGGCAATGAAGTAGCGCTTTTTTGAATTCGCACCAGCACGCTACGCACATGGTCACATGCATGCATTCGGTGTCTTCTGACCA	3835	2455	3034	2341	3521	2251
Rnf111|NM_033604.2|50654	CCTGTAGAGCTGGAAGACTTACCGGCGACTTCATTACCTCTAGTTAGTTAATATTCATAGCTAACTGGAGGTGATGAAGTCGTTTTTTGAATTCGCACCAGCACGCTACGCATGTGGTCACATGCATGACTTCGGTGTCTTCTGACCA	3126	2002	1266	977	1432	915
Rnf111|NM_033604.2|50655	CCTGTAGAGCTGGAAGACTTACCGGGCCAAGGTTTAAGTTCGTATAGTTAATATTCATAGCTATGCGAACTTGAACCTTGGCTTTTTTGAATTCGCACCAGCACGCTACGCAACTGGTCACATGCATGTGTTCGGTGTCTTCTGACCA	3599	2304	3323	2564	4014	2566
Rnf111|NM_033604.2|50656	CCTGTAGAGCTGGAAGACTTACCGGGCCATTATCAATAGATGGTTAGTTAATATTCATAGCTAGCCATCTATTGATAATGGCTTTTTTGAATTCGCACCAGCACGCTACGCAGTTGGTCACATGACGTGTTTCGGTGTCTTCTGACCA	3974	2544	4412	3405	5320	3401
Rnf111|NM_033604.2|50657	CCTGTAGAGCTGGAAGACTTACCGGGCTCAGAGGAGGTATGTTCTTGTTAATATTCATAGCAAGAGCATACTTCCTCTGAGCTTTTTTGAATTCGCACCAGCACGCTACGCACATGGTCACATGACGTCATTCGGTGTCTTCTGACCA	2275	1457	1410	1088	1553	993
Mgrn1|NM_001252437.1|50658	CCTGTAGAGCTGGAAGACTTACCGGGCACTCTAGTTCTGATAGTATGTTAATATTCATAGCATACTGTCAGAACTAGAGTGCTTTTTTGAATTCGCACCAGCACGCTACGCATGTGGTCACATGACGTACTTCGGTGTCTTCTGACCA	2270	1453	1096	846	1257	804
Mgrn1|NM_001252437.1|50659	CCTGTAGAGCTGGAAGACTTACCGGGCCTTCTTTCAAGATTGATTTGTTAATATTCATAGCAAGTCAATCTTGAAAGAAGGCTTTTTTGAATTCGCACCAGCACGCTACGCAACTGGTCACATGACGTTGTTCGGTGTCTTCTGACCA	3925	2513	3906	3014	4339	2774
Mgrn1|NM_001252437.1|50660	CCTGTAGAGCTGGAAGACTTACCGGGAAACTACTTTGCTTCGTATTGTTAATATTCATAGCAATGCGAAGCAAAGTAGTTTCTTTTTTGAATTCGCACCAGCACGCTACGCACATGGTCACATGACCAGTTTCGGTGTCTTCTGACCA	2792	1788	2145	1655	2608	1667
Mgrn1|NM_001252437.1|50661	CCTGTAGAGCTGGAAGACTTACCGGCGGCATCGAGAATAAGAATAAGTTAATATTCATAGCTTGTTCTTGTTCTCGATGCCGTTTTTTGAATTCGCACCAGCACGCTACGCAACTGGTCACATGACCACATTCGGTGTCTTCTGACCA	3612	2313	2125	1640	2348	1501
Mgrn1|NM_001252437.1|50662	CCTGTAGAGCTGGAAGACTTACCGGCGTGCTTTACAGTTTGGAATTGTTAATATTCATAGCAATTCCAGACTGTAGAGCACGTTTTTTGAATTCGCACCAGCACGCTACGCAGTTGGTCACATGACCAACTTCGGTGTCTTCTGACCA	1664	1065	1139	879	1563	999
Ube2d3|NM_025356.4|50663	CCTGTAGAGCTGGAAGACTTACCGGACAACAGAATATCTTGGGAATGTTAATATTCATAGCATTCCCGAGATATTCTGTTGTTTTTTTGAATTCGCACCAGCACGCTACGCATGTGGTCACATGACCATGTTCGGTGTCTTCTGACCA	3259	2087	2961	2285	3933	2514
Ube2d3|NM_025356.4|50664	CCTGTAGAGCTGGAAGACTTACCGGGCCCATATTAAGGTGGTGTGTGTTAATATTCATAGCATACACCACCTTGATATGGGCTTTTTTGAATTCGCACCAGCACGCTACGCAACTGGTCACATGACACGTTTCGGTGTCTTCTGACCA	2252	1442	2038	1573	2519	1610
Ube2d3|NM_025356.4|50665	CCTGTAGAGCTGGAAGACTTACCGGCCCTTTAAACCACTTAAGGTTGTTAATATTCATAGCAACCTTAGGTGGTTTGAAGGGTTTTTTGAATTCGCACCAGCACGCTACGCATGTGGTCACATGACACCATTCGGTGTCTTCTGACCA	2022	1295	1417	1093	1732	1107
Mdm2|NM_010786.3|50666	CCTGTAGAGCTGGAAGACTTACCGGCCAATCCAAATGATTGTGTTAGTTAATATTCATAGCTAGCACAATCATTTGGATTGGTTTTTTGAATTCGCACCAGCACGCTACGCACATGGTCACATGACACACTTCGGTGTCTTCTGACCA	3017	1932	2096	1617	2416	1544
Mdm2|NM_010786.3|50667	CCTGTAGAGCTGGAAGACTTACCGGCGGAATAAGAGACTTTGGTTAGTTAATATTCATAGCTAACCAGAGTCTCTTGTTCCGTTTTTTGAATTCGCACCAGCACGCTACGCAGTTGGTCACATGACACTGTTCGGTGTCTTCTGACCA	3961	2536	3504	2704	4340	2774
Mdm2|NM_010786.3|50668	CCTGTAGAGCTGGAAGACTTACCGGGTGTACCTCATGTAATGAAATGTTAATATTCATAGCATTTCATTGCATGAGGTACACTTTTTTGAATTCGCACCAGCACGCTACGCATGTGGTCACATGACTGGTTTCGGTGTCTTCTGACCA	3308	2118	1586	1224	1405	898
Mdm2|NM_010786.3|50669	CCTGTAGAGCTGGAAGACTTACCGGGCCTGGATTAGGATTTAGTTTGTTAATATTCATAGCAAACTGAATCCTGATCCAGGCTTTTTTGAATTCGCACCAGCACGCTACGCAGTTGGTCACATGACTGCATTCGGTGTCTTCTGACCA	2741	1755	2017	1556	2511	1605
Mdm2|NM_010786.3|50670	CCTGTAGAGCTGGAAGACTTACCGGGTGACGACTATTTCCAACTATGTTAATATTCATAGCATGGTTGGGAATAGTCGTCACTTTTTTGAATTCGCACCAGCACGCTACGCAACTGGTCACATGACTGACTTCGGTGTCTTCTGACCA	2998	1920	1396	1077	1349	862
Trim9|NM_053167.3|50671	CCTGTAGAGCTGGAAGACTTACCGGCCGGGAAGTGTGTGTTGGGAAGTTAATATTCATAGCTTTCCAACATACACTTCCCGGTTTTTTGAATTCGCACCAGCACGCTACGCACATGGTCACATGACTGTGTTCGGTGTCTTCTGACCA	3482	2229	3672	2834	4089	2614
Trim9|NM_053167.3|50672	CCTGTAGAGCTGGAAGACTTACCGGCGGGTCAATAAGGAGTATGAAGTTAATATTCATAGCTTCATGCTCCTTGTTGACCCGTTTTTTGAATTCGCACCAGCACGCTACGCATGTGGTCACATGTGGTGTTTCGGTGTCTTCTGACCA	4334	2775	4473	3452	5852	3741
Uba3|NM_011666.2|50673	CCTGTAGAGCTGGAAGACTTACCGGCGACACTTTCTACCGATAATTGTTAATATTCATAGCAATTGTCGGTAGAAAGTGTCGTTTTTTGAATTCGCACCAGCACGCTACGCAGTTGGTCACATGTGGTCATTCGGTGTCTTCTGACCA	2716	1739	1800	1389	2212	1414
Uba3|NM_011666.2|50674	CCTGTAGAGCTGGAAGACTTACCGGCCCAGAACATTGTATTGAGTAGTTAATATTCATAGCTACTCGATACAGTGTTCTGGGTTTTTTGAATTCGCACCAGCACGCTACGCAACTGGTCACATGTGGTACTTCGGTGTCTTCTGACCA	3119	1997	1688	1303	2085	1333
Ube2v1|NM_023230.2|50675	CCTGTAGAGCTGGAAGACTTACCGGCGTCTGTAAGATTCGTAATAAGTTAATATTCATAGCTTGTTACGAATCTTACAGACGTTTTTTGAATTCGCACCAGCACGCTACGCACATGGTCACATGTGGTTGTTCGGTGTCTTCTGACCA	5537	3545	5551	4284	7240	4628
Ube2v1|NM_023230.2|50676	CCTGTAGAGCTGGAAGACTTACCGGCCCTTGAAATTTCCGATTGTTGTTAATATTCATAGCAACAGTCGGAAATTTCGAGGGTTTTTTGAATTCGCACCAGCACGCTACGCAGTTGGTCACATGTGCAGTTTCGGTGTCTTCTGACCA	3749	2400	3378	2607	4336	2772
Ube2v1|NM_023230.2|50677	CCTGTAGAGCTGGAAGACTTACCGGCGCCGGAAGGATAGTGTTATAGTTAATATTCATAGCTGTAACACTGTCCTTCCGGCGTTTTTTGAATTCGCACCAGCACGCTACGCACATGGTCACATGTGCACATTCGGTGTCTTCTGACCA	3503	2243	2408	1858	2662	1702
Ube2v1|NM_023230.2|50678	CCTGTAGAGCTGGAAGACTTACCGGCCGAATATACAGCTTTAAGATGTTAATATTCATAGCATCTTAAGGCTGTATATTCGGTTTTTTGAATTCGCACCAGCACGCTACGCATGTGGTCACATGTGCAACTTCGGTGTCTTCTGACCA	2252	1442	1393	1075	1442	922
Ube2v1|NM_023230.2|50679	CCTGTAGAGCTGGAAGACTTACCGGGAGCTGGAGGAAGGATAGAAAGTTAATATTCATAGCTTTCTGTCCTTCTTCCAGCTCTTTTTTGAATTCGCACCAGCACGCTACGCAACTGGTCACATGTGCATGTTCGGTGTCTTCTGACCA	2079	1331	1592	1229	1603	1025
Mid1|NM_010797.2|50680	CCTGTAGAGCTGGAAGACTTACCGGCCAGGTCTTAATTCCTGAAATGTTAATATTCATAGCATTTCGGGAATTAGGACCTGGTTTTTTGAATTCGCACCAGCACGCTACGCACATGGTCACATGTGACGTTTCGGTGTCTTCTGACCA	3559	2279	3476	2682	4147	2651
Mid1|NM_010797.2|50681	CCTGTAGAGCTGGAAGACTTACCGGGTCCTATTTGTTTGGAGCTTTGTTAATATTCATAGCAAAGCTCCAGACAAATAGGACTTTTTTGAATTCGCACCAGCACGCTACGCAACTGGTCACATGTGACCATTCGGTGTCTTCTGACCA	2280	1460	1974	1523	2492	1593
Mid1|NM_010797.2|50682	CCTGTAGAGCTGGAAGACTTACCGGCATCCGAATAAGAAGCTCTTTGTTAATATTCATAGCAAAGGGCTTCTTGTTCGGATGTTTTTTGAATTCGCACCAGCACGCTACGCAGTTGGTCACATGTGACACTTCGGTGTCTTCTGACCA	1769	1133	1273	982	1359	869
Mid1|NM_010797.2|50683	CCTGTAGAGCTGGAAGACTTACCGGCAAGTATATCTTCATGGTGAAGTTAATATTCATAGCTTCACCGTGAAGATATACTTGTTTTTTGAATTCGCACCAGCACGCTACGCATGTGGTCACATGTGACTGTTCGGTGTCTTCTGACCA	3695	2366	3418	2638	4086	2612
Mid1|NM_010797.2|50684	CCTGTAGAGCTGGAAGACTTACCGGCGGAAGCATATGGTACGCTATGTTAATATTCATAGCATGGCGTACCATGTGCTTCCGTTTTTTGAATTCGCACCAGCACGCTACGCAACTGGTCACATGTGTGGTTTCGGTGTCTTCTGACCA	4027	2578	3677	2837	4209	2691
Rnf220|NM_025739.2|50685	CCTGTAGAGCTGGAAGACTTACCGGGCTCATTTAAGGTTGATGATAGTTAATATTCATAGCTATCATCAACCTTAAGTGAGCTTTTTTGAATTCGCACCAGCACGCTACGCATGTGGTCACATGTGTGCATTCGGTGTCTTCTGACCA	2860	1831	2114	1631	2608	1667
Rnf220|NM_025739.2|50686	CCTGTAGAGCTGGAAGACTTACCGGGAGAGCTATTAGTCTGTCTTTGTTAATATTCATAGCAAAGGCAGACTGATAGCTCTCTTTTTTGAATTCGCACCAGCACGCTACGCACATGGTCACATGTGTGACTTCGGTGTCTTCTGACCA	2123	1359	1616	1247	1997	1277
Rnf220|NM_025739.2|50687	CCTGTAGAGCTGGAAGACTTACCGGCTCAGACAGATATCAGACTTTGTTAATATTCATAGCAAGGTCTGGTATCTGTCTGAGTTTTTTGAATTCGCACCAGCACGCTACGCAGTTGGTCACATGTGTGTGTTCGGTGTCTTCTGACCA	2737	1752	2629	2029	3151	2014
Trim33|NM_053170.2|50688	CCTGTAGAGCTGGAAGACTTACCGGCGTCTGTTACAGTAATAGAATGTTAATATTCATAGCATTCTATTGCTGTAACAGACGTTTTTTGAATTCGCACCAGCACGCTACGCAACTGGTCAACGTGTGTGTTTCGGTGTCTTCTGACCA	3904	2500	4804	3707	5564	3557
Trim33|NM_053170.2|50689	CCTGTAGAGCTGGAAGACTTACCGGCGTGTGATAGATTGATGTGTAGTTAATATTCATAGCTACACGTCAATCTATCACACGTTTTTTGAATTCGCACCAGCACGCTACGCATGTGGTCAACGTGTGTCATTCGGTGTCTTCTGACCA	4004	2564	3233	2495	3683	2354
Trim33|NM_053170.2|50690	CCTGTAGAGCTGGAAGACTTACCGGGCTCATAGTTTCAAGTTTGATGTTAATATTCATAGCATCAGACTTGAAACTATGAGCTTTTTTGAATTCGCACCAGCACGCTACGCACATGGTCAACGTGTGTACTTCGGTGTCTTCTGACCA	3549	2272	2711	2092	2585	1653
Trim33|NM_053170.2|50691	CCTGTAGAGCTGGAAGACTTACCGGCCACCTATATAGTTGGAAGATGTTAATATTCATAGCATCTTCCAACTGTATAGGTGGTTTTTTGAATTCGCACCAGCACGCTACGCAGTTGGTCAACGTGTGTTGTTCGGTGTCTTCTGACCA	4042	2588	4228	3263	5605	3583
Trim33|NM_053170.2|50692	CCTGTAGAGCTGGAAGACTTACCGGGCAGCTACATAAGTGTAGAATGTTAATATTCATAGCATTCTGCACTTGTGTAGCTGCTTTTTTGAATTCGCACCAGCACGCTACGCATGTGGTCAACGTGTCAGTTTCGGTGTCTTCTGACCA	3333	2134	2012	1553	2586	1653
Ube1y1|NM_011667.2|50693	CCTGTAGAGCTGGAAGACTTACCGGCCGTTGTGTTTACTATTGTAAGTTAATATTCATAGCTTACGATAGTAAACACAACGGTTTTTTGAATTCGCACCAGCACGCTACGCAGTTGGTCAACGTGTCACATTCGGTGTCTTCTGACCA	1785	1143	1286	992	1759	1124
Ube1y1|NM_011667.2|50694	CCTGTAGAGCTGGAAGACTTACCGGCCTCTAATTGAGGAGTTTCTTGTTAATATTCATAGCAAGGAACTCCTCAATTAGAGGTTTTTTGAATTCGCACCAGCACGCTACGCAACTGGTCAACGTGTCAACTTCGGTGTCTTCTGACCA	2033	1302	1466	1131	1576	1007
[truncated: 7,128 more rows]

## Sheet: mNucleome1
HUGO Gene Name|RefSeq|Bar-code	Agilent Sequence	plasmid	plasmid_norm	NF1-input	NF1-input_norm	NF1-sorted	NF1-sorted_norm
[truncated: 15,268 more rows]

## Sheet: mNucleome2
HUGO Gene Name|RefSeq|Bar-code	Agilent Sequence	plasmid	plasmid_norm	NF2-input	NF2-input_norm	NF2-sorted	NF2-sorted_norm
[truncated: 15,173 more rows]

[truncated: 1 more sheets: mNucleome3]
