# Supplementary material for: A Pooled shRNA Screen Identifies Rbm15, Spen, and Wtap as Factors Required for Xist RNA-Mediated Silencing
Source: Cell Rep. 2015 Jul 16;12(4):562–72. doi: 10.1016/j.celrep.2015.06.053 (PMC4534822; doi:10.1016/j.celrep.2015.06.053)
Supplement: Table S2. List of Candidates from the Nucleome Screen — The candidates are ranked based on the rescaled sum of the Z scores (RSZ). (Columns) Show the rank, Hugo name, the RefSeq ID of the targeted transcript, the RSZ, the total number of hairpin targeting this genes with more than 200 reads, the number of hairpins retained to calculate the RSZ, the number of positive hairpins (with a modified Z score above 2), the number of hairpins targeting this gene with a modified Z score above 3, between 2.5 and 3, and between 2 and 2.5, as well as the full name of the gene. [file mmc3.xlsx]

## Sheet: Sheet1
R	Hugo	RefSeq	RSZ	NbrHairpin	kept	TotPos	2-----2.5-----3-----Inf	Full
1	Lonp2	NM_001168591.1	35.8038	9	7	8	|--0---|---1--|--7-----	lon peptidase 2, peroxisomal
2	Med16	NM_198107.2	18.8876	9	7	6	|--0---|---1--|--5-----	mediator complex subunit 16
3	Tcf23	NM_053085.2	15.6979	9	7	3	|--0---|---0--|--3-----	transcription factor 23
4	Nxt1	NM_001110159.1	14.4782	9	7	7	|--0---|---0--|--7-----	NTF2-like export factor 1
5	Med25	NM_029365.2	11.8369	9	7	5	|--0---|---0--|--5-----	mediator complex subunit 25
6	Rbm15	NM_001045807.1	11.1765	9	7	4	|--0---|---1--|--3-----	RNA binding motif protein 15
7	Med24	NM_011869.2	11.1527	9	7	3	|--0---|---0--|--3-----	mediator complex subunit 24
8	Pex3	NM_019961.3	10.4423	9	7	5	|--0---|---1--|--4-----	peroxisomal biogenesis factor 3
9	Wtap	NM_175394.2	9.0843	9	7	4	|--0---|---1--|--3-----	Wilms tumor 1 associated protein
10	Luc7l3	NM_026313.1	8.9663	9	7	5	|--0---|---0--|--5-----	LUC7-like 3 (S. cerevisiae)
11	Pxmp3	NM_001163301.2	8.8047	9	7	4	|--1---|---1--|--2-----	.
12	Sf1	NM_011750.2	8.7689	9	7	5	|--0---|---2--|--3-----	splicing factor 1
13	Med26	NM_027485.4	8.7326	9	7	5	|--0---|---0--|--5-----	mediator complex subunit 26
14	Tcf7l1	NM_001079822.1	8.5423	9	7	4	|--2---|---0--|--2-----	transcription factor 7-like 1 (T-cell specific, HMG-box)
15	Virilizer	NM_001081183.1	7.7008	9	7	4	|--0---|---1--|--3-----	Virilizer Homolog
16	Dppa2	NM_028615.1	7.6211	9	7	6	|--2---|---1--|--3-----	developmental pluripotency associated 2
17	Set	NM_023871.4	7.3252	8	6	2	|--0---|---1--|--1-----	SET nuclear oncogene
18	Senp2	NR_027488.1	7.3002	9	7	4	|--1---|---0--|--3-----	SUMO1/sentrin/SMT3 specific peptidase 2
19	Brd4	NM_198094.2	7.2886	9	7	5	|--2---|---1--|--2-----	bromodomain containing 4
20	Matr3	NM_010771.6	7.1412	9	7	2	|--0---|---1--|--1-----	matrin 3
21	Ptbp1	NM_008956.2	7.0758	9	7	4	|--1---|---0--|--3-----	polypyrimidine tract binding protein 1
22	Prmt1	NR_045521.1	6.8803	9	7	4	|--1---|---0--|--3-----	protein arginine methyltransferase 1
23	Topors	NM_134097.3	6.6247	9	7	4	|--1---|---0--|--3-----	topoisomerase I binding, arginine/serine-rich, E3 ubiquitin protein ligase
24	Zfp106	NM_011743.2	6.5661	9	7	4	|--1---|---2--|--1-----	.
25	Celf4	NM_133195.3	6.2415	8	6	3	|--1---|---0--|--2-----	CUGBP, Elav-like family member 4
26	Pex19	NM_023041.3	6.2389	9	7	2	|--1---|---0--|--1-----	peroxisomal biogenesis factor 19
27	Mgmt	NM_008598.2	5.9077	9	7	2	|--0---|---1--|--1-----	O-6-methylguanine-DNA methyltransferase
28	Spen	NM_019763.2	5.874	9	7	3	|--1---|---1--|--1-----	spen homolog, transcriptional regulator (Drosophila)
29	Usp7	NM_001003918.2	5.8592	8	6	3	|--1---|---0--|--2-----	ubiquitin specific peptidase 7 (herpes virus-associated)
30	Rxrb	NM_001205214.1	5.7498	8	6	2	|--0---|---0--|--2-----	retinoid X receptor, beta
31	Pcbp2	NM_011042.2	5.7213	9	7	3	|--0---|---1--|--2-----	poly(rC) binding protein 2
32	Msh2	NM_008628.2	5.6858	9	7	2	|--0---|---1--|--1-----	mutS homolog 2, colon cancer, nonpolyposis type 1 (E. coli)
33	Ubxn1	NM_146093.1	5.6615	9	7	4	|--2---|---1--|--1-----	UBX domain protein 1
34	Immp2l	NM_053122.3	5.6147	9	7	4	|--1---|---2--|--1-----	IMP2 inner mitochondrial membrane peptidase-like (S. cerevisiae)
35	Slc2a9	NM_145559.2	5.5421	9	7	2	|--0---|---0--|--2-----	solute carrier family 2 (facilitated glucose transporter), member 9
36	Ptma	NM_008972.2	5.4333	9	7	3	|--1---|---1--|--1-----	prothymosin, alpha
37	Zfp551	NM_001033820.3	5.3934	9	7	2	|--1---|---0--|--1-----	.
38	Tbx10	NM_011533.2	5.3649	9	7	2	|--0---|---0--|--2-----	T-box 10
39	Sip1	NM_025656.4	5.3426	9	7	3	|--1---|---0--|--2-----	.
40	Tcf7l2	NM_001142922.1	5.259	9	7	3	|--2---|---0--|--1-----	transcription factor 7-like 2 (T-cell specific, HMG-box)
41	Hspa4	NM_008300.3	5.2111	9	7	3	|--0---|---1--|--2-----	heat shock 70kDa protein 4
42	Polr2m	NM_178602.3	5.1425	9	7	3	|--1---|---1--|--1-----	polymerase (RNA) II (DNA directed) polypeptide M
43	Prrc2a	NM_020027.3	5.076	9	7	3	|--1---|---1--|--1-----	proline-rich coiled-coil 2A
44	Zbtb37	NM_173424.3	5.0143	9	7	3	|--0---|---1--|--2-----	zinc finger and BTB domain containing 37
45	Mcm4	NM_008565.3	5.0129	9	7	3	|--1---|---0--|--2-----	minichromosome maintenance complex component 4
46	Sertad3	NM_133210.2	5.0067	9	7	3	|--1---|---1--|--1-----	SERTA domain containing 3
47	Smad2	NM_010754.5	5.0027	9	7	2	|--0---|---1--|--1-----	SMAD family member 2
48	Mcm3	NM_008563.2	5.0024	9	7	3	|--0---|---2--|--1-----	minichromosome maintenance complex component 3
49	Scrt2	NM_001160410.1	4.9678	9	7	2	|--0---|---0--|--2-----	scratch homolog 2, zinc finger protein (Drosophila)
50	Rg9mtd1	NM_029092.3	4.9496	9	7	2	|--0---|---1--|--1-----	.
51	Mbd3	NM_013595.2	4.9438	9	7	2	|--0---|---0--|--2-----	methyl-CpG binding domain protein 3
52	Shq1	NM_181590.4	4.8842	8	6	3	|--1---|---1--|--1-----	SHQ1, H/ACA ribonucleoprotein assembly factor
53	Sap18	NM_009119.3	4.8766	9	7	3	|--0---|---1--|--2-----	Sin3A-associated protein, 18kDa
54	Asl	NM_133768.4	4.8472	9	7	2	|--0---|---0--|--2-----	argininosuccinate lyase
55	Pcif1	NM_146129.3	4.8336	9	7	3	|--0---|---1--|--2-----	PDX1 C-terminal inhibiting factor 1
56	Clcc1	NM_001177771.1	4.7968	9	7	4	|--1---|---1--|--2-----	chloride channel CLIC-like 1
57	Sh2b1	NM_011363.2	4.7665	9	7	2	|--0---|---0--|--2-----	SH2B adaptor protein 1
58	Taf4a	NM_001081092.1	4.7436	9	7	2	|--0---|---0--|--2-----	.
59	Kpna6	NM_008468.4	4.7428	9	7	3	|--1---|---0--|--2-----	karyopherin alpha 6 (importin alpha 7)
60	Rdx	NM_009041.3	4.7058	9	7	2	|--1---|---0--|--1-----	radixin
61	Tgfb3	NM_009368.3	4.7049	9	7	2	|--0---|---0--|--2-----	transforming growth factor, beta 3
62	Setx	NM_198033.2	4.6691	9	7	2	|--0---|---0--|--2-----	senataxin
63	Msh6	NM_010830.2	4.6257	9	7	2	|--1---|---0--|--1-----	mutS homolog 6 (E. coli)
64	Kif6	NM_177052.3	4.625	9	7	3	|--1---|---1--|--1-----	kinesin family member 6
65	Hnrnpl	NM_177301.5	4.615	9	7	3	|--1---|---1--|--1-----	heterogeneous nuclear ribonucleoprotein L
66	Pfdn2	NM_011070.3	4.6007	9	7	2	|--0---|---1--|--1-----	prefoldin subunit 2
67	Slx4	NM_177472.4	4.5977	9	7	3	|--0---|---1--|--2-----	SLX4 structure-specific endonuclease subunit
68	Hpgds	NM_019455.4	4.5606	9	7	3	|--0---|---0--|--3-----	hematopoietic prostaglandin D synthase
69	Limk1	NM_010717.2	4.5564	9	7	3	|--1---|---1--|--1-----	LIM domain kinase 1
70	Cenpl	NM_001159930.1	4.5377	8	6	2	|--0---|---1--|--1-----	centromere protein L
71	Pax1	NM_008780.2	4.5025	9	7	3	|--2---|---0--|--1-----	paired box 1
72	Nxt2	NM_172782.3	4.4785	9	7	2	|--1---|---0--|--1-----	nuclear transport factor 2-like export factor 2
73	Maz	NM_010772.1	4.4515	9	7	3	|--1---|---1--|--1-----	MYC-associated zinc finger protein (purine-binding transcription factor)
74	Isl2	NM_027397.3	4.4461	9	7	2	|--1---|---0--|--1-----	ISL LIM homeobox 2
75	Mcm6	NM_008567.1	4.4124	7	6	2	|--0---|---1--|--1-----	minichromosome maintenance complex component 6
76	Ppl	NM_008909.2	4.4083	9	7	3	|--1---|---0--|--2-----	periplakin
77	Pou5f1	NM_013633.3	4.4032	8	6	2	|--1---|---0--|--1-----	POU class 5 homeobox 1
78	Zbtb7b	NM_009565.4	4.4015	9	7	2	|--0---|---1--|--1-----	zinc finger and BTB domain containing 7B
79	Kdm2b	NM_001005866.1	4.396	9	7	2	|--1---|---0--|--1-----	lysine (K)-specific demethylase 2B
80	Flcn	NM_146018.1	4.3943	9	7	3	|--0---|---2--|--1-----	folliculin
81	Klhl4	NM_172781.1	4.3476	9	7	2	|--0---|---1--|--1-----	kelch-like family member 4
82	Zfp36l2	NM_001001806.2	4.3157	9	7	2	|--0---|---0--|--2-----	ZFP36 ring finger protein-like 2
83	Dgkh	NR_045588.1	4.3053	9	7	2	|--0---|---0--|--2-----	diacylglycerol kinase, eta
84	Prkx	NM_016979.1	4.2965	9	7	2	|--0---|---1--|--1-----	protein kinase, X-linked
85	Hnrnpc	NM_001170981.1	4.2855	9	7	2	|--0---|---1--|--1-----	heterogeneous nuclear ribonucleoprotein C (C1/C2)
86	Zfp710	NM_001146000.1	4.2412	9	7	2	|--1---|---0--|--1-----	.
87	Sec24c	NM_172596.2	4.2323	9	7	2	|--0---|---0--|--2-----	SEC24 family, member C (S. cerevisiae)
88	Smarcad1	NM_007958.1	4.2026	9	7	2	|--0---|---1--|--1-----	SWI/SNF-related, matrix-associated actin-dependent regulator of chromatin, subfamily a, containing DEAD/H box 1
89	Thoc7	NM_001013578.1	4.1785	9	7	2	|--1---|---0--|--1-----	THO complex 7 homolog (Drosophila)
90	Sox6	NM_011445.3	4.1222	9	7	2	|--1---|---0--|--1-----	SRY (sex determining region Y)-box 6
91	Hnrnpa0	NM_029872.1	4.1115	9	7	2	|--1---|---0--|--1-----	heterogeneous nuclear ribonucleoprotein A0
92	Midn	NM_021565.1	4.1045	9	7	2	|--0---|---1--|--1-----	midnolin
93	Gm5454	XM_484312.5	4.0903	9	7	2	|--0---|---1--|--1-----	.
94	Spred1	NM_033524.2	4.0821	9	7	2	|--1---|---0--|--1-----	sprouty-related, EVH1 domain containing 1
95	Thoc2	NM_001033422.1	4.0691	9	7	2	|--1---|---0--|--1-----	THO complex 2
96	Polr2e	NM_025554.2	4.0509	9	7	3	|--2---|---0--|--1-----	polymerase (RNA) II (DNA directed) polypeptide E, 25kDa
97	Fancb	NM_175027.4	4.0439	9	7	3	|--0---|---2--|--1-----	Fanconi anemia, complementation group B
98	Ptpn18	NM_011206.2	4.0313	9	7	2	|--1---|---0--|--1-----	protein tyrosine phosphatase, non-receptor type 18 (brain-derived)
99	Seh1l	NM_028112.2	3.9733	9	7	2	|--0---|---1--|--1-----	SEH1-like (S. cerevisiae)
100	Adap1	NM_172723.4	3.9439	9	7	2	|--0---|---1--|--1-----	ArfGAP with dual PH domains 1
101	Ptafr	NM_001081211.1	3.9404	9	7	2	|--1---|---0--|--1-----	platelet-activating factor receptor
102	S100a9	NM_009114.2	3.9282	9	7	2	|--0---|---0--|--2-----	S100 calcium binding protein A9
103	Nxf1	NM_016813.2	3.9022	8	6	3	|--2---|---0--|--1-----	nuclear RNA export factor 1
104	Yy1	NM_009537.3	3.8821	9	7	2	|--0---|---0--|--2-----	YY1 transcription factor
105	Setmar	NM_178391.3	3.8721	9	7	2	|--0---|---0--|--2-----	SET domain and mariner transposase fusion gene
106	Skor1	NM_001163758.1	3.8475	9	7	2	|--1---|---0--|--1-----	SKI family transcriptional corepressor 1
107	Chmp2b	NM_026879.2	3.8412	9	7	2	|--1---|---0--|--1-----	charged multivesicular body protein 2B
108	Orc3	NM_015824.4	3.8394	9	7	2	|--1---|---0--|--1-----	origin recognition complex, subunit 3
109	Sparc	NM_009242.4	3.8265	9	7	2	|--0---|---1--|--1-----	secreted protein, acidic, cysteine-rich (osteonectin)
110	Ifi35	NM_027320.4	3.8254	9	7	2	|--0---|---0--|--2-----	interferon-induced protein 35
111	Zscan4b	NM_001185173.1	3.8062	9	7	2	|--1---|---0--|--1-----	.
112	Smap2	NM_133716.3	3.7792	9	7	2	|--0---|---0--|--2-----	small ArfGAP2
113	Hif1a	NM_010431.2	3.7749	9	7	2	|--1---|---0--|--1-----	hypoxia inducible factor 1, alpha subunit (basic helix-loop-helix transcription factor)
114	Zfp219	NM_001253695.1	3.7723	9	7	2	|--1---|---0--|--1-----	.
115	Dppa4	NM_001018002.1	3.7659	9	7	3	|--2---|---0--|--1-----	developmental pluripotency associated 4
116	Mrps23	NM_024174.5	3.7611	9	7	2	|--1---|---0--|--1-----	mitochondrial ribosomal protein S23
117	Hist1h3a	NM_013550.4	3.7494	9	7	2	|--1---|---0--|--1-----	histone cluster 1, H3a
118	Cdkn2aip	NM_172407.3	3.7436	8	6	2	|--0---|---0--|--2-----	CDKN2A interacting protein
119	Mecr	NM_025297.2	3.7355	9	7	2	|--0---|---0--|--2-----	mitochondrial trans-2-enoyl-CoA reductase
120	Fgfr1	NM_010206.2	3.7213	9	7	2	|--1---|---0--|--1-----	fibroblast growth factor receptor 1
121	Cops5	NM_013715.1	3.7106	9	7	2	|--1---|---0--|--1-----	COP9 signalosome subunit 5
122	Ralgapa2	NM_001033348.3	3.7081	9	7	2	|--0---|---0--|--2-----	Ral GTPase activating protein, alpha subunit 2 (catalytic)
123	Cpsf1	NM_001164173.1	3.7027	9	7	3	|--2---|---0--|--1-----	cleavage and polyadenylation specific factor 1, 160kDa
124	Tex12	NM_025687.3	3.6727	9	7	2	|--1---|---0--|--1-----	testis expressed 12
125	Siah1a	NM_009172.2	3.6675	9	7	3	|--2---|---0--|--1-----	.
126	Sfrs18	NM_025669.1	3.6552	9	7	2	|--0---|---0--|--2-----	.
127	Gtf3c2	NM_027901.2	3.6532	9	7	2	|--1---|---0--|--1-----	general transcription factor IIIC, polypeptide 2, beta 110kDa
128	Taf8	NM_022015.3	3.6433	9	7	2	|--1---|---0--|--1-----	TAF8 RNA polymerase II, TATA box binding protein (TBP)-associated factor, 43kDa
129	Phb2	NM_007531.2	3.6367	9	7	2	|--0---|---1--|--1-----	prohibitin 2
130	Anxa11	NM_013469.2	3.6292	9	7	3	|--1---|---0--|--2-----	annexin A11
131	Nop56	NM_024193.2	3.6181	9	7	3	|--0---|---2--|--1-----	NOP56 ribonucleoprotein
132	Cramp1l	NM_020608.3	3.5983	9	7	2	|--1---|---0--|--1-----	Crm, cramped-like (Drosophila)
133	Kpna4	NM_008467.4	3.5983	9	7	2	|--0---|---1--|--1-----	karyopherin alpha 4 (importin alpha 3)
134	Hoxb8	NM_010461.2	3.5974	9	7	3	|--1---|---1--|--1-----	homeobox B8
135	Zfp3	NM_177565.3	3.5819	9	7	2	|--0---|---1--|--1-----	ZFP3 zinc finger protein
136	Sec14l2	NM_144520.2	3.5274	9	7	2	|--0---|---0--|--2-----	SEC14-like 2 (S. cerevisiae)
137	Sox8	NM_011447.3	3.5232	9	7	2	|--0---|---1--|--1-----	SRY (sex determining region Y)-box 8
138	Dmrt2	NM_145831.3	3.5169	9	7	3	|--1---|---1--|--1-----	doublesex and mab-3 related transcription factor 2
139	Fam103a1	NM_025997.2	3.5086	9	7	2	|--0---|---1--|--1-----	family with sequence similarity 103, member A1
140	Kdm5a	NM_145997.2	3.4958	9	7	2	|--0---|---1--|--1-----	lysine (K)-specific demethylase 5A
141	Fance	NR_028296.1	3.4889	8	6	2	|--1---|---0--|--1-----	Fanconi anemia, complementation group E
142	Olig3	NM_053008.2	3.4864	9	7	2	|--0---|---1--|--1-----	oligodendrocyte transcription factor 3
143	Kif4	NM_008446.2	3.4793	9	7	2	|--1---|---0--|--1-----	.
144	Zfp326	NR_030777.1	3.4638	9	7	2	|--1---|---0--|--1-----	.
145	Prm3	NM_013638.2	3.4404	9	7	2	|--1---|---0--|--1-----	protamine 3
146	Ccnl1	NM_019937.3	3.4231	9	7	2	|--0---|---1--|--1-----	cyclin L1
147	Dtl	NM_029766.2	3.4006	9	7	2	|--1---|---0--|--1-----	denticleless E3 ubiquitin protein ligase homolog (Drosophila)
148	Crtc3	NM_173863.2	3.3952	8	6	2	|--1---|---0--|--1-----	CREB regulated transcription coactivator 3
149	Dazap2	NM_011873.2	3.3912	9	7	2	|--0---|---1--|--1-----	DAZ associated protein 2
150	Txnrd3	NM_001178058.1	3.3876	9	7	2	|--1---|---0--|--1-----	thioredoxin reductase 3
151	Zfp618	NM_028326.1	3.3743	9	7	2	|--0---|---1--|--1-----	.
152	Pms2	NM_008886.2	3.3661	9	7	2	|--0---|---1--|--1-----	PMS2 postmeiotic segregation increased 2 (S. cerevisiae)
153	Scamp2	NM_022813.3	3.3331	9	7	2	|--0---|---1--|--1-----	secretory carrier membrane protein 2
154	Rnf4	NM_011278.4	3.3227	9	7	2	|--1---|---0--|--1-----	ring finger protein 4
155	Tcf19	NM_025674.2	3.3181	9	7	2	|--1---|---0--|--1-----	transcription factor 19
156	Xrra1	NM_001164258.1	3.3118	9	7	2	|--1---|---0--|--1-----	X-ray radiation resistance associated 1
157	Snx6	NM_026998.3	3.3113	9	7	2	|--1---|---0--|--1-----	sorting nexin 6
158	Alx1	NM_172553.4	3.2187	9	7	3	|--1---|---1--|--1-----	ALX homeobox 1
159	Prrx1	NM_011127.2	3.2131	9	7	2	|--1---|---0--|--1-----	paired related homeobox 1
160	Lsm10	NM_138721.2	3.1817	9	7	2	|--1---|---0--|--1-----	LSM10, U7 small nuclear RNA associated
161	Sgol2	NM_001177867.1	3.1573	9	7	2	|--0---|---0--|--2-----	shugoshin-like 2 (S. pombe)
162	Orc5	NM_011959.2	3.1354	9	7	2	|--0---|---0--|--2-----	origin recognition complex, subunit 5
163	S100b	NM_009115.3	3.1225	9	7	2	|--1---|---0--|--1-----	S100 calcium binding protein B
164	Muc1	NM_013605.1	3.1108	9	7	2	|--1---|---0--|--1-----	mucin 1, cell surface associated
165	Spnb4	NM_001199234.1	3.1062	9	7	2	|--0---|---0--|--2-----	.
166	Trim35	NM_029979.3	3.1053	9	7	2	|--1---|---0--|--1-----	tripartite motif containing 35
167	Cog3	NM_177381.3	3.1025	9	7	2	|--1---|---0--|--1-----	component of oligomeric golgi complex 3
168	Scml2	NM_133194.3	3.0971	8	6	2	|--1---|---0--|--1-----	sex comb on midleg-like 2 (Drosophila)
169	Cuedc2	NM_001164292.1	3.095	9	7	2	|--0---|---1--|--1-----	CUE domain containing 2
170	Zbtb17	NM_009541.2	3.092	8	6	2	|--1---|---0--|--1-----	zinc finger and BTB domain containing 17
171	Cbs	NM_144855.2	3.0284	8	6	2	|--0---|---1--|--1-----	cystathionine-beta-synthase
172	Snapc5	NM_183316.2	3.023	9	7	2	|--1---|---0--|--1-----	small nuclear RNA activating complex, polypeptide 5, 19kDa
173	Npat	NM_001081152.1	2.9995	9	7	2	|--0---|---1--|--1-----	nuclear protein, ataxia-telangiectasia locus
174	Fgfr2	NM_201601.2	2.9971	9	7	2	|--1---|---0--|--1-----	fibroblast growth factor receptor 2
175	Tnfaip1	NM_009395.4	2.9907	9	7	2	|--0---|---1--|--1-----	tumor necrosis factor, alpha-induced protein 1 (endothelial)
176	Dyrk1b	NM_001037957.2	2.956	8	6	2	|--0---|---1--|--1-----	dual-specificity tyrosine-(Y)-phosphorylation regulated kinase 1B
177	Pin4	NM_027181.1	2.9458	9	7	2	|--0---|---1--|--1-----	protein (peptidylprolyl cis/trans isomerase) NIMA-interacting, 4 (parvulin)
178	L3mbtl3	NM_172787.2	2.9399	9	7	2	|--0---|---0--|--2-----	l(3)mbt-like 3 (Drosophila)
179	Skor2	NM_001109743.1	2.9088	8	6	2	|--1---|---0--|--1-----	SKI family transcriptional corepressor 2
180	Tmem201	NM_177672.3	2.8443	9	7	2	|--1---|---0--|--1-----	transmembrane protein 201
181	Trp53bp2	NM_173378.2	2.8412	9	7	2	|--1---|---0--|--1-----	.
182	Parl	NM_001005767.4	2.8247	9	7	2	|--0---|---1--|--1-----	presenilin associated, rhomboid-like
183	Phc1	NM_007905.2	2.7996	9	7	2	|--0---|---1--|--1-----	polyhomeotic homolog 1 (Drosophila)
184	Dlgap5	NM_144553.2	2.7788	9	7	2	|--1---|---0--|--1-----	discs, large (Drosophila) homolog-associated protein 5
185	Camk1	NM_133926.2	2.752	9	7	2	|--1---|---0--|--1-----	calcium/calmodulin-dependent protein kinase I
186	Scaf4	NM_178923.3	2.7475	8	6	2	|--1---|---0--|--1-----	SR-related CTD-associated factor 4
187	Csrnp3	NM_178634.2	2.7445	9	7	2	|--1---|---0--|--1-----	cysteine-serine-rich nuclear protein 3
188	Preb	NM_016703.2	2.7426	9	7	2	|--1---|---0--|--1-----	prolactin regulatory element binding
189	Snapc4	NR_033572.1	2.7286	9	7	2	|--0---|---0--|--2-----	small nuclear RNA activating complex, polypeptide 4, 190kDa
190	Ssu72	NM_026899.3	2.6971	9	7	2	|--0---|---1--|--1-----	SSU72 RNA polymerase II CTD phosphatase homolog (S. cerevisiae)
191	Mms22l	NM_199467.2	2.6698	9	7	3	|--1---|---1--|--1-----	MMS22-like, DNA repair protein
192	Pom121	NM_148932.2	2.6324	9	7	2	|--0---|---1--|--1-----	POM121 transmembrane nucleoporin
193	Rax	NM_013833.2	2.6134	9	7	2	|--1---|---0--|--1-----	retina and anterior neural fold homeobox
194	Cdh6	NM_007666.3	2.5644	9	7	2	|--1---|---0--|--1-----	cadherin 6, type 2, K-cadherin (fetal kidney)
195	Hist1h2bm	NM_178200.1	2.5552	9	7	2	|--1---|---0--|--1-----	histone cluster 1, H2bm
196	Akt2	NM_007434.3	2.5517	9	7	2	|--0---|---1--|--1-----	v-akt murine thymoma viral oncogene homolog 2
197	4930550L24Rik	NM_023774.3	2.5502	9	7	2	|--0---|---1--|--1-----	.
198	Rbak	NM_021326.2	2.5362	9	7	2	|--0---|---1--|--1-----	RB-associated KRAB zinc finger
199	Wwox	NM_019573.3	2.5134	9	7	2	|--0---|---1--|--1-----	WW domain containing oxidoreductase
200	Usf2	NM_011680.2	2.5091	9	7	2	|--0---|---1--|--1-----	upstream transcription factor 2, c-fos interacting
201	Alkbh7	NM_027372.1	2.4907	9	7	2	|--1---|---0--|--1-----	alkB, alkylation repair homolog 7 (E. coli)
202	Plcb4	NM_013829.2	2.4668	9	7	2	|--1---|---0--|--1-----	phospholipase C, beta 4
203	Tlk2	NM_001112705.1	2.4516	9	7	2	|--0---|---1--|--1-----	tousled-like kinase 2
204	Rhox11	NM_198598.2	2.4475	9	7	2	|--1---|---0--|--1-----	.
205	Nrbf2	NM_001036293.2	2.4073	9	7	2	|--0---|---1--|--1-----	nuclear receptor binding factor 2
206	Rhox4a	NM_001039688.3	2.3747	9	7	2	|--1---|---0--|--1-----	.
207	Sergef	NM_013789.2	2.343	9	7	2	|--1---|---0--|--1-----	secretion regulating guanine nucleotide exchange factor
208	Med10	NM_138596.2	2.2985	9	7	2	|--0---|---1--|--1-----	mediator complex subunit 10
209	Mll5	NM_026984.1	2.2863	9	7	2	|--1---|---0--|--1-----	.
210	Galnt3	NM_015736.2	2.2672	9	7	2	|--0---|---1--|--1-----	UDP-N-acetyl-alpha-D-galactosamine:polypeptide N-acetylgalactosaminyltransferase 3 (GalNAc-T3)
211	Rpn2	NM_019642.4	2.2237	9	7	2	|--1---|---0--|--1-----	ribophorin II
212	Nol8	NM_001081350.1	2.2004	9	7	2	|--0---|---0--|--2-----	nucleolar protein 8
213	Scaf11	NM_028148.2	2.1405	9	7	2	|--0---|---0--|--2-----	SR-related CTD-associated factor 11
214	Efcab4b	NM_001033464.3	2.1052	9	7	2	|--1---|---0--|--1-----	EF-hand calcium binding domain 4B
215	Zfp449	NM_030139.4	2.0918	9	7	2	|--0---|---1--|--1-----	.
216	Fan1	NM_177893.3	2.0747	9	7	2	|--1---|---0--|--1-----	FANCD2/FANCI-associated nuclease 1
217	Dck	NM_007832.4	2.0466	9	7	2	|--1---|---0--|--1-----	deoxycytidine kinase
218	Smtnl1	NM_024230.2	1.8012	9	7	2	|--1---|---0--|--1-----	smoothelin-like 1
219	Prmt7	NM_145404.1	1.783	9	7	2	|--0---|---1--|--1-----	protein arginine methyltransferase 7
220	Pdk2	NM_133667.2	1.7772	9	7	2	|--0---|---1--|--1-----	pyruvate dehydrogenase kinase, isozyme 2
221	Ski	NM_011385.2	1.7739	9	7	2	|--0---|---1--|--1-----	v-ski avian sarcoma viral oncogene homolog
222	Ddb1	NM_015735.1	1.6058	9	7	2	|--1---|---0--|--1-----	damage-specific DNA binding protein 1, 127kDa
223	Shoc2	NM_019658.6	1.5619	9	7	2	|--1---|---0--|--1-----	soc-2 suppressor of clear homolog (C. elegans)
224	Pitx1	NM_011097.2	1.328	9	7	2	|--0---|---1--|--1-----	paired-like homeodomain 1
225	Ivns1abp	NM_054102.2	1.1852	9	7	2	|--1---|---0--|--1-----	influenza virus NS1A binding protein
