# Supplementary material for: A Pooled shRNA Screen Identifies Rbm15, Spen, and Wtap as Factors Required for Xist RNA-Mediated Silencing
Source: Cell Rep. 2015 Jul 16;12(4):562–72. doi: 10.1016/j.celrep.2015.06.053 (PMC4534822; doi:10.1016/j.celrep.2015.06.053)
Supplement: Table S3. List of Candidates from the Ubiquitylome Screen — This is the same as Table S2, but for the ubiquitylome library. [file mmc4.xlsx]

## Sheet: Sheet1
R	Hugo	RefSeq	RSZ	NbrHairpin	kept	TotPos	2-----2.5-----3-----Inf	Full
1	Lonp2	NM_001168591.1	30.6311	9	7	7	|--0---|---0--|--7-----	lon peptidase 2, peroxisomal
2	Fbxw7	NM_001177773.1	7.0781	9	7	4	|--1---|---1--|--2-----	F-box and WD repeat domain containing 7, E3 ubiquitin protein ligase
3	Usp9x	NM_009481.2	6.4581	9	7	2	|--0---|---0--|--2-----	ubiquitin specific peptidase 9, X-linked
4	Topors	NM_134097.3	6.303	9	7	4	|--1---|---0--|--3-----	topoisomerase I binding, arginine/serine-rich, E3 ubiquitin protein ligase
5	Dnm1l	NM_152816.2	5.3393	9	7	3	|--0---|---0--|--3-----	dynamin 1-like
6	Kdm2b	NM_001005866.1	5.1517	9	7	3	|--1---|---0--|--2-----	lysine (K)-specific demethylase 2B
7	Cops5	NM_013715.1	5.0818	9	7	2	|--0---|---1--|--1-----	COP9 signalosome subunit 5
8	Klk11	NM_001177373.1	4.8172	9	7	2	|--1---|---0--|--1-----	kallikrein-related peptidase 11
9	Cops2	NM_009939.2	4.7368	9	7	3	|--2---|---0--|--1-----	COP9 signalosome subunit 2
10	Gps1	NM_145370.2	4.677	9	7	3	|--1---|---0--|--2-----	G protein pathway suppressor 1
11	Cops3	NM_011991.1	4.5626	9	7	3	|--0---|---2--|--1-----	COP9 signalosome subunit 3
12	Rnf4	NM_011278.4	4.5172	9	7	2	|--0---|---1--|--1-----	ring finger protein 4
13	Htra1	NM_019564.3	4.4455	9	7	2	|--1---|---0--|--1-----	HtrA serine peptidase 1
14	Klhl21	NM_001033352.3	4.3833	9	7	3	|--1---|---1--|--1-----	kelch-like family member 21
15	Usp7	NM_001003918.2	4.2439	9	7	2	|--0---|---0--|--2-----	ubiquitin specific peptidase 7 (herpes virus-associated)
16	Klk1b21	NM_010642.2	4.2223	9	7	2	|--0---|---0--|--2-----
17	Senp2	NR_027488.1	4.1233	9	7	2	|--0---|---1--|--1-----	SUMO1/sentrin/SMT3 specific peptidase 2
18	Trpc4ap	NM_019828.2	4.1146	9	7	3	|--0---|---2--|--1-----	transient receptor potential cation channel, subfamily C, member 4 associated protein
19	Foxred2	NM_001017983.2	3.9774	9	7	3	|--2---|---0--|--1-----	FAD-dependent oxidoreductase domain containing 2
20	Siah1a	NM_009172.2	3.8446	9	7	2	|--1---|---0--|--1-----
21	Fgfr3	NM_001163217.2	3.7609	9	7	2	|--1---|---0--|--1-----	fibroblast growth factor receptor 3
22	Lmln	NM_172823.2	3.6003	9	7	2	|--0---|---1--|--1-----	leishmanolysin-like (metallopeptidase M8 family)
23	Mmp23	NM_011985.2	3.3454	9	7	2	|--1---|---0--|--1-----
24	Uchl4	NM_033607.1	3.2924	9	7	3	|--1---|---1--|--1-----
25	Mmp8	NM_008611.4	3.083	9	7	2	|--0---|---0--|--2-----	matrix metallopeptidase 8 (neutrophil collagenase)
26	Ptk2	NM_007982.2	3.0358	9	7	2	|--0---|---0--|--2-----	protein tyrosine kinase 2
27	Fbxo30	NM_027968.3	3.0077	9	7	2	|--1---|---0--|--1-----	F-box protein 30
28	Ube2d2b	NR_003639.1	2.9982	9	7	2	|--1---|---0--|--1-----
29	Cops6	NM_012002.3	2.9355	9	7	2	|--0---|---1--|--1-----	COP9 signalosome subunit 6
30	Usp21	NM_013919.4	2.5751	9	7	2	|--1---|---0--|--1-----	ubiquitin specific peptidase 21
31	Phex	NM_011077.2	2.4093	9	7	2	|--0---|---1--|--1-----	phosphate regulating endopeptidase homolog, X-linked
32	Ndfip1	NM_022996.1	2.0219	9	7	2	|--1---|---0--|--1-----	Nedd4 family interacting protein 1
33	Zmpste24	NM_172700.2	1.4751	9	7	2	|--1---|---0--|--1-----	zinc metallopeptidase STE24
34	Asxl1	NM_001039939.1	1.1774	9	7	2	|--0---|---0--|--2-----	additional sex combs like 1 (Drosophila)
