# Supplementary material for: A Pooled shRNA Screen Identifies Rbm15, Spen, and Wtap as Factors Required for Xist RNA-Mediated Silencing
Source: Cell Rep. 2015 Jul 16;12(4):562–72. doi: 10.1016/j.celrep.2015.06.053 (PMC4534822; doi:10.1016/j.celrep.2015.06.053)
Supplement: Table S5. List of Primers Used for the RT-qPCR and shRNA Cloning into pLKO.1 [file mmc5.xlsx]

## Sheet: Sheet1
Primers for qRT-PCR
ActinF	AGATCTTCTCCATGTCGTCC
ActinR	GATATCGCTGCGCTGGTCGT
Idh2F	TGCCAGCTCGATCTACCACAAAAT
Idh2R	AGAAAATGTGGAAGAGCCCTAACG
GapdhF	CCTCGTCCCGTAGACAAAAT
GapdhR	TGATGGCAACAATCTCCACT
rtTAF	CAAACTCTTCGCGGTCTTTC
rtTAR	GGCGAGTTTACGGGTTGTTA
XistF	TCCAGGCAATCCTTCTTCTTG
XistR	GATCCTGCTTGAACTACTGCT
SatB1F	CGTGCTAAAGTGTCCCAAGC
SatB2R	CTGCTCATAGATGGCATCGC
Crb3F	CAACCCCCAGGTGATGAGTC
Crb3R	CCCGAAGTTTTCGCATGAGC
Enpp5F	AGAGCACTACACCTTGATTGA
Enpp5R	GAACTCTGTCATTGTGCTTGTAA
Dnmt1F	AGATCCACTGTGGCAAGAAGA
Dnmt1R	CTGAAGTTCACCACAGCTTCC
Rbm15F	TCATGCCTTCCCACCTTGTG
Rbm15R	GTTCACCAGTTTTGCACGGA
SpenF	GGAGACTCGATGGGGCTTCAG
SpenR	AAGTCCGCTCTCGAGGGTCTC
WtapF	GCAAGATGACCAACGAAGAAC
WtapR	CCAGTCACATCGTTTGAATTAAG
Med16F	GTGCGGTGGGTATGATGGAC
Med16R	CATGTGTGTCAGATCCTGGTCA
VirilizerF	CTGATGGTGAGAAGGAAGATCAG
VirilizerR	TCTTTGTCACCAGACACTGGC
lonp2F	CTGCTTGAGGTGTTGGATCC
Lonp2R	TCTTCTCCTCCTGTGTGTACC
Usp9xF	GACCGGGACACCCAAAAGAT
Usp9xR	GGGACTTCGCTGACTTTGAC
Fbxl17F	GCTGCCTGAAGTTACAGAGGAT
Fbxl17R	CTGGACAGGTTCCTTAGCTTG
Oligos for cloning into pLKO.1
Med16_Sh1_FW	CCGGTCTGACACACATGATCTATATGTTAATATTCATAGCATATGGATCATGTGTGTCAGATTTTTG
Med16_Sh1_RV	AATTCAAAAATCTGACACACATGATCCATATGCTATGAATATTAACATATAGATCATGTGTGTCAGA
Med25_Sh2_FW	CCGGTGGCGAGAGTTGTAGTCTTATGTTAATATTCATAGCATGAGACTACAGCTCTCGCCATTTTTG
Med25_Sh2_RV	AATTCAAAAATGGCGAGAGCTGTAGTCTCATGCTATGAATATTAACATAAGACTACAACTCTCGCCA
Rbm15_Sh1_FW	CCGGAGCGACAAGTGAGACTGTAAAGTTAATATTCATAGCTTTACGGTCTCGCTTGTCGCTTTTTTG
Rbm15_Sh1_RV	AATTCAAAAAAGCGACAAGCGAGACCGTAAAGCTATGAATATTAACTTTACAGTCTCACTTGTCGCT
Rbm15_Sh2_FW	CCGGGCACGAGAATTTGACTGATTTGTTAATATTCATAGCAAATCGGTCAAATTCTCGTGCTTTTTG
Rbm15_Sh2_RV	AATTCAAAAAGCACGAGAATTTGACCGATTTGCTATGAATATTAACAAATCAGTCAAATTCTCGTGC
Rbm15_Sh3_FW	CCGGATTACCTGGTCATGATTATTGGTTAATATTCATAGCCAATGATCATGACCAGGTAATTTTTTG
Rbm15_Sh3_RV	AATTCAAAAAATTACCTGGTCATGATCATTGGCTATGAATATTAACCAATAATCATGACCAGGTAAT
Wtap_sh1_FW	CCGGCCGATTGAGTGAAACAGATTTGTTAATATTCATAGCAAGTCTGTTTCACTCAGTCGGTTTTTG
Wtap_sh1_RV	AATTCAAAAACCGATTGAGTGAAACAGATTTGCTATGAATATTAACAAGTCTGTTTCACTCAGTCGG
Wtap_sh2_FW	CCGGGCAAGAGTGTACCACTTAAATGTTAATATTCATAGCATTTGAGTGGTGCACTCTTGCTTTTTG
Wtap_sh2_RV	AATTCAAAAAGCAAGAGTGTACCACTTAAATGCTATGAATATTAACATTTGAGTGGTGCACTCTTGC
VirHomol_sh1_FW	CCGGGAGGCTGGTATAACTGTTTGAGTTAATATTCATAGCTCAGACAGTTGTACCAGCCTCTTTTTG
VirHomol_sh1_RV	AATTCAAAAAGAGGCTGGTATAACTGTTTGAGCTATGAATATTAACTCAGACAGTTGTACCAGCCTC
VirHomol_sh2_FW	CCGGTGTCTGACCCTGGTAATATATGTTAATATTCATAGCATATATTGCCAGGGTCAGACATTTTTG
VirHomol_sh2_RV	AATTCAAAAATGTCTGACCCTGGTAATATATGCTATGAATATTAACATATATTGCCAGGGTCAGACA
Usp9x_sh1_FW	CCGGCGGCTTAGCTTTCTTGGGTTTGTTAATATTCATAGCAAACCTAAGAAAGTTAAGCCGTTTTTG
Usp9x_sh1_RV	AATTCAAAAACGGCTTAGCTTTCTTGGGTTTGCTATGAATATTAACAAACCTAAGAAAGTTAAGCCG
Usp9x_sh2_FW	CCGGCCGCTAGATAGTACGATAATAGTTAATATTCATAGCTATTGTCGTACTATCTGGCGGTTTTTG
Usp9x_sh2_RV	AATTCAAAAACCGCTAGATAGTACGATAATAGCTATGAATATTAACTATTGTCGTACTATCTGGCGG
Lonp2_sh1_FW	CCGGGCCTTTGATCTTTCCTAAGTTGTTAATATTCATAGCAACTTGGGAAAGGTCAAAGGCTTTTTG
Lonp2_sh1_RV	AATTCAAAAAGCCTTTGATCTTTCCTAAGTTGCTATGAATATTAACAACTTGGGAAAGGTCAAAGGC
Lonp2_sh2_FW	CCGGGAGGCACTAAATGATCAAGTAGTTAATATTCATAGCTGCTTGATCATTTGGTGCCTCTTTTTG
Lonp2_sh2_RV	AATTCAAAAAGAGGCACTAAATGATCAAGTAGCTATGAATATTAACTGCTTGATCATTTGGTGCCTC
Luc_sh_FW	CCGGCTTCGAAATGTTCGTTTGGTTGTTAATATTCATAGCAACCGAACGGACATTTCGAAGTTTTTG
Luc_sh_RV	AATTCAAAAACTTCGAAATGTTCGTTTGGTTGCTATGAATATTAACAACCGAACGGACATTTCGAAG
scr_sh_FW	CCGGCCTAAGGTTAAGTCGCCCTCGCTCTAGCGAGGGCGACTTAACCTTAGGTTTTTG
scr_sh_RV	AATTCAAAAACCTAAGGTTAAGTCGCCCTCGCTAGAGCGAGGGCGACTTAACCTTAGG
scrV2_sh_FW	CCGGCCTAAGGTTAAGTCGCCCTCGGTTAATATTCATAGCCGAGGGCGACTTAACCTTAGGTTTTTG
scrV2_sh_RV	AATTCAAAAACCTAAGGTTAAGTCGCCCTCGGCTATGAATATTAACCGAGGGCGACTTAACCTTAGG
